# Supplementary material for: H3K4me3 CUT&Tag and Transcriptome Analysis Reveal the Epigenetic Regulatory Landscape in Mammary Gland Tissues of Yili Horses at Different Lactation Stages
Source: Animals (Basel). 2026 Mar 12;16(6):891. doi: 10.3390/ani16060891 (PMC13023263; doi:10.3390/ani16060891)
Supplement: Supplementary file 1 [file animals-16-00891-s001.zip]

Archive with 14 entries (14 files):
- Figure S1 Control antibody mapping heatmap.tif
- Figure S2 GO enrichment analysis of the genes shared between the two omics.tiff
- Figure S3 KEGG pathway enrichment of overlap genes.tiff
- Table S1 RNA-seq data summary of Yili horse mammary gland tissue.xlsx
- Table S10 Concordantly up- and down-regulated H3K4me3 target genes identified by integration of CUT&Tag and RNA-seq.xlsx
- Table S11 Overlap analysis of up-down-regulated genes from RNAseq and H3K4me3 enriched regions from CUT&Tag.xlsx
- Table S2 Differentially expressed genes (DEGs) between S1 and S2 groups.xlsx
- Table S3 GO enrichment of upregulated differentially expressed genes.xlsx
- Table S4 KEGGE enrichment of upregulated differentially expressed genes.xlsx
- Table S5 Peaks and their annotated genes in group S2.xlsx
- Table S6 Peaks and their annotated genes in group S1.xlsx
- Table S7 KEGG enrichment of H3K4me3 upregulated genes.xlsx
- Table S8 KEGG enrichment of H3K4me3 downregulated genes.xlsx
- Table S9 Upregulated and downregulated motif enrichment analysis.xlsx
