# Supplementary material for: H3K4me3 CUT&Tag and Transcriptome Analysis Reveal the Epigenetic Regulatory Landscape in Mammary Gland Tissues of Yili Horses at Different Lactation Stages
Source: Animals (Basel). 2026 Mar 12;16(6):891. doi: 10.3390/ani16060891 (PMC13023263; doi:10.3390/ani16060891)
Supplement: Supplementary file 1 [file animals-16-00891-s001.zip › Table S1 RNA-seq data summary of Yili horse mammary gland tissue.xlsx]

## Sheet: Sheet1
Sample	RawReads	RawBases	Clean reads	Clean bases	Clean data ratio	Q20	Q30	GC	Mapped reads	Mapping rate	Uniquely mapped reads	Paired end mapped reads	Single end mapped reads
M1_RXL	42502612	6375391800	42326490	6273616440	0.9959	0.9874	0.9598	0.4912	41452398	0.9793	37902989	37475206	468450
M2_RXL	49501034	7425155100	49402506	7268671156	0.998	0.993	0.9738	0.5001	48521078	0.9822	43514387	43145106	414020
M3_RXL	39801256	5970188400	39717116	5829315802	0.9979	0.993	0.974	0.5096	39100721	0.9845	35468496	35179060	319721
M4_RXL	42409742	6361461300	42145544	6255868254	0.9938	0.9853	0.9553	0.509	40999906	0.9728	39820284	39231958	607132
M5_RXL	46841492	7026223800	46728362	6923208240	0.9976	0.993	0.9739	0.4948	45932151	0.983	41399783	41083212	356725
M6_RXL	37517682	5627652300	37430524	5513103698	0.9977	0.9925	0.9725	0.5041	36754094	0.9819	33733956	33489584	263894
