# Supplementary material for: H3K4me3 CUT&Tag and Transcriptome Analysis Reveal the Epigenetic Regulatory Landscape in Mammary Gland Tissues of Yili Horses at Different Lactation Stages
Source: Animals (Basel). 2026 Mar 12;16(6):891. doi: 10.3390/ani16060891 (PMC13023263; doi:10.3390/ani16060891)
Supplement: Supplementary file 1 [file animals-16-00891-s001.zip › Table S10 Concordantly up- and down-regulated H3K4me3 target genes identified by integration of CUT&Tag and RNA-seq.xlsx]

## Sheet: Sheet1
Gene	logFC	logCPM:logCPM values are provided to indicate overall expression abundance and were used for visualization and filtering
WWC1	-1.97136	3.2255004365756
MYH16	-2.78345	0.745572071140142
MPPED2	-2.7543	0.507318308123867
PLIN3	-1.59787	5.03138380666324
BBOX1	-2.49859	0.277146210580093
MACROH2A2	-1.51939	2.59753474308461
LRRC4	-1.50214	1.99787117248335
VSIG8	-1.89106	2.08725639381396
ARHGEF28	-1.32203	3.44064346358716
DOCK8	-1.18825	3.87495002659486
CDCA7	-1.36977	3.10485552241421
HDHD5	-1.36908	3.95498008560367
SLC45A3	-1.56382	1.76427658321881
GADD45G	-1.478	4.7515830656105
PDE4DIP	-1.09339	4.54229974582748
PRKAG3	-1.88839	5.13749802602063
ADGRV1	-1.4968	1.31389017658759
SIK1	-1.01184	4.59178109269313
COL1A1	5.58572539047915	10.6566152751976
CYP21A1	4.22072909501493	1.37436344369735
PNPLA3	3.69447050294818	3.35916359409603
CMKLR2	3.15831017701655	1.71940502411088
LDLR	1.97838866130802	5.10829
TNXB	1.92406254158575	9.41657767604035
TLE2	1.62957944496505	2.8781607267227
SPARC	2.9113649945198	8.11716848512754
APLNR	2.0309024079447	3.62171261834262
CCDC8	2.62007973381941	2.34382492238755
CTSK	2.81818002821504	5.82136574117527
CLEC3B	3.22667459452495	4.91215185830793
ABCC6	2.72362638503299	0.072988997531454
COL6A3	2.74867894758472	7.31919111091689
HSPA12B	1.94338612353906	3.81865532391279
OLFML3	2.49870086670934	4.38950279727494
MAGEL2	2.95281983149526	1.40063895706017
TMEM198B	2.30597326094672	2.78384899851892
RYR1	1.78506872238492	1.71600307019246
COLEC12	1.95372912891758	3.09106154866956
PALM	2.20816616371905	3.1898974333386
NFATC4	2.03572267350778	3.15271988071952
TRIM47	1.53043635180313	3.24618476884981
RGS10	2.05121164699936	2.46646893340729
SPI1	1.91036171656887	2.50368549665799
ITGA11	2.97268226815989	2.38120001072043
EBF2	1.95996043482851	-0.0642661
MXRA8	2.31573434503533	5.30292795649537
MAFB	1.97661515393076	2.70901635637638
OAF	2.28494598770902	4.31346522070824
PDGFRB	1.9252906490689	5.49431192174341
OLFML1	2.44478916886074	2.98646204322445
APBB1IP	2.29190532487683	2.92268496841231
FNDC1	2.24693031561798	5.7831308586022
DBN1	2.2820511446906	4.91786890072224
MCAM	1.82830224890115	4.62155876437993
ABR	1.07611143028587	3.88223430491948
PTGES	2.11004559044833	1.55162246298431
DPT	1.83931754152064	4.77944479761981
ENPP6	1.65555028866114	4.04534395696388
NUMBL	2.02460678318383	2.24583008958749
CPQ	2.11543518895588	4.26893447046432
XG	2.17815503001804	3.83894303877864
TYROBP	1.50371539654609	3.66154891849432
AGTR1	1.94144430332935	3.16380891634189
MMP28	2.45692510986631	1.78875473706898
PAMR1	2.47816808515789	1.49492604973555
ASAP3	1.83778883217352	2.98801828697259
RFTN2	1.65258340529779	3.07547139398033
COL6A2	2.05097226855233	8.78695111457105
C1R	2.13808201355157	6.57795429407822
SEMA3B	1.96912383312925	2.22144609760388
CHN1	2.3506570434021	0.969094107621003
ST3GAL2	1.40488853853086	2.78482864502754
