# Supplementary material for: H3K4me3 CUT&Tag and Transcriptome Analysis Reveal the Epigenetic Regulatory Landscape in Mammary Gland Tissues of Yili Horses at Different Lactation Stages
Source: Animals (Basel). 2026 Mar 12;16(6):891. doi: 10.3390/ani16060891 (PMC13023263; doi:10.3390/ani16060891)
Supplement: Supplementary file 1 [file animals-16-00891-s001.zip › Table S11 Overlap analysis of up-down-regulated genes from RNAseq and H3K4me3 enriched regions from CUT&Tag.xlsx]

## Sheet: Sheet1
RNAseq-Down regulated	RNAseq-Up regulated	CUT&Tag-Down regulated	CUT&Tag-Up regulated	RNAseq-Down regulated and CUT&Tag-Down regulated	RNAseq-Up regulated and CUT&Tag-Up regulated	RNAseq-Up regulated CUT&Tag-Down regulated and CUTTAG-UP regulated genes	RNA-DOWN related, CUTTAG-DOWN related and CUTTAG-UP related genes
LOC100068549	HBB	NKX6-2	INPP5A	WWC1	COL1A1	MDK	TSPAN1
SLC25A34	LOC100052689	INPP5A	JAKMIP3	MYH16	CYP21A1	MEIS3	CCNA1
LOC100051657	THRSP	PWWP2B	EBF3	MPPED2	PNPLA3	HIC1	LMBR1L
TSPAN1	CRABP1	JAKMIP3	PTPRE	PLIN3	CMKLR2	MFAP2
ANKRD34B	CPXM1	PPP2R2D	CTBP2	BBOX1	LDLR	FASN
ADAMTS14	COL1A1	MKI67	OAT	MACROH2A2	TNXB	NAV1
ENTREP1	TMED3	PTPRE	GPR26	LRRC4	TLE2	MRC2
F5	CYP21A1	CLRN3	HMX2	VSIG8	SPARC	ANGPTL2
MMP1	PNPLA3	DOCK1	HMX3	ARHGEF28	APLNR	SORCS2
PDK4	MMP11	ADAM12	TACC2	DOCK8	CCDC8	CRISPLD2
WWC1	ITGAM	CTBP2	RGS10	CDCA7	CTSK	FSCN1
GRID1	PPM1J	FAM53B	NANOS1	HDHD5	CLEC3B	CLDN5
CRHR2	MTC1	LHPP	PRLHR	SLC45A3	ABCC6	FSTL1
CCNA1	MALL	INPP5F	SLC18A2	GADD45G	COL6A3	MLXIPL
LOC111772972	LYZ	NANOS1	SPMIP5	PDE4DIP	HSPA12B	ITGB2
CKMT1B	COL1A2	FHIP2A	TDRD1	PRKAG3	OLFML3	EVA1B
MYH16	CMKLR2	AFAP1L2	CCDC186	ADGRV1	MAGEL2	PLAT
ZNF185	LOC100056231	TDRD1	TCF7L2	SIK1	TMEM198B	LRRC32
TIMELESS	COL5A1	HABP2	GPAM		RYR1	SLC16A14
RGS2	OLFML2B	TCF7L2	PDCD4		COLEC12	EPHB2
MPPED2	IGSF6	TECTB	SORCS1		PALM	COL16A1
PLIN3	HTRA3	GPAM	CFAP58		NFATC4	CYSRT1
LRRC66	LOC106783161	ADRA2A	INA		TRIM47	MAF
CHRDL2	TTC9	PDCD4	CNNM2		RGS10	AHNAK2
ANKRD35	ADAMTS2	MXI1	CYP17A1		SPI1
EQMHCB2	TM4SF18	ITPRIP	WBP1L		ITGA11
ANGPTL4	APOD	SLK	TRIM8		EBF2
BBOX1	MDK	SH3PXD2A	FBXL15		MXRA8
LOC100060320	LDLR	NEURL1	KCNIP2		MAFB
MACROH2A2	SPON2	INA	TLX1		OAF
GPR176	MMP2	TRIM8	LZTS2		PDGFRB
COL9A2	LOC100147160	ACTR1A	SLF2		OLFML1
LRRC4	PSAT1	MFSD13A	BLOC1S2		APBB1IP
VSIG8	TNXB	HPS6	ABCC2		FNDC1
ARHGEF28	TMEM119	KCNIP2	NKX2-3		DBN1
GCNT3	C1QTNF5	OGA	ANKRD2		MCAM
DOCK8	CCDC152	SCD	ENTPD1		ABR
LOC102150670	MEIS3	SLC25A28	SORBS1		PTGES
CRLF1	F13A1	HPSE2	PLCE1		DPT
DMBT1	CLEC12A	HPS1	MYOF		ENPP6
CDCA7	TLE2	ANKRD2	SLC16A12		NUMBL
PRC1	SPARC	TM9SF3	CH25H		CPQ
CPXM2	CMTM3	BLNK	ACTA2		XG
PDZK1IP1	PCOLCE	PLCE1	STAMBPL1		TYROBP
HDHD5	LOC102148675	CYP26A1	ANKRD22		AGTR1
DUOX1	CYGB	CYP26C1	PRKG1		MMP28
THBS4	HSD11B1L	PPP1R3C	ARID5B		PAMR1
SLC45A3	APLNR	HTR7	HK1		ASAP3
B4GALNT4	CCDC8	STAMBPL1	TSPAN15		RFTN2
LOC100146938	ADAMTS15	SGMS1	AIFM2		COL6A2
EXTL1	CD5L	ZWINT	NPFFR1		C1R
TNIK	CD248	ANK3	PALD1		SEMA3B
KIFC3	MRC1	ARID5B	UNC5B		CHN1
TCN1	NINJ1	TACR2	SLC29A3		ST3GAL2
TAF4B	LOC106781503	TSPAN15	C1H10orf105
SLC22A5	CD163	COL13A1	DNAJB12
SLC7A7	DBI	MACROH2A2	PPP3CB
GADD45G	COL5A2	AIFM2	MYOZ1
DTNA	SIRPB2	LRRC20	VDAC2
PDE4DIP	KERA	NODAL	KCNMA1
SHFL	ZNF385A	PALD1	DLG5
PRKAG3	HIC1	PRF1	ZMIZ1
ADGRV1	MFAP2	SLC29A3	RAB4A
TOX	LOC100059239	C1H10orf105	RHOU
APOLD1	SLC40A1	SPOCK2	DEPP1
LMBR1L	STAB1	DNAJB12	RASSF4
SIK1	C4BPA	CAMK2G	CXCL12
	LRRN4CL	ZNF503	RET
	APOA1	KCNMA1	CHRM3
	GALNT16	ZMIZ1	RYR2
	CTSK	RAB4A	TARBP1
	TSKU	RHOU	KCNK1
	ACLY	DEPP1	MAP3K21
	LOC111771463	FXYD4	GNPAT
	LOXL2	RASGEF1A	GDF10
	CTTNBP2	CSGALNACT2	ADIRF
	FASN	LGALS8	MMRN2
	C7	KCNK1	BMPR1A
	ACADSB	ALOX5	CCSER2
	MCTP1	LRRC18	TSPAN14
	CLEC3B	MMRN2	PRXL2A
	VSIG4	BMPR1A	OR2AJ21P
	LOC100053579	CCSER2	RN28S
	ILT11A	RGR	IL16
	ZNF467	SH2D4B	TLNRD1
	EMILIN2	TSPAN14	MESD
	P2RY14	RN28S	HOMER2
	NAV1	TMC3	WHAMM
	C5AR1	CFAP161	MIR9055
	ABCC6	TLNRD1	PRC1
	SERPINF1	TM6SF1	NGRN
	LOC100057212	HOMER2	SEMA4B
	NID2	FSD2	ZNF710
	GNPTAB	SLC28A1	RLBP1
	COL6A3	ZSCAN2	ACAN
	IGFBP3	MAN2A2	ISG20
	AIF1	RHCG	NTRK3
	ECM1	MFGE8	ST8SIA2
	PXDN	HAPLN3	MCTP2
	LOC100056309	ISG20	ADAMTS17
	CSF1R	SV2B	LRRK1
	TBX15	ST8SIA2	SNRPA1
	MRC2	FAM174B	PCSK6
	FCER1A	CHD2	TARS3
	SELENOP	TTC23	TRPM1
	LOC100061154	ADAMTS17	MIR9051
	IGFBP4	ALDH1A3	MAGEL2
	LOC100056556	CHSY1	NDN
	ANGPTL2	PCSK6	HERC2
	HEXB	MIR9051	CYFIP1
	CFP	CYFIP1	SNX33
	GPX7	PSTPIP1	PPCDC
	RNASE6	CSPG4	LMAN1L
	CAMKK1	C1H15orf39	CSK
	DZIP1L	PPCDC	UBL7
	HSPA12B	RPP25	SEMA7A
	C3AR1	LMAN1L	ISLR2
	HOMER3	CLK3	LOXL1
	THBS2	UBL7	TBC1D21
	DHCR7	SEMA7A	NPTN
	OLFML3	CYP11A1	HCN4
	SORCS2	TBC1D21	ADPGK
	AGPAT2	ADPGK	GRAMD2A
	SFRP4	TLE3	KIF23
	GSDME	CORO2B	NOX5
	ASPN	CLN6	SPESP1
	SCARF2	AAGAB	ITGA11
	TNFAIP6	SMAD3	FEM1B
	MAGEL2	SMAD6	SMAD3
	CLDN15	SNAPC5	OAZ2
	COL6A6	DENND4A	DAPK2
	LOC102148014	IGDCC3	CA12
	CRISPLD2	DAPK2	TPM1
	GJA4	USP3	MIR190A
	SERPING1	CA12	C2CD4A
	CERCAM	C2CD4A	ANXA2
	AQP7	ANXA2	GTF2A2
	FSCN1	MYO1E	GCNT3
	ADAMTS9	RFX7	PRTG
	FAP	PYGO1	ONECUT1
	RCN1	MYO5C	MYO5C
	CASS4	GLDN	GALK2
	ITGAX	TNFAIP8L3	SEMA6D
	CLDN5	SPPL2A	TRNAH-GUG-3
	FOLR3	HDC	SHF
	LOC100630171	DUT	DUOXA2
	ADAMTS7	SEMA6D	TP53BP1
	RAB44	SQOR	STARD9
	HNMT	DUOXA2	PLA2G4D
	CLEC11A	TERB2	LTK
	CASTOR1	SPG11	CHAC1
	FCER1G	TTBK2	ZFYVE19
	FSTL1	STARD9	THBS1
	TMEM198B	PLA2G4F	SPRED1
	LGALS1	EHD4	GREM1
	SIGLEC11	RPAP1	OR11G11
	LOC100146250	LTK	TRNAL-UAG
	NCKAP1L	ITPKA	TRNAP-UGG
	LOC100051733	EXD1	METTL17
	HTRA1	DLL4	LRP10
	CCDC80	PPP1R14D	SLC7A8
	RYR1	PAK6	MYH6
	GPR34	BMF	MIR208B
	PDGFRL	SRP14	DCAF11
	PKDCC	FSIP1	IRF9
	COLEC12	LINC02694	NFATC4
	MMP14	FAM98B	HECTD1
	SSC5D	TRNAY-GUA-6	AKAP6
	CD209	RNASE13	INSM2
	LRRN2	DAD1	NKX2-8
	AOC3	OXA1L	FOXA1
	PRKAR2B	MRPL52	MIA2
	CCL15	AJUBA	FBXO33
	MLXIPL	CEBPE	TOGARAM1
	LGI2	SLC7A8	MDGA2
	MAPK12	CARMIL3	RPS29
	COL4A1	NOVA1	SAV1
	DNM1	HEATR5A	TRIM9
	PALM	ARHGAP5	PTGDR
	NFATC4	PSMA6	PRKAA2
	SLC9A9	PAX9	PARS2
	ITGB2	PRPF39	ACOT11
	CNRIP1	MDGA2	DMRTB1
	TRIM47	RPS29	LRP8
	LOC100060505	POLE2	CPT2
	RGS10	VCPKMT	PODN
	SPI1	TRIM9	ZYG11A
	VEGFB	FRMD6	ZYG11B
	DOCK11	GNG2	SHISAL2A
	LOC100050835	PTGDR	TXNDC12
	SRGN	PLPP3	TAL1
	ITGA11	USP24	PDZK1IP1
	EBF2	DHCR24	LRRC41
	IGDCC4	ACOT11	TSPAN1
	SCARA3	LDLRAD1	PRDX1
	TSPAN18	LRRC42	PTCH2
	PON2	GLIS1	TMEM53
	PRR33	CZIB	RNF220
	TGFBI	PODN	ERMAP
	MXRA8	ECHDC2	HIVEP3
	LOC100055310	TTC39A	EDN2
	LRRC17	DMRTA2	FOXO6
	CD34	SPATA6	SLFNL1
	MAFB	FOXD2	CITED4
	MMP19	TAL1	ZNF684
	OAF	TSPAN1	MFSD2A
	PDGFRB	PIK3R3	HEYL
	MNDA	UROD	OXCT2
	FBLN2	PTCH2	MANEAL
	OLFML1	ST3GAL3	EVA1B
	HCK	PTPRF	COL8A2
	GSS	C2H1orf210	KIAA0319L
	VIT	SLC2A1	SFPQ
	APBB1IP	CLDN19	TMEM35B
	ZDHHC2	EDN2	GJB5
	FNDC1	FOXO6	ZNF362
	MFAP5	SLFNL1	NHSL3
	PTPRS	CITED4	ZBTB8A
	DBN1	MFSD2A	ZBTB8B
	MCAM	HPCAL4	HDAC1
	NLRP3	MACF1	CCDC28B
	FGR	POU3F1	KHDRBS1
	SFXN3	GRIK3	PTP4A2
	CIART	STK40	ADGRB2
	FBXL13	EVA1B	COL16A1
	ZNF469	COL8A2	TINAGL1
	CDC25B	C2H1orf216	LAPTM5
	ABR	SFPQ	TMEM200B
	PRRT4	GJA4	YTHDF2
	LOC100630393	GJB5	RAB42
	GRK5	AK2	SESN2
	PTGES	TMEM54	SMPDL3B
	LPAR6	FNDC5	SLC9A1
	PGFS	S100PBP	TENT5B
	EVA1B	SYNC	KDF1
	LOC100066639	LCK	PIGV
	LCP1	ADGRB2	SLC30A2
	VSTM4	COL16A1	MAN1C1
	LOC100071548	SERINC2	NCMAP
	CALCRL	NKAIN1	ID3
	LOC111771128	LAPTM5	ASAP3
	CYSLTR1	MATN1	TCEA3
	PLSCR3	TMEM200B	EPHB2
	PLAT	SESN2	C1QB
	DPT	PTAFR	C1QC
	LRRC32	AHDC1	RAP1GAP
	SRPX	MIR9065	ALPL
	ELF4	TMEM222	SH2D5
	S100A9	SLC9A1	CAMK2N1
	GLT8D2	TENT5B	HTR6
	LOC102147723	GPATCH3	MICOS10
	LUM	ARID1A	ALDH4A1
	ARNTL2	RPS6KA1	ARHGEF10L
	ENPP6	ZNF683	PADI1
	STING1	CRYBG2	PADI2
	PITPNC1	UBXN11	MFAP2
	STK39	CD52	EPHA2
	NUMBL	SLC30A2	CASP9
	NID1	MTFR1L	EFHD2
	ACKR4	RUNX3	PRDM2
	LOC102149211	IFNLR1	PDPN
	CPQ	CNR2	DHRS3
	GPM6B	FUCA1	TNFRSF1B
	SLC16A14	ID3	TNFRSF8
	DENND2A	LACTBL1	MFN2
	CLN8	EPHB2	C2H1orf167
	CAMK1	C1QC	DRAXIN
	LTC4S	LDLRAD2	C2H1orf127
	XG	RAP1GAP	CASZ1
	ECHDC1	CAMK2N1	UBE4B
	EPHB2	OTUD3	SLC25A33
	HGD	NBL1	H6PD
	DACT2	UBR4	SLC45A1
	TYROBP	RCC2	ERRFI1
	SERPINH1	PADI1	PRDM16
	GPX2	SDHB	PANK4
	COL6A1	ATP13A2	MORN1
	AGTR1	MFAP2	SKI
	LOC100067491	CROCC	CFAP74
	C1S	ZBTB17	TMEM52
	GIPC3	KAZN	CALML6
	MARK1	TNFRSF1B	CDK11
	LOC111773526	MTHFR	MXRA8
	MMP28	C2H1orf167	PERM1
	SP110	FBXO2	SAMD11
	PAMR1	C2H1orf127	LPL
	ASAP3	CASZ1	REEP4
	CDA	CLSTN1	POLR3D
	NYNRIN	PIK3CD	MIR9064
	WDR97	RERE	EGR3
	LOC100053981	SLC45A1	NKX2-6
	SLC2A4	ERRFI1	NEFL
	LOC102147390	UTS2	DOCK5
	LOC100053601	MIR1302-1	EBF2
	COL16A1	TNFRSF25	PPP2R2A
	VSIR	KCNAB2	SCARA5
	TIMP1	C2H1orf174	HMBOX1
	CD19	MIR551A	PINX1
	ACACA	ARHGEF16	FDFT1
	RFTN2	TTC34	CEP44
	CYSRT1	PANK4	GALNT7
	LOC100052310	SKI	CLCN3
	SEMA6B	FAAP20	CPE
	CPVL	GNB1	FNIP2
	MAF	NADK	GRIA2
	COL6A2	ACAP3	PDGFC
	FAM171A1	SAMD11	DCHS2
	TMEM37	GFRA2	RNF175
	AGR3	DOK2	TMEM131L
	TBXAS1	NPM2	TRIM2
	C1R	DMTN	ARHGAP10
	FGF7	MIR9064	EDNRA
	HSPB6	EGR3	INPP4B
	SEMA3B	RHOBTB2	SCOC
	MST1R	R3HCC1	MAML3
	LOC106782052	STC1	ELF2
	CHN1	ADRA1A	PCDH18
	ST3GAL2	PTK2B	PCDH10
	EMP3	SCARA3	JADE1
	LOC100054260	PRSS55	FAT4
	SCUBE2	GATA4	FGF2
	PPARG	GALNT7	BLTP1
	AHNAK2	SH3RF1	PRDM5
	RASGRP2	CBR4	PDE5A
	ZBTB7C	SPOCK3	METTL14
	PSTPIP1	KLHL2	TRAM1L1
		FNIP2	UGT8
		GRIA2	NEUROG2
		PDGFC	PITX2
		TMEM131L	ELOVL6
		TRIM2	MCUB
		FHDC1	LEF1
		TMEM154	HADH
		FHIP1A	TBCK
		ZNF827	INTS12
		MAML3	CXXC4
		ELF2	GPT2
		SLC7A11	ABCC12
		JADE1	ZNF423
		FAT4	SALL1
		FGF2	CHD9
		TRAM1L1	RBL2
		UGT8	AKTIP
		ETNPPL	FTO
		LEF1	IRX3
		HADH	CAPNS2
		NPNT	NLRC5
		ARHGEF38	CPNE2
		TET2	CCL17
		MYLK3	ADGRG1
		C3H16orf87	ADGRG3
		GPT2	MMP15
		ZNF423	SETD6
		CNEP1R1	CDH5
		HEATR3	BEAN1
		ADCY7	PDP2
		CYLD	TPPP3
		CHD9	HSD11B2
		AKTIP	ATP6V0D1
		FTO	HAS3
		IRX3	MIR140
		CAPNS2	TRNAM-CAU
		HERPUD1	CALB2
		NLRC5	ST3GAL2
		CPNE2	PDPR
		ARL2BP	LDHD
		DOK4	MAF
		ADGRG3	GAN
		MMP15	CMIP
		CFAP20	PLCG2
		NDRG4	CDH13
		SETD6	MBTPS1
		CMTM3	MIR9073
		HSF4	MEAK7
		TPPP3	USP10
		ATP6V0D1	CRISPLD2
		CARMIL2	ZDHHC7
		LCAT	GSE1
		CDH1	MIR9068
		CALB2	MIR9069
		CMTR2	GINS2
		TRNAG-GCC	C3H16orf74
		MTSS2	EMC8
		IL34	FOXC2
		ZFP1	FOXL1
		TMEM170A	ZFPM1
		SYCE1L	PIEZO1
		MAF	CBFA2T3
		GAN	ANKRD11
		CMIP	CPNE7
		PLCG2	TCF25
		CDH13	CENPE
		WFDC1	NFKB1
		MIR9073	DAPP1
		CRISPLD2	TSPAN5
		ZDHHC7	UNC5C
		GSE1	SNCA
		MIR9068	ABCG2
		GINS2	PKD2
		C3H16orf74	AFF1
		FBXO31	SLC10A6
		MAP1LC3B	NKX6-1
		KLHDC4	HPSE
		BANP	THAP9
		ZNF469	SCD5
		ZFPM1	TMEM150C
		IL17C	BMP3
		CTU2	SOWAHB
		CBFA2T3	SHROOM3
		ACSF3	FAM47E
		SPG7	CXCL6
		DPEP1	RUFY3
		ZNF276	AMTN
		MANBA	ADGRL3
		SLC39A8	NMU
		PPP3CA	PDGFRA
		DAPP1	LNX1
		CCSER1	GABRA2
		TIGD2	GABRG1
		NAP1L5	KCTD8
		HERC3	BEND4
		PKD2	SMIM14
		SPP1	KLF3
		AFF1	C3H4orf19
		WDFY3	PCDH7
		LIN54	STIM2
		HNRNPD	PPARGC1A
		CFAP299	MED28
		SEPTIN11	PROM1
		SHROOM3	MSX1
		MTHFD2L	WFS1
		CXCL8	PPP2R2C
		CSN2	S100P
		CSN1S1	KIAA0232
		GNRHR	TBC1D14
		EPHA5	SORCS2
		IGFBP7	MFSD10
		LNX1	ADD1
		RASL11B	SH3BP2
		SLAIN2	RNF4
		TXK	MXD4
		NIPAL1	NAT8L
		SHISA3	NICOL1
		BEND4	MAEA
		NSUN7	CTBP1
		CHRNA9	MIR9070
		RHOH	GSAP
		SMIM14	NAPEPLD
		TLR1	RELN
		KLF3	KMT2E
		TBC1D19	SRPK2
		CCKAR	EFCAB10
		SMIM20	CCDC71L
		SLC34A2	SLC26A4
		PPARGC1A	NRCAM
		SLIT2	EPDR1
		MED28	OR5W71P
		PROM1	MPLKIP
		STK32B	SUGCT
		JAKMIP1	STK17A
		WFS1	YKT6
		TADA2B	PPIA
		SORCS2	MYO1G
		AFAP1	NACAD
		SH3TC1	RAMP3
		DOK7	ABCA13
		HTT	DDC
		MFSD10	COBL
		TNIP2	ADAM22
		MXD4	LRRD1
		MAEA	CDK6
		CTBP1	CASD1
		RNF212	SLC25A13
		GAK	SCIN
		ATP5ME	ARL4A
		SEMA3C	ANKMY2
		CD36	SP8
		GNAT3	NFE2L3
		GSAP	SNX10
		CCDC146	HOXA7
		KMT2E	TRIL
		SRPK2	WIPF3
		PUS7	NOD1
		NAMPT	AQP1
		PIK3CG	ADCYAP1R1
		NRCAM	ITPRID1
		GLI3	PDE1C
		STK17A	DPY19L1
		YKT6	LRRN3
		MYO1G	ST7
		CCM2	WNT2
		NACAD	WNT16
		ADCY1	GRM8
		PKD1L1	MIR129A
		UPP1	FLNC
		ABCA13	MIR29B
		IKZF1	NUP205
		GRB10	CREB3L2
		SEMA3A	IFT56
		CYP51A1	TCAF2
		SAMD9	TCAF1
		DYNC1I1	PDIA4
		TMEM106B	TRNAC-GCA-14
		ETV1	RARRES2
		RAPGEF5	ZNF775
		TRA2A	TMEM176A
		CCDC126	NOS3
		PALS2	SLC4A2
		OSBPL3	MIR9083
		MIR148A	GBX1
		SNX10	SMARCD3
		HOXA3	WDR86
		HOXA7	XRCC2
		MIR196B	RNF32
		TAX1BP1	DNAJB6
		TRIL	PTPRN2
		WIPF3	OR10AG97P
		MTURN	BTG2
		ITPRID1	SOX13
		FKBP9	NUAK2
		AOAH	RAB7B
		MDFIC	SRGAP2
		LRRC4	RASSF5
		MIR183	IL20
		ZC3HC1	PFKFB2
		MEST	ILDR2
		MIR29B	GPA33
		PODXL	CD247
		SLC35B4	CREG1
		DGKI	TRNAP-CGG
		CREB3L2	ADCY10
		TRIM24	DPT
		KIAA1549	GORAB
		CLEC2L	FMO4
		HIPK2	DNM3
		PARP12	MIR199A
		MKRN1	KIAA0040
		TRPV6	ASTN1
		PDIA4	SEC16B
		TMEM176A	TOR3A
		AOC1	TDRD5
		KCNH2	LHX4
		NOS3	STX6
		MIR671	IER5
		NUB1	RNASEL
		PRKAG2	APOBEC4
		ACTR3B	C5H1orf21
		INSIG1	SWT1
		DNAJB6	PTPN14
		ESYT2	PROX1
		VIPR2	NENF
		BTG2	TRAF5
		SOX13	SYT14
		ETNK2	IRF6
		PLEKHA6	LAMB3
		RBBP5	PLXNA2
		ELK4	FAM78B
		SLC45A3	MIR7177A
		SLC41A1	TRNAE-CUC-5
		FAM72A	TRNAL-CAG-5
		IKBKE	TRNAL-CAG-6
		PFKFB2	CD244
		ILDR2	PEX19
		CD247	KCNJ10
		CREG1	PIGM
		MPZL1	PEAR1
		SFT2D2	INSRR
		SLC19A2	NES
		SELP	MIR9A
		FMO4	RXFP4
		FASLG	SYT11
		ANKRD45	DAP3
		CACYBP	PKLR
		KIAA0040	MUC1
		SEC16B	IL6R
		RASAL2	S100A14
		CLEC20A	S100A4
		QSOX1	S100A11
		CACNA1E	RORC
		GLUL	TUFT1
		RGS16	BNIPL
		NCF2	CTSK
		SWT1	GOLPH3L
		IVNS1ABP	TARS2
		CENPF	PRPF3
		PTPN14	OTUD7B
		PACC1	MTMR11
		LPGAT1	IGSF3
		MIR8972	CD58
		RD3	CASQ2
		KCNH1	OLFML3
		HHAT	MAGI3
		TRAF3IP3	CD53
		ALDH9A1	ALX3
		MIR7177A	AHCYL1
		PBX1	STXBP3
		FCER1G	EEIG2
		CD244	S1PR1
		LY9	AGL
		SLAMF7	PLPPR4
		SLAMF1	CNN3
		CD84	SLC44A3
		SLAMF6	ABCA4
		ATP1A2	GCLM
		PIGM	LRRC8C
		VSIG8	ODF2L
		MNDA	COL24A1
		ARHGEF11	CCN1
		INSRR	DDAH1
		SH2D2A	BCL10
		NES	ADGRL2
		MEF2D	ADGRL4
		MIR9A	ST6GALNAC5
		RHBG	ST6GALNAC3
		PAQR6	NEGR1
		LMNA	ZRANB2
		PKLR	CTH
		EFNA1	SRSF11
		EFNA3	GADD45A
		DCST1	DYNLT5
		ZBTB7B	SGIP1
		CHRNB2	LEPR
		IL6R	LEPROT
		SLC27A3	JAK1
		S100A11	ALG6
		S100A10	FOXD3
		LINGO4	DOCK7
		RFX5	KANK4
		BNIPL	L1TD1
		GOLPH3L	TMEM169
		ENSA	IGFBP5
		MCL1	CXCR2
		ADAMTSL4	CATIP
		CA14	TTLL4
		TXNIP	WNT10A
		GPR89A	IHH
		PDE4DIP	DNAJB2
		SEC22B	EPHA4
		MIR8970	PAX3
		VTCN1	KCNE4
		CD101	FAM124B
		PTGFRN	RHBDD1
		CD58	PID1
		ATP1A1	DNER
		MAB21L3	SLC16A14
		DENND2C	ITM2C
		BCL2L15	TEX44
		C5H1orf162	EIF4E2
		CD53	USP40
		CSF1	SH3BP4
		SORT1	AGAP1
		MYBPHL	COL6A3
		ELAPOR1	MLPH
		TMEM167B	PRLH
		EEIG2	UBE2F
		GPR88	ESPNL
		SASS6	PER2
		SLC35A3	TWIST2
		TLCD4	SNED1
		ALG14	PPP1R7
		ABCA4	ANO7
		BCAR3	SEPTIN2
		CCDC18	ATG4B
		DIPK1A	BID
		GFI1	WASHC1
		CDC7	NRIP2
		GBP5	TSPAN11
		KYAT3	FGF23
		HS2ST1	KCNA6
		DDAH1	KCNA1
		BCL10	CD9
		DNAI3	TNFRSF1A
		IFI44L	IFFO1
		WLS	MLF2
		GNG12	C1R
		GADD45A	CLSTN3
		C5H1orf141	NANOG
		SGIP1	CLEC1A
		RAVER2	YBX3
		CACHD1	ETV6
		UBE2U	GPR19
		USP1	PLBD1
		IKZF2	PDE3A
		IGFBP5	C2CD5
		GPBAR1	BCAT1
		PNKD	ETFRF1
		CATIP	STK38L
		SLC11A1	PTHLH
		TTLL4	IPO8
		PRKAG3	FGD4
		WNT10A	PKP2
		IHH	ABCD2
		PAX3	SLC38A1
		AP1S3	SLC38A4
		DOCK10	AMIGO2
		IRS1	RPAP3
		DNER	VDR
		SLC16A14	COL2A1
		ITM2C	RND1
		SPATA3	WNT10B
		B3GNT7	LMBR1L
		NMUR1	PRPH
		MIR8978	DNAJC22
		PTMA	FAM186B
		COPS7B	FMNL3
		ECEL1	CERS5
		EFHD1	LARP4
		DGKD	SLC11A2
		USP40	CELA1
		AGAP1	GALNT6
		ACKR3	ACVRL1
		UBE2F	TAMALIN
		SCLY	CSAD
		KLHL30	SP1
		OTOS	AMHR2
		GPR35	NPFF
		AQP12	HOXC6
		CROCC2	HOXC5
		MTERF4	ITGA7
		ATG4B	RDH5
		THAP4	TMEM198B
		NEU4	PMEL
		PDCD1	PAN2
		HDHD5	BAZ2A
		CACNA1C	NAB2
		CACNA2D4	NDUFA4L2
		SLC6A12	SLC26A10
		CRACR2A	AVPR1A
		CCND2	KICS2
		ANO2	C6H12orf56
		CD9	TBK1
		TNFRSF1A	TBC1D30
		CHD4	HMGA2
		CD4	BEST3
		PTPN6	PTPRB
		EMG1	SPMAP2
		CD69	POLRMT
		CLEC2B	FSTL3
		ETV6	PALM
		BCL2L14	ARHGAP45
		LRP6	SBNO2
		FAM234B	MIDN
		GSG1	CIRBP
		PDE6H	EFNA2
		SLCO1C1	UQCR11
		SPX	CSNK1G2
		BCAT1	DOT1L
		IRAG2	PLEKHJ1
		DNAI7	GADD45B
		ITPR2	GNG7
		SMCO2	TLE6
		PPFIBP1	TLE2
		FAR2	SMIM24
		IPO8	NFIC
		SINHCAF	TBXA2R
		FGD4	TJP3
		TMEM117	DAPK3
		ENDOU	PIAS4
		HDAC7	MPND
		VDR	SH3GL1
		TMEM106C	LRG1
		OR8AU1P	ARRDC5
		OR5BS1P	MIR8982
		LALBA	MLLT1
		CACNB3	CRB3
		RND1	SAXO5
		LMBR1L	XAB2
		PRPH	LRRC8E
		DNAJC22	CERS4
		FMNL3	AMOTL1
		SMARCD1	MAML2
		SMAGP	CNTN5
		GALNT6	PGR
		ANKRD33	CFAP300
		NR4A1	MMP20
		LINC02874	PDGFD
		KRT84	GUCY1A2
		KRT8	RAB39A
		TNS2	PPP2R1B
		ITGB7	ALG9
		PFDN5	CRYAB
		MAP3K12	PLET1
		ATP5MC2	ANKK1
		PDE1B	CADM1
		ITGA7	APOA4
		PYM1	TAGLN
		CS	TMEM25
		NEMP1	TREH
		LRP1	MCAM
		NXPH4	NECTIN1
		GLI1	OAF
		SLC26A10	SORL1
		CYP27B1	MIR125B
		TAFA2	CLMP
		SRGAP1	ST3GAL4
		KICS2	ST14
		XPOT	OPCML
		RASSF3	DDX39A
		TBC1D30	PODNL1
		TMBIM4	IER2
		GRIP1	TRMT1
		MDM1	LYL1
		MDM2	NFIX
		BEST3	RNASEH2A
		MYRFL	ACP5
		PTPRB	CNN1
		PTBP1	ECSIT
		GPX4	ELAVL3
		MIDN	LDLR
		EFNA2	CARM1
		DAZAP1	DNM2
		C7H19orf25	SLC44A2
		SCAMP4	ICAM3
		CSNK1G2	ICAM4
		DOT1L	OLFM2
		PLEKHJ1	FBXL12
		GADD45B	OR2Z1
		GNG7	HNRNPM
		ZNF554	FOLH1
		S1PR4	FZD4
		MATK	RAB30
		ANKRD24	NDUFC2
		MPND	MYO7A
		SEMA6B	CAPN5
		PLIN3	LRRC32
		RANBP3	UVRAG
		TUBB4A	MAP6
		TNFSF14	C2CD3
		ADGRE1	FAM168A
		ZNF557	ARAP1
		INSR	ANAPC15
		ARHGEF18	ART5
		PEX11G	TRIM34
		RETN	RRP8
		EVI5L	ZNF214
		CERS4	OLFML1
		CD320	TUB
		PIWIL4	DENND2B
		PGR	TMEM41B
		GUCY1A2	WEE1
		RAB39A	SWAP70
		POGLUT3	AMPD3
		ZC3H12C	DKK3
		FDX1	TEAD1
		PPP2R1B	ARNTL
		DLAT	CALCB
		IL10RA	MUC15
		TMPRSS4	DNAJC24
		JAML	PRODH
		CD3E	MIR185
		CD3D	GNB1L
		CD3G	TBX1
		TTC36	SEPTIN5
		PHLDB1	CLDN5
		TREH	CDC45
		C1QTNF5	HIRA
		NECTIN1	ESS2
		SC5D	OR2AJ15
		DCPS	PRAME
		KIRREL3	BCR
		ETS1	UPB1
		FLI1	SMARCB1
		BARX2	PPM1F
		ST14	RNF185
		ADAMTS15	SLC35E4
		THYN1	GAL3ST1
		NDUFB7	SEC14L2
		MIR8994	RASL10A
		RLN3	CRYBB3
		RFX1	KIAA1671
		NANOS3	LHFPL7
		CACNA1A	GIT2
		IER2	ACACB
		LYL1	CORO1C
		NFIX	CMKLR1
		DAND5	HNF1A
		SYCE2	COX6A1
		MAST1	PXN
		ACP5	GCN1
		CNN1	MIR9012
		PRKCSH	BICDL1
		DNM2	PRKAB1
		RDH8	NOS1
		MYO1F	HRK
		PRAM1	MED13L
		CEP295	SLC8B1
		CTSC	DTX1
		CCDC89	TRAFD1
		DDIAS	SH2B3
		MIR708	PHETA1
		GAB2	ANAPC7
		MYO7A	IFT81
		CAPN5	ANAPC5
		LRRC32	KDM2B
		WNT11	MLXIP
		UVRAG	HCAR2
		KLHL35	HCAR1
		MIR326	ABCB9
		TPBGL	KMT5A
		SLCO2B1	DNAH10
		LIPT2	MIR9006
		KCNE3	NCOR2
		UCP3	FZD10
		RELT	ADGRD1
		FCHSD2	GALNT9
		ATG16L2	PXMP2
		MIR139	ZNF10
		CLPB	LAMA1
		FOLR3	LRRC30
		ANAPC15	RAB12
		LAMTOR1	LDLRAD4
		IL18BP	PRELID3A
		PGAP2	ANKRD29
		OR55B4	ESCO1
		TRIM22	COLEC12
		HPX	TYMS
		DCHS1	TTC39C
		TUB	CABYR
		MIR8986B	MIR1597
		DENND2B	CHST9
		WEE1	DSC3
		DKK3	DSC2
		TEAD1	TTR
		RASSF10	KLHL14
		ARNTL	ASXL3
		SPON1	NOL4
		RRAS2	DTNA
		SERGEF	MOCOS
		MUC15	SKOR2
		BBOX1	SMAD2
		LGR4	SMAD7
		MPPED2	LIPG
		DNAJC24	ACAA2
		PAX6	CFAP53
		CCDC73	MBD1
		PRODH	CXXC1
		TRMT2A	TCF4
		GNB1L	LMAN1
		TBX1	BCL2
		CLDN5	SERPINB5
		DGCR2	SOCS6
		SMPD4	DIPK1C
		CCDC74B	CNDP2
		SCARF2	ZNF407
		OR2AJ15	TSHZ1
		SPECC1L	MBP
		LRRC75B	SALL3
		GGT5	NFATC1
		SUSD2	ADNP2
		MIF	PARD6G
		SMARCB1	SNX16
		SNAP29	ZNF704
		PISD	SBSPON
		PATZ1	TRPA1
		PIK3IP1	SLCO5A1
		SELENOM	SULF1
		SLC35E4	CPA6
		OSM	MCMDC2
		LIF	DNAJC5B
		ZMAT5	TTPA
		CABP7	RAB2A
		EWSR1	RPS20
		KREMEN1	LYN
		ZNRF3	SOX17
		XBP1	CEBPD
		PITPNB	EQUCABV1R-PS957
		MN1	TMEM64
		ASPHD2	C9H8orf88
		TRPV4	RUNX1T1
		ACACB	GEM
		DAO	NDUFAF6
		SELPLG	UQCRB
		TMEM119	CPQ
		CMKLR1	OSR2
		HNF1A	KLF10
		ACADS	RIMS2
		UNC119B	ENY2
		POP5	TRPS1
		RPLP0	UTP23
		MIR9012	MAL2
		FBXO21	ENPP2
		TESC	SNTB1
		HRK	FAM83A
		SLC8B1	KLHL38
		TPCN1	MTSS1
		RITA1	MIR1204
		CFAP73	CYRIB
		ALDH2	CCN4
		SH2B3	ST3GAL1
		ORAI1	ZFAT
		TMEM120B	AGO2
		MLXIP	DENND3
		HCAR2	TSNARE1
		HIP1R	TOP1MT
		SBNO1	CCDC166
		ATP6V0A2	EPPK1
		RFLNA	PLEC
		NCOR2	SPATC1
		SCARB1	TONSL
		BRI3BP	CYHR1
		TMEM132B	C9H8orf82
		SFSWAP	ZNF251
		MIR9009	OR7A283P
		NOC4L	ZNF536
		EPB41L3	NUDT19
		LRRC30	RHPN2
		RAB12	GPATCH1
		TWSG1	CHST8
		NAPG	PDCD2L
		FAM210A	UBA2
		IMPA2	FXYD3
		ANKRD29	LGI4
		RMC1	FXYD1
		RIOK3	HAMP
		ABHD3	UPK1A
		EMILIN2	APLP1
		HRH4	TYROBP
		MIR1597	CLIP3
		KCTD1	DPF1
		GAREM1	PPP1R14A
		MAPRE2	RYR1
		C8H18orf21	ACTN4
		SETBP1	MRPS12
		SLC14A2	FBXO17
		ARK2N	CCNP
		ZBTB7C	SHKBP1
		LIPG	LTBP4
		ACAA2	NUMBL
		ATP8B1	AXL
		NEDD4L	CNFN
		SEC11C	TMEM145
		ZCCHC2	CIC
		BCL2	ATP1A3
		CBLN2	PHLDB3
		CNDP2	XRCC1
		CNDP1	KCNN4
		ZNF407	LYPD5
		PTGR3	TOMM40
		TSHZ1	MARK4
		ZNF516-DT	PPP1R13L
		MBP	MILL
		KCNG2	CCDC8
		SNX16	PNMA8C
		ZFAND1	CALM3
		SLC10A5	ARHGAP35
		ZNF704	ZC3H4
		ZBTB10	BBC3
		CRISPLD1	MEIS3
		RDH10	KPTN
		ARFGEF1	EHD2
		SGK3	IZUMO1
		VXN	FTL
		ADHFE1	NTF4
		BHLHE22	HRC
		RAB2A	TEAD2
		CA8	DKKL1
		FAM110B	FCGRT
		MOS	RRAS
		TMEM68	ATF5
		TCEA1	KLK15
		RIPK2	MIR9086
		TMEM64	PPP6R1
		TRIQK	COX6B2
		NDUFAF6	ISOC2
		PTDSS1	NAT14
		SDC2	ZNF135
		POP1	EEF1A1
		NCALD	COL12A1
		RIMS2	FILIP1
		TRPS1	PHIP
		EXT1	PRSS35
		HAS2	MRAP2
		TMEM65	HTR1E
		RNF139	UBE2J1
		NDUFB9	RRAGD
		TRIB1	ANKRD6
		CYRIB	LYRM2
		ASAP1	MANEA
		SLA	GPR63
		NDRG1	PRDM13
		ST3GAL1	SIM1
		ZFAT	PRDM1
		KCNK9	QRSL1
		AGO2	SOBP
		DENND3	SCML4
		LY6H	NR2E1
		TOP1MT	SNX3
		ZC3H3	FOXO3
		MROH6	RSPH4A
		EEF1D	FAM162B
		SPATC1	NUS1
		SCX	FAM184A
		BOP1	CLVS2
		CYHR1	NKAIN2
		ARHGAP39	HDDC2
		CCNE1	RSPO3
		TSHZ3	LAMA2
		LRP3	TMEM200A
		KCTD15	EPB41L2
		SCN1B	EYA4
		HPN	SGK1
		FXYD3	PDE7B
		PPP1R14A	MAP7
		C10H19orf33	MAP3K5
		GGN	PEX7
		RASGRP4	SLC35D3
		CAPN12	IFNGR1
		RINL	OLIG3
		PAK4	TNFAIP3
		NCCRP1	HEBP2
		SAMD4B	CCDC28A
		PRX	ECT2L
		LTBP4	ZNF750
		TGFB1	TBCD
		LIPE	RAB40B
		MEGF8	SLC16A3
		DEDD2	FASN
		GRIK5	MRPL12
		XRCC1	BAHCC1
		IRGC	AATK
		SMG9	CHMP6
		LYPD5	RPTOR
		APOE	NPTX1
		GEMIN7	RNF213
		PPP1R37	CBX4
		FOSB	CBX2
		VASP	CYTH1
		EML2	AFMID
		SYMPK	SEPTIN9
		STRN4	MGAT5B
		ARHGAP35	ST6GALNAC1
		NPAS1	PRCD
		SAE1	UBE2O
		BBC3	SPHK1
		MEIS3	CDK3
		KPTN	FBF1
		FAM83E	TRIM47
		MAMSTR	ITGB4
		SNRNP70	GRIN2C
		HRC	TTYH2
		RRAS	CPSF4L
		MYH14	KCNJ2
		POLD1	ABCA6
		KLK15	FAM20A
		PRKCG	WIPI1
		EPS8L1	CEP112
		PTPRH	PRKCA
		PPP6R1	BPTF
		GARIN5B	POLG2
		A1BG	PECAM1
		RNF225	TEX2
		ZNF446	SCN4A
		CGAS	GH1
		EEF1A1	CYB561
		HMGN3	MRC2
		SH3BGRL2	WNT9B
		IBTK	PLEKHM1
		TPBG	FMNL1
		MRAP2	MEIOC
		NT5E	FAM171A2
		RNGTT	CD300LG
		ANKRD6	ETV4
		BACH2	COA3
		EPHA7	PLEKHH3
		FHL5	CAVIN1
		FBXL4	STAT5A
		COQ3	STAT5B
		PRDM1	GHDC
		QRSL1	KRT42
		NR2E1	KRT14
		FOXO3	RAPGEFL1
		METTL24	PNMT
		MFSD4B	ARL5C
		REV3L	PLXDC1
		LAMA4	FBXO47
		ROS1	LASP1
		CEP85L	CISD3
		MAN1A1	SRCIN1
		TPD52L1	ARHGAP23
		HDDC2	TBX21
		THEMIS	OSBPL7
		PTPRK	SP2
		ARHGAP18	PNPO
		TMEM200A	NFE2L1
		SMLR1	HOXB2
		MED23	HOXB5
		MOXD1	HOXB13
		EYA4	IGF2BP1
		SLC2A12	ZNF652
		PDE7B	SAMD14
		MTFR2	COL1A1
		MAP7	TMEM100
		MAP3K5	TRIM25
		SLC35D3	CUEDC1
		TNFAIP3	MKS1
		PERP	TSPOAP1
		HEBP2	SUPT4H1
		CCDC28A	MIR21
		METRNL	TBX4
		ZNF750	TBX2
		TBCD	BCAS3
		FASN	CHCT1
		RFNG	ZNHIT3
		CENPX	MRM1
		FAAP100	LHX1
		ACTG1	MMP28
		BAHCC1	RASL10B
		BAIAP2	SLFN11
		RPTOR	CCL2
		ENDOV	RAB11FIP4
		RNF213	NF1
		C1QTNF1	SARM1
		CEP295NL	UNC119
		MIR9106	KIAA0100
		TMC6	TRAF4
		SEPTIN9	FLOT2
		SEC14L1	PIPOX
		METTL23	MYO18A
		ST6GALNAC1	ABHD15
		FBF1	GIT1
		UNC13D	CORO6
		MIR9105	SLC6A4
		ITGB4	ABR
		TRNAR-CCU-4	VPS53
		USH1G	RPH3AL
		MIR9101	SCARF1
		GPRC5C	RTN4RL1
		SDK2	HIC1
		SOX9	MNT
		WIPI1	OR1G1
		RGS9	NCBP3
		PRKCA	ATP2A3
		ICAM2	TEKT1
		CYB561	SLC13A5
		MRC2	ENO3
		SPPL2C	ALOX15
		WNT9B	TMEM102
		PLEKHM1	SLC35G6
		ARHGAP27	KDM6B
		FMNL1	TRNAK-UUU-4
		HEXIM2	PER1
		PLCD3	ARHGEF15
		NMT1	GAS7
		FAM187A	TEKT3
		UBTF	CDRT4
		CD300LG	TRNAW-CCA-3
		SOST	ZNF287
		MEOX1	TRPV2
		ETV4	CENPV
		AARSD1	ADORA2B
		PLEKHH3	SPECC1
		TUBG2	ALDH3A1
		NAGLU	SLC47A2
		ATP6V0A1	TRNAW-CCA-4
		STAT5A	MAPK7
		STAT5B	FLII
		CNP	MIR33B
		KRT42	RAI1
		KRT16	MED9
		KRT14	NT5M
		KRT38	FLCN
		CSF3	PLD6
		ORMDL3	MPRIP
		GRB7	TNFRSF13B
		PNMT	KCNJ12
		ARL5C	C12H11orf91
		FBXO47	LMO2
		PCGF2	NAT10
		SRCIN1	ELF5
		TBX21	EHF
		MIR9103	PAMR1
		PNPO	MIR9123
		CDK5RAP3	EXT2
		HOXB2	TP53I11
		HOXB6	PRDM11
		HOXB9	CRY2
		CALCOCO2	PHF21A
		ATP5MC1	MDK
		SLC35B1	CHRM4
		KAT7	AMBRA1
		PDK2	LRP4
		SGCA	MYBPC3
		H1-9	SPI1
		CHAD	OR4C301BP
		NME1	APLNR
		KIF2B	TNKS1BP1
		MSI2	SELENOH
		CCDC182	OR5AN1
		MIR142	OR5BB14
		RNF43	OR4D9
		MIR21	MRPL16
		TUBD1	CCDC86
		TBX2	VPS37C
		CA4	SYT7
		LHX1	SCGB1A1
		CCL4	AHNAK
		CCL5	OTUB1
		C11H17orf50	NUDT22
		UNC45B	BAD
		TMEM132E	SLC22A12
		MIR365-1	NRXN2
		KSR1	MAP4K2
		TRAF4	MIR194-1
		FLOT2	POLA2
		PIPOX	CDC42EP2
		CORO6	LTBP3
		EFCAB5	PCNX3
		TMIGD1	CCDC85B
		NXN	TSGA10IP
		GLOD4	NPAS4
		RPH3AL	SPTBN2
		DOC2B	PC
		INPP5K	CARNS1
		PITPNA	NDUFS8
		RTN4RL1	TCIRG1
		HIC1	LRP5
		RAP1GAP2	MRGPRF
		OR1D3DP	CCND1
		ASPA	PPFIA1
		ITGAE	MIR8921-1
		CAMKK1	CTTN
		P2RX1	TSPAN32
		ATP2A3	TSSC4
		SPNS3	TRPM5
		SPNS2	KCNQ1
		SMTNL2	MIR8934-2
		SLC13A5	SLC22A18
		GP1BA	MOB2
		C11H17orf107	DUSP8
		MINK1	FOXL3
		TM4SF5	GET4
		CXCL16	MIR9134
		ACAP1	CYP2W1
		KCTD11	MIR9131
		TNFSF12	MICALL2
		KDM6B	TMEM184A
		ALOX12B	PSMG3
		SLC25A35	ELFN1
		CCDC42	NUDT1
		MFSD6L	AMZ1
		PIK3R5	CARD11
		GAS7	FSCN1
		ADORA2B	INTS15
		SPECC1	RAC1
		ULK2	FAM220A
		SLC47A2	ANKRD61
		SLC47A1	RSPH10B
		MIR1180	CCZ1
		SLC5A10	BHLHA15
		DRC3	SMURF1
		TOM1L2	CPSF4
		SREBF1	ZNF789
		MIR33B	ZKSCAN5
		RAI1	FAM200A
		NT5M	OR2AE1B
		MPRIP	MEPCE
		TNFRSF13B	SPACDR
		MIR9108	AGFG2
		MAP2K3	IRS3
		KCNJ12	TRIM56
		C12H11orf91	MYL10
		MIR1902	ALKBH4
		NAT10	HSPB1
		ELF5	FZD9
		EHF	BCL7B
		TRIM44	MLXIPL
		MIR9123	VPS37D
		TRAF6	ELN
		HSD17B12	OR5AS3P
		C12H11orf96	CASTOR2
		CD82	AUTS2
		TSPAN18	GALNT17
		PRDM11	PRSS8
		CRY2	STX1B
		MAPK8IP1	NUPR1
		CREB3L1	IL27
		MDK	APOBR
		AMBRA1	SBK1
		ARFGAP2	XPO6
		ACP2	MIR9129
		MYBPC3	KATNIP
		FAM180B	LCMT1
		C1QTNF4	MIR8936
		PTPRJ	MIR8945
		CTNND1	MIR8930
		STX3	CHP2
		PTGDR2	SCNN1B
		CD6	HS3ST2
		MIR9115	ZP2
		MYRF	PDZD9
		SCGB1A1	COQ7
		AHNAK	RPS15A
		PLAAT3	ABCC6
		ATL3	CEP20
		FLRT1	MARF1
		STIP1	SHISA9
		FERMT3	CPPED1
		MAP4K2	TXNDC11
		BATF2	LITAF
		SPDYC	CLEC16A
		SIPA1	CIITA
		OVOL1	EMP2
		CATSPER1	ATF7IP2
		PACS1	HAPSTR1
		NPAS4	CARHSP1
		RBM4B	TMEM186
		KDM2A	ABAT
		PTPRCAP	PPL
		CABP4	MGRN1
		NDUFV1	VASN
		ACY3	IL32
		CHKA	CLDN6
		LRP5	ATP6V0C
		PPP6R3	CASKIN1
		TESMIN	JPT2
		MRPL21	CRAMP1
		ANO1	UNKL
		MIR8921-1	BAIAP3
		CTTN	SOX8
		IFITM10	LMF1
		LSP1	RAB11FIP3
		MIR483	PDIA2
		IGF2	EFCAB2
		ASCL2	ZFP62
		CDKN1C	FLT4
		SLC22A18	RASGEF1C
		PHLDA2	PROP1
		DRD4	DBN1
		GATD1	RAB24
		TSPAN4	UNC5A
		MUC6	HRH2
		MOB2	NEURL1B
		SIGIRR	SH3PXD2B
		PKP3	STK10
		SCGB1C1	FGF18
		GET4	TLX3
		ADAP1	KCNMB1
		MIR9134	KCNIP1
		CYP2W1	LCP2
		C13H7orf50	PANK3
		INTS1	MAT2B
		TMEM184A	FAM200C
		ELFN1	IL12B
		MAD1L1	RNF145
		SNX8	EBF1
		GNA12	CLINT1
		CARD11	FAXDC2
		AP5Z1	HAND1
		RADIL	SPARC
		FSCN1	GM2A
		RNF216	ANXA6
		ZNF12	SYNPO
		CYTH3	PDGFRB
		USP42	MIR145
		LMTK2	MIR143
		BHLHA15	IL17B
		SMURF1	AFAP1L1
		MYH16	ABLIM3
		ZKSCAN1	KCTD16
		GPC2	DIAPH1
		PVRIG	HBEGF
		ACTL6B	NRG2
		EPHB4	CXXC5
		TRIM56	ECSCR
		SERPINE1	SLC23A1
		MYL10	ETF1
		MDH2	EGR1
		MLXIPL	CDC23
		ABHD11	PITX1
		TMEM270	SAR1B
		ELN	C14H5orf15
		LAT2	HSPA4
		CASTOR2	SHROOM1
		MIR7177B	IL13
		PHKG1	SLC22A5
		PRSS8	CHSY3
		STX1B	ADAMTS19
		SEPTIN1	SLC27A6
		SPN	FBN2
		C13H16orf54	LOX
		ASPHD1	FTMT
		CORO1A	LVRN
		SGF29	MCC
		IL27	CAMK4
		LAT	MAN2A1
		MIR9129	RGMB
		GTF3C1	CAST
		KDM8	RHOBTB3
		LCMT1	ARRDC3
		MIR8936	MIR9A-2
		SLC5A11	VCAN
		CHP2	SERINC5
		ERN2	CMYA5
		PLK1	BHMT
		SCNN1B	LHFPL2
		HS3ST2	TBCA
		ACSM3	PDE8B
		VWA3A	F2RL2
		EEF2K	ANKDD1B
		GDE1	FOXD1
		SYT17	TMEM174
		CEP20	CARTPT
		MIR365-2	H2AC25
		CPPED1	ARF1
		SNN	WNT3A
		RMI2	JMJD4
		DEXI	SOWAHC
		CIITA	SH3RF3
		EMP2	ST6GAL2
		HAPSTR1	POU3F3
		CARHSP1	IL1R1
		ABAT	MAP4K4
		NUDT16L1	RFX8
		UBALD1	TBC1D8
		VASN	MIR9151
		TFAP4	LONRF2
		C13H16orf90	FAM178B
		NAA60	MIR9144
		TRNAP-AGG-8	NEURL3
		IL32	TMEM87B
		FLYWCH1	ZC3H8
		ZG16B	PSD4
		PRSS27	PAX8
		ATP6V0C	FOXI3
		TBC1D24	CD8B
		HS3ST6	RNF103
		IGFALS	REEP1
		NME3	ATOH8
		TMEM204	TMEM150A
		UNKL	CAPG
		SOX8	TCF7L1
		TRNAG-CCC-7	KCMF1
		METTL26	EVA1A
		PGAP6	TACR1
		AXIN1	DCTN1
		PDIA2	DGUOK
		ARHGDIG	ACTG2
		NPRL3	DYSF
		MPG	PAIP2B
		BTNL9	TEX261
		GFPT2	VAX2
		RASGEF1C	ADD2
		RNF130	ANTXR1
		MRNIP	ARHGAP25
		ADAMTS2	SPRED2
		PFN3	ACTR2
		RAB24	SLC1A4
		HK3	AFTPH
		SFXN1	LGALSL
		ERGIC1	PELI1
		DUSP1	UGP2
		NEURL1B	BCL11A
		UBTD2	EFEMP1
		TLX3	RTN4
		KCNMB1	EML6
		LCP2	PPP1R21
		MIR218-2	KCNK12
		PANK3	STPG4
		WWC1	EPAS1
		FABP6	PRKCE
		UBLCP1	SIX3
		RNF145	ZFP36L2
		CYFIP2	TMEM178A
		LARP1	SRSF7
		HAND1	ATL2
		ATOX1	SULT6B1
		FAT2	LTBP1
		GM2A	MEMO1
		ANXA6	EHD3
		GPX3	FOSL2
		MYOZ3	RBKS
		RPS14	MRPL33
		NDST1	KRTCAP3
		MIR378	TCF23
		ARHGEF37	CGREF1
		MIR145	EMILIN1
		GPR151	SLC35F6
		PRELID2	CIMIP2C
		NR3C1	KIF3C
		MIR9162	EFR3B
		FGF1	FKBP1B
		PCDH12	KLHL29
		ARAP3	MYCN
		SLC4A9	LRATD1
		PFDN1	MIR9154
		PSD2	ROCK2
		CDC23	GRHL1
		TGFBI	ASAP2
		MACROH2A1	RPS7
		PITX1	ADI1
		TCF7	ALKAL2
		C14H5orf15	FAM110C
		LEAP2	CHCHD6
		HSD17B4	PLXNA1
		CDO1	TPRA1
		TRIM36	MIR9166
		PAM	GRIP2
		ST8SIA4	PLXND1
		RGMB	RAF1
		ERAP1	VGLL4
		ELL2	IRAK2
		ARB2A	BRK1
		ADGRV1	OGG1
		CETN3	MTMR14
		ATP6AP1L	LMCD1
		SERINC5	LRRN1
		TENT2	RYBP
		LHFPL2	FOXP1
		SCAMP1	LMOD3
		F2RL1	LRIG1
		F2R	MAGI1
		IQGAP2	ATXN7
		ARHGEF28	TASOR
		BTF3	LRTM1
		TMEM171	SFMBT1
		OCLN	NT5DC2
		WNT9A	POC1A
		SOWAHC	DUSP7
		SEPTIN10	RPL29
		SH3RF3	ABHD14B
		SULT1C4	GPR62
		ST6GAL2	SEMA3B
		FHL2	PLXNB1
		TGFBRAP1	CCDC12
		GPR45	ALS2CL
		TMEM182	RTP3
		CNOT11	LTF
		TBC1D8	LIMD1
		MIR9151	CDCP1
		PDCL3	CLEC3B
		CHST10	KIAA1143
		AFF3	ABHD5
		REV1	CYP8B1
		LYG1	CCDC13
		CRACDL	ZBTB47
		MGAT4A	TRAK1
		COA5	CTNNB1
		INPP4A	CSRNP1
		TMEM131	SCN5A
		ZAP70	TRIM71
		FAM178B	OSBPL10
		SEMA4C	RBMS3
		NEURL3	UBE2E1
		NCAPH	KAT2B
		DUSP2	KCNH8
		BCL2L11	COLQ
		TMEM87B	ATP2C1
		FBLN7	SLCO2A1
		ZC3H8	SLC35G2
		PSD4	FAIM
		CD8B	COPB2
		RETSAT	ZBTB38
		HK2	LRRC78
		FBXO41	RNF7
		RAB11FIP5	AGTR1
		ADD2	TM4SF4
		C15H2orf42	TRNAK-UUU-7
		ANXA4	MED12L
		ARHGAP25	IGSF10
		PLEK	ARHGEF26
		SPRED2	MME
		SERTAD2	STRIT1
		AFTPH	PLCH1
		TMEM17	LATS2
		MIR9148	C1QTNF9
		RTN4	USP12
		KCNK12	SLC46A3
		STPG4	MTUS2
		TMEM247	SLC7A1
		PRKCE	UBL3
		DYNC2LI1	N4BP2L1
		ZFP36L2	CCNA1
		OXER1	FOXO1
		MTA3	PHF11
		GALM	ITM2B
		STRN	LRCH1
		FEZ2	ERICH6B
		LTBP1	NUFIP1
		BIRC6	SUGT1
		LCLAT1	PCDH8
		LBH	KLF5
		SPATA31H1	KLF12
		UCN	KCTD12
		CAD	EDNRB
		ATRAID	SLITRK5
		SLC35F6	DCT
		KCNK3	GPR180
		DTNB	SOX21
		MIR1301	ABCC4
		SDC1	FARP1
		OSR1	STK24
		MSGN1	ZIC2
		VSNL1	TMTC4
		CYRIA	TPP2
		MIR9154	EFNB2
		HPCAL1	IRS2
		ID2	NAXD
		RSAD2	MIR9163
		PXDN	TUBGCP3
		ACP1	MCF2L
		SH3YL1	MIR9165
		FAM110C	F7
		CHST13	TMCO3
		PLXNA1	GAS6
		PRR23E	C17H13orf46
		TPRA1	CHAMP1
		MGLL	HS6ST1
		COPG1	UGGT1
		GP9	WDR33
		IQSEC1	LIMS2
		TMEM43	SFT2D3
		FGD5	GPR17
		PLXND1	IWS1
		RAF1	PROC
		SYN2	GYPC
		TAMM41	RALB
		VGLL4	TMEM185B
		ATG7	EPB41L5
		MIR885	STEAP3
		CRELD1	LYPD1
		MTMR14	TMEM163
		SRGAP3	R3HDM1
		LMCD1	DARS1
		ITPR1	LYPD6B
		LRRN1	CACNB4
		PDZRN3	KCNJ3
		PPP4R2	CYTIP
		LMOD3	DAPL1
		EOGT	TANC1
		LRIG1	WDSUB1
		SLC25A26	LY75
		MAGI1	RBMS1
		PSMD6	TBR1
		THOC7	COBLL1
		FHIT	LRP2
		ACOX2	GORASP2
		KCTD6	ITGA6
		PXK	PDK1
		IL17RD	SP3
		ARHGEF3	SP9
		WNT5A	SCRN3
		RFT1	WIPF1
		SFMBT1	CHN1
		SEMA3G	EVX2
		GLYCTK	HOXD9
		POC1A	MIR10B
		ABHD14B	HOXD3
		TEX264	HNRNPA3
		RAD54L2	ITGAV
		C16H3orf18	GULP1
		GNAI2	MIR9182
		CAMKV	MYO1B
		AMIGO3	HECW2
		P4HTM	ANKRD44
		ARIH2	RFTN2
		UQCRC1	BOLL
		DHX30	AOX1
		NBEAL2	FZD7
		TMIE	KIAA2012
		CCR5	FAM117B
		CXCR6	ICA1L
		LIMD1	CMKLR2
		LARS2	KLF7
		CDCP1	CREB1
		ABHD5	PTH2R
		LYZL4	MIR8923-1
		CCK	OR4C336P
		CSRNP1	OR2T103P
		STAC	C19H3orf80
		CLASP2	PPM1L
		DYNC1LI1	B3GALNT1
		CMTM6	SKIL
		CMTM7	NAALADL2
		OSBPL10	LAMP3
		NEK10	MAP6D1
		UBE2E1	CAMK2N2
		OXNAD1	CHRD
		GALNT15	EPHB3
		HACL1	MAP3K13
		SH3BP5	DNAJB11
		PIK3R4	BCL6
		ACP3	LPP
		RYK	TPRG1
		AMOTL2	FGF12
		ESYT3	ATP13A5
		FOXL2	HES1
		ZBTB38	XXYLT1
		TFDP2	ACAP2
		U2SURP	BDH1
		SLC9A9	MIR9180
		TM4SF4	MUC20
		COMMD2	IQCG
		SERP1	RPL35A
		SELENOT	MIR9177
		ERICH6	PDIA5
		MINDY4B	CSTA
		GPR171	FSTL1
		P2RY13	POPDC2
		MBNL1	MIR568
		PLCH1	GTPBP8
		EEF1AKMT1	CD200
		C1QTNF9	TAGLN3
		AMER2	HHLA2
		SHISA2	IFT57
		GPR12	CD47
		FLT1	BBX
		SLC46A3	ALCAM
		SLC7A1	TRMT10C
		UBL3	ABI3BP
		HMGB1	TMEM45A
		USPL1	COL8A1
		TRNAN-GUU-13	DCBLD2
		CCNA1	ST3GAL6
		LHFPL6	ARL6
		FOXO1	NSUN3
		DHRS12	PROS1
		CDADC1	DUSP22
		FNDC3A	FOXF2
		RB1	SERPINB6
		HTR2A	SLC22A23
		KLF12	FAM50B
		UCHL3	LYRM4
		SLITRK5	NRN1
		GPR180	BMP6
		ABCC4	SMIM13
		CLDN10	ADTRP
		SLC15A1	TBC1D7
		UBAC2	JARID2
		TMTC4	ATXN1
		RAB20	RBM24
		ING1	PRL
		MIR9164	GPLD1
		TUBGCP3	C20H6orf62
		ATP11A	H2BC4
		MCF2L	H2BC7
		MIR9165	TRNAY-GUA-11
		GAS6	TRNAH-GUG-8
		CHAMP1	TRNAV-UAC-3
		HS6ST1	TRNAS-AGA-6
		UGGT1	ZSCAN12
		GPR17	SCAND3
		TMEM185B	BAG6
		STEAP3	ABHD16A
		NCKAP5	CLIC1
		MGAT5	C2
		SPOPL	CYP21A1
		KIF5C	TNXB
		NMI	NOTCH4
		GALNT5	BTNL2
		CYTIP	BRD2
		ACVR1C	ITPR3
		DAPL1	SCUBE3
		TANC1	MAPK13
		WDSUB1	ETV7
		TANK	GLO1
		FAP	GLP1R
		COBLL1	KCNK5
		CSRNP3	DAAM2
		STK39	MOCS1
		SPC25	TREM2
		CYBRD1	C20H6orf132
		ITGA6	UBR2
		CDCA7	GNMT
		SP9	SLC29A1
		WIPF1	SPATS1
		EVX2	ENPP5
		HOXD3	ADGRF5
		TTN	TFAP2B
		GULP1	CILK1
		C18H2orf88	LRRC1
		HIBCH	KIAA1586
		NEMP2	LGSN
		STAT4	OGFRL1
		DNAH7	CYP4F124
		STK17B	OR7A233P
		HECW2	NOTCH3
		GTF3C3	BRD4
		PGAP1	KLF2
		ANKRD44	SIN3B
		BOLL	USE1
		SPATS2L	NR2F6
		NIF3L1	PLVAP
		FLACC1	COLGALT1
		CD28	JUND
		ICOS	ELL
		PARD3B	REX1BD
		KLF7	CRTC1
		CREB1	UPF1
		PLEKHM3	CERS1
		CCNL1	TMEM161A
		VEPH1	BORCS8
		SHOX2	NCAN
		PPM1L	LPAR2
		SPTSSB	PIK3R1
		GPR160	CD180
		SKIL	IPO11
		PLD1	MIR582
		GHSR	GPX8
		NAALADL2	FST
		ZNF639	ISL1
		USP13	FGF10
		CCDC39	CCL28
		KLHL6	OXCT1
		MAP6D1	OSMR
		ETV5	LIFR
		AHSG	EGFLAM
		ADIPOQ	GDNF
		ST6GAL1	SLC1A3
		MASP1	SPEF2
		LPP	RAI14
		PPP1R2	ADAMTS12
		BDH1	RETREG1
		NCBP2	ZNF622
		PAK2	OTULIN
		ZDHHC19	OTULINL
		TNK2	ANKRD33B
		MUC20	ROPN1L
		IQCG	TENT4A
		SEC22A	IRX2
		FSTL1	SLC12A7
		GSK3B	NKD2
		NR1I2	EXOC3
		POPDC2	AHRR
		ARHGAP31	SYNDIG1
		B4GALT4	CD93
		TIGIT	RIN2
		CFAP44	BANF2
		CD200R1	PRND
		GUCA1C	RNF24
		CD47	PANK2
		BBX	AP5S1
		CBLB	HSPA12B
		ZBTB11	ATRN
		TMEM45A	OXT
		TBC1D23	SNPH
		ST3GAL6	TMEM74B
		NSUN3	ANGPT4
		DUSP22	SCRT2
		FOXC1	SRXN1
		FAM50B	TRIB3
		CDYL	ZCCHC3
		RPP40	REM1
		NRN1	ID1
		RREB1	CCM2L
		SSR1	NOL4L
		MIR1291B	COMMD7
		TFAP2A	DNMT3B
		SMIM13	MIR8968
		HIVEP1	PXMP4
		TBC1D7	ZNF341
		GFOD1	GGT7
		RANBP9	ACSS2
		MCUR1	MMP24
		RNF182	GDF5
		DTNBP1	CEP250
		ATXN1	PHF20
		RIPOR2	EPB41L1
		CMAH	MYL9
		CARMIL1	RAB5IF
		SCGN	NDRG3
		H3C1	NNAT
		TRNAR-UCG-3	KIAA1755
		TRNAW-CCA-7	MAFB
		BTN1A1	EMILIN3
		TRNAY-GUA-10	TOX2
		H2BC11	PKIG
		TRNAQ-CUG-10	CCN5
		H4C11	RBPJL
		TRNAA-AGC-23	MMP9
		TRNAL-CAA-5	ZMYND8
		GNL1	PREX1
		PSORS1C2	ARFGEF2
		LTA	PTGIS
		TNF	B4GALT5
		LST1	SLC9A8
		NCR3	CEBPB
		NELFE	PTPN1
		AGPAT1	BCAS4
		NOTCH4	SALL4
		COL11A2	ZNF217
		UQCC2	FAM210B
		RPS10	TFAP2C
		SPDEF	BMP7
		ANKS1A	RBM38
		SCUBE3	TAF4
		PPARD	LSM14B
		FKBP5	SLCO4A1
		CLPSL2	NTSR1
		MAPK13	ARFGAP1
		ETV7	KCNQ2
		TBC1D22B	C22H20orf204
		CCDC167	SOX18
		GLP1R	NPBWR2
		KCNK5	CDC14B
		KCNK17	PTCH1
		KCNK16	MIR23B
		C20H6orf132	CTSL
		MRPS10	DAPK1
		GNMT	GOLM1
[truncated: 596 more rows]
