# Supplementary material for: H3K4me3 CUT&Tag and Transcriptome Analysis Reveal the Epigenetic Regulatory Landscape in Mammary Gland Tissues of Yili Horses at Different Lactation Stages
Source: Animals (Basel). 2026 Mar 12;16(6):891. doi: 10.3390/ani16060891 (PMC13023263; doi:10.3390/ani16060891)
Supplement: Supplementary file 1 [file animals-16-00891-s001.zip › Table S2 Differentially expressed genes (DEGs) between S1 and S2 groups.xlsx]

## Sheet: DEGs
Gene ID	M4_RXL	M5_RXL	M6_RXL	M1_RXL	M2_RXL	M3_RXL	logFC	logCPM	P value
LOC100068549	0.27	0.12	0.08	4.41	0.93	2.99	-4.72985	0.789714	2.65861e-06
SLC25A34	10	1.79	0.91	7.63	12.09	26.75	-3.03902	3.41856	4.54263e-06
LOC100051657	13.52	1.63	1.28	6.61	32.8	8.33	-2.89977	4.00613	9.72622e-05
TSPAN1	0.12	0.42	0.41	15.96	0.95	3.11	-4.36792	1.50839	0.000141497
ANKRD34B	1.81	0.08	0.14	3.46	0.7	2.75	-3.01973	1.26366	0.00060206
ADAMTS14	0.45	0.18	0.28	1.94	0.72	0.84	-2.48305	1.62352	0.000903382
ENTREP1	3.53	0.9	0.62	4.48	2.35	4.2	-2.03601	2.3288	0.000947711
F5	0.41	0.44	0.35	1.87	0.61	2.11	-2.24855	2.91333	0.000948164
MMP1	0.25	0.04	0.05	0.87	0.04	2.12	-3.95999	-0.00330124	0.00111533
PDK4	69.36	20.6	17.52	46.5	36.77	208.73	-2.30033	6.47778	0.00289263
WWC1	0.78	0.89	1.58	5.35	2.19	3.71	-1.97136	3.2255	0.00354475
GRID1	0.11	0.08	0.17	0.92	0.78	0.22	-2.81605	0.588676	0.00356853
CRHR2	0.18	0.68	0.21	1.4	1.44	3.98	-2.81702	1.24647	0.00394691
CCNA1	0.07	0.48	0.29	4.11	1.61	0.82	-2.95658	0.941331	0.00405109
LOC111772972	0	0.5	0.21	3.41	4.46	0.19	-3.53253	0.519064	0.00456602
CKMT1B	0.56	0.68	0.24	1.04	1.53	3.66	-2.5204	1.00922	0.00549406
MYH16	0	0.16	0.07	1.05	0.28	0.43	-2.78345	0.745572	0.00602755
ZNF185	1.79	0.53	0.73	3.42	1.11	2.42	-1.86874	1.8589	0.00656956
TIMELESS	1.08	0.96	0.55	1.71	1.65	3.02	-1.76276	2.64738	0.00675599
RGS2	171.23	32.72	36.7	239.76	92.63	85	-1.71125	6.06623	0.00687304
MPPED2	0.3	0.21	0.67	0.77	1.28	4.17	-2.7543	0.507318	0.0074427
PLIN3	22.69	9.92	13.16	21.94	20.95	48.84	-1.59787	5.03138	0.00988
LRRC66	0.36	0.02	0	1.46	0.05	0.07	-3.26526	0.134493	0.0109318
CHRDL2	0.39	8.68	9.19	40.78	23.24	41.21	-2.45451	5.08016	0.0130116
ANKRD35	1.53	3.18	2.46	7.85	3.45	9.33	-1.66282	4.03247	0.0138999
EQMHCB2	49.11	28.31	7.01	35.65	126.33	31.01	-2.00908	7.09393	0.014321
ANGPTL4	66.98	2.84	2.35	26.33	14.24	55.22	-1.95714	4.90943	0.0147916
BBOX1	0.15	0.1	0.57	2.53	0.63	1.02	-2.49859	0.277146	0.0160224
LOC100060320	34.58	3.56	4.47	27.21	4.82	23.02	-1.50855	3.52449	0.0162513
MACROH2A2	4.14	2.27	3.12	11.2	4.45	4.6	-1.51939	2.59753	0.0165836
GPR176	0.62	0.23	0	0.66	0.69	0.72	-2.20204	-0.134391	0.01752
COL9A2	2.45	7.9	20.17	54.09	34.91	38.1	-2.06395	6.02427	0.0194405
LRRC4	3.21	0.9	0.65	2.13	2.74	2.2	-1.50214	1.99787	0.0201103
VSIG8	0.55	1.55	1.19	5.89	3.46	2.08	-1.89106	2.08726	0.0206994
ARHGEF28	2.05	1.23	0.9	1.35	2.46	3.01	-1.32203	3.44064	0.0209454
GCNT3	0	0.27	0.28	1.97	0.38	0.84	-2.46222	0.0932352	0.0212804
DOCK8	3.17	1.17	1.28	1.91	2.38	3.47	-1.18825	3.87495	0.0213515
LOC102150670	0.47	0	0	1.38	0.06	0.07	-3.04784	0.0103807	0.0215707
CRLF1	3.46	0.89	1.3	4.93	1.29	3.88	-1.55887	2.00399	0.0224155
DMBT1	0.1	0.09	0.16	0.48	0.02	1.44	-2.74091	0.381982	0.0232198
CDCA7	5.39	3.56	3.08	14.03	4.6	4.55	-1.36977	3.10486	0.0243577
PRC1	4.64	3.96	2.11	7.91	3.37	8.52	-1.32072	3.3681	0.0247898
CPXM2	22	5.84	3.43	14.96	8.99	11.78	-1.12781	4.58173	0.0270802
PDZK1IP1	25.31	19.46	11.63	35.74	14.43	53.44	-1.34534	3.32361	0.0278697
HDHD5	4.55	4.73	5.52	7.73	6.8	16.29	-1.36908	3.95498	0.0278844
DUOX1	0.28	0.08	0.05	0.68	0.02	0.34	-2.12973	0.290042	0.0290808
THBS4	47.93	1.99	1.6	51.65	5.8	15.38	-1.93414	5.61617	0.0295232
SLC45A3	4.72	0.57	0.39	4.27	1.4	1.84	-1.56382	1.76428	0.0306639
B4GALNT4	0.52	0.09	0.07	0.58	0.33	0.24	-1.74568	0.0851572	0.0307935
LOC100146938	0.26	0.42	1.82	2.48	5.38	1.91	-2.14283	1.4447	0.0325529
EXTL1	0.86	2.8	2.57	2.74	7.65	7.24	-1.65922	3.3427	0.0332123
TNIK	0.58	0.51	0.27	0.69	0.61	1.68	-1.6171	1.80068	0.0338438
KIFC3	5.19	0.91	2.04	8.79	1.39	2.5	-1.35695	3.24005	0.0342825
TCN1	0.41	12.24	9.33	62.4	9.74	40.02	-2.19906	5.06951	0.0352303
TAF4B	1.99	0.61	0.83	2.24	1.64	1.37	-1.335	1.97611	0.0358699
SLC22A5	7.88	7.84	7.33	14.16	12.03	14.96	-1.18219	4.34074	0.0368035
SLC7A7	45.04	19.52	16.64	48.3	17.3	68.4	-1.36189	5.87387	0.0372136
GADD45G	13.46	31.38	34.38	65.65	47.87	90.02	-1.478	4.75158	0.0374135
DTNA	2.28	2.57	2.78	4.46	5.25	4.91	-1.25339	3.47176	0.0382633
PDE4DIP	2.6	1.57	1.65	2.65	2.74	3.28	-1.09339	4.5423	0.0414855
SHFL	25.77	17.22	17.21	30.53	26.4	35.92	-1.0988	4.58666	0.0428929
PRKAG3	1.05	5.94	16.2	21.75	39.13	22.27	-1.88839	5.1375	0.0461364
ADGRV1	0.23	0.06	0.03	0.24	0.05	0.19	-1.4968	1.31389	0.0479967
TOX	1.37	0.23	0.42	1.5	1.17	0.52	-1.56255	0.573494	0.0486009
APOLD1	7.2	1.12	4.94	6.91	7.52	6.25	-1.34287	2.30103	0.0488845
LMBR1L	33.27	5.73	9.29	22.98	10.17	19.4	-1.0222	4.65576	0.0489972
SIK1	12.95	5.95	6.54	14.14	8.39	11.86	-1.01184	4.59178	0.0493514
HBB	33.04	4.5	0.84	0	0	0	8.44215	0.624602	3.2805e-07
LOC100052689	58.68	2.39	2.06	0	0.52	0.18	4.72967	1.84949	2.89135e-05
THRSP	2697.38	85.86	243.33	47.64	42.35	21.2	3.31278	6.80356	7.89115e-05
CRABP1	24.68	0.44	20.65	0.83	0.27	0	4.71191	1.38206	0.000207089
CPXM1	361.91	0.96	4.39	2.8	0.8	1.46	4.48718	5.65363	0.000364472
COL1A1	6240.06	4.37	11.74	32.08	4.1	4.86	5.58573	10.6566	0.000784083
TMED3	89.7	10.04	22.76	8.89	4.61	2.94	1.90332	3.36189	0.00096709
CYP21A1	0.41	1.14	6.42	0	0.11	0.28	4.22073	1.37436	0.00143051
PNPLA3	0.78	11.43	18.95	0.24	1.79	0.19	3.69447	3.35916	0.00179641
MMP11	114.36	0.96	1.32	1.78	0.86	1.28	3.18469	3.6492	0.00188549
ITGAM	44.89	1.02	0.94	1.04	0.54	0.82	2.65568	3.61754	0.00196243
PPM1J	4.5	0.99	2.84	0.29	0.27	0.38	2.44907	1.13436	0.00215318
MTC1	789.97	3.94	6.28	12.08	3.69	1.09	3.89623	5.39414	0.00218842
MALL	36.7	3.02	10.27	2.83	1.29	1.49	2.15198	2.12276	0.00227066
LYZ	89.67	4.6	3.66	3.22	1.01	1.56	2.6283	1.91805	0.00235883
COL1A2	4618.18	6.12	10.89	45.94	6.48	5.45	4.66238	10.1535	0.00251381
CMKLR2	26.57	0.11	5.22	0.51	0.58	0.33	3.15831	1.71941	0.00265662
LOC100056231	23.32	4.4	2.76	2.33	0.54	0.38	2.23192	2.18935	0.00279631
COL5A1	199.04	0.66	1.51	3.18	0.87	0.77	3.69874	6.1625	0.00327925
OLFML2B	63.32	0.37	0.63	1.43	0.33	0.28	3.33039	3.28565	0.00350679
IGSF6	30.08	2.02	1.34	0.95	0.31	0.77	2.61955	1.15905	0.00367832
HTRA3	236.92	1.6	1.75	5.33	1.25	1.23	3.28061	4.43628	0.00371191
LOC106783161	177.11	1.49	1.17	3.73	1.09	0.73	3.34052	2.79324	0.00390604
TTC9	14.17	4.14	9.18	1.63	1.52	1.04	2.07754	1.64519	0.00395362
ADAMTS2	89.28	0.51	0.78	1.98	0.6	0.44	3.23065	4.51431	0.00405435
TM4SF18	40.84	1.74	1.78	1.31	0.41	1	2.54773	1.68418	0.00435166
APOD	1831.33	8.2	7.41	21.98	14.28	10.73	3.52952	6.23991	0.00452794
MDK	193.86	4.76	11.01	7.45	4.32	3.87	2.22185	2.95702	0.00466196
LDLR	16.53	20.65	24.63	4.26	5.11	3.65	1.97839	5.10829	0.00476073
SPON2	586.65	2.24	3.5	11.79	1.08	1.46	3.74442	5.2305	0.00487526
MMP2	2065.47	8.68	13.96	38.37	7.89	9.98	3.54502	8.04604	0.0048934
LOC100147160	154.02	5.18	4.5	4.46	4.2	3.18	2.17804	3.56576	0.00507838
PSAT1	75.56	0.65	0.13	1.48	0.15	0.19	3.75115	2.48706	0.00556507
TNXB	167.77	40.57	105.56	16.7	12.17	23.91	1.92406	9.41658	0.00566869
TMEM119	71.61	0.29	1.62	1.74	0.55	0.34	3.16522	2.12454	0.00620172
C1QTNF5	168.69	2.73	3.25	6.46	1.7	1.52	2.57818	3.25548	0.00672321
CCDC152	53.54	1.74	0.78	1.52	0.52	0.82	2.70253	1.7628	0.00673413
MEIS3	51.94	0.85	1.1	1.12	0.67	1.08	2.56569	2.47548	0.00687253
F13A1	65.33	0.36	0.95	1.9	0.51	0.38	2.92516	3.35167	0.00699671
CLEC12A	65.75	0.85	1.91	2.16	0.46	0.89	2.70525	2.17361	0.00712698
TLE2	12.78	1.41	4.55	1.4	0.66	1.19	1.62958	2.87816	0.00712839
SPARC	4353.74	35.28	57.54	94.34	50.14	37.23	2.91136	8.11717	0.00721946
CMTM3	261.36	4.23	5.99	7.61	4.56	4.99	2.32875	3.5447	0.00736565
PCOLCE	513.59	4.66	6.49	14.45	4.43	3.83	2.87586	5.71903	0.00757269
LOC102148675	1.79	0.18	0.85	0.08	0.03	0.13	2.67602	-0.4336	0.00757466
CYGB	256.68	3.59	6.78	10.98	2.97	2.11	2.47854	3.87017	0.00767358
HSD11B1L	37.84	3.72	2.95	3.44	0.55	0.94	1.96862	2.63011	0.00781415
APLNR	113.61	2.22	7.35	4.14	3.66	2.5	2.0309	3.62171	0.00781859
CCDC8	36.45	0.42	1.11	1.26	0.46	0.32	2.62008	2.34382	0.00783078
ADAMTS15	24.09	0.3	0.65	0.62	0.32	0.46	2.50871	2.46204	0.00805918
CD5L	73.36	0.17	0.64	1.31	0.65	0.13	3.41371	2.38406	0.00809256
CD248	233.63	1.02	1.5	5.43	1.1	0.3	3.46627	5.14591	0.00817054
MRC1	62.14	0.55	0.6	1.82	0.69	0.38	2.77632	4.26494	0.00834618
NINJ1	31.57	4.83	2.07	1.66	1.64	0.84	1.9655	1.84358	0.00877438
LOC106781503	820.93	7.74	13.4	29.01	7	6.71	2.6783	4.83679	0.00880273
CD163	262.75	3.73	3.31	6.77	2.91	4.04	2.6227	6.00257	0.00886027
DBI	531.18	30.14	20.18	32.72	14	12.43	1.84287	3.95557	0.00893211
COL5A2	180.33	1.52	1.75	5.1	1.13	1.56	2.90669	5.81627	0.00913671
SIRPB2	45	1.18	0.99	1.68	0.29	0.78	2.54564	1.8834	0.00984853
KERA	40.68	0.72	0.7	1.29	0.19	0.65	2.7045	1.91329	0.00989301
ZNF385A	61.67	0.66	0.75	1.32	0.67	1.05	2.67121	2.45891	0.00998366
HIC1	66.09	2.16	2.85	4.17	1.06	1.08	2.02562	3.74405	0.0101028
MFAP2	538.53	0.66	2.83	12.53	1.03	1.39	3.54695	4.25745	0.0102834
LOC100059239	79.87	2.3	7.61	4.08	1.74	2.91	1.95868	5.45888	0.0104937
SLC40A1	144.43	1.93	1.34	3.58	2.2	2.34	2.47052	4.20435	0.0106463
STAB1	184.77	1.35	1.85	4.86	1.63	1.63	2.8521	6.62943	0.0106495
C4BPA	376.45	3.54	3.2	10.94	2.97	3.35	2.80951	5.57549	0.0106613
LRRN4CL	112.88	1.19	0.63	3.37	0.72	0.49	3.00071	2.51219	0.0110727
APOA1	59.75	0.08	0.46	1.28	0.07	0.09	3.75254	1.70913	0.0111432
GALNT16	71.84	0.79	1.38	3.07	0.47	0.54	2.6002	3.19038	0.0112157
CTSK	755.48	6.12	6.14	21.31	5.25	7.69	2.81818	5.82137	0.011867
TSKU	39	1.39	1.64	2.02	0.21	0.83	2.33622	1.97912	0.012003
ACLY	66.2	26.39	75.3	15.6	11.63	9.62	1.77088	6.81958	0.0123645
LOC111771463	108.28	2.06	2.06	3.46	2.5	1.32	2.28328	2.80085	0.0126797
LOXL2	65.23	1.1	3.02	3.1	1.36	1.47	1.99324	3.81584	0.0128294
CTTNBP2	8.07	0.61	1.12	0.58	0.44	0.31	1.63862	2.49119	0.0128541
FASN	485.57	556.45	664.1	96.44	184.38	70.9	1.95191	11.9717	0.0129383
C7	131.22	1.21	2.03	4.56	2	0.96	2.495	4.74054	0.0133685
ACADSB	207.59	6.36	8.59	8.63	5.7	6.7	1.8407	4.71089	0.0136407
MCTP1	11.1	0.35	0.19	0.35	0.18	0.2	2.37209	1.57955	0.0138181
CLEC3B	756.86	1.69	3.3	19.69	2.97	3.08	3.22667	4.91215	0.0139176
VSIG4	83.36	1.58	0.31	2.71	0.86	0.7	2.66734	2.87653	0.01402
LOC100053579	25.37	0.83	0.6	0.44	0.59	0.67	2.31969	1.49576	0.0143058
ILT11A	16.61	0.25	0.3	0.37	0.21	0.42	2.42375	2.08169	0.014444
ZNF467	6.74	0.2	1.52	0.45	0.16	0.19	2.25637	0.838314	0.014483
EMILIN2	89.34	1.43	2.95	4.21	1.67	1.47	2.08651	4.61323	0.0145849
P2RY14	69.55	0.36	0.37	1.91	0.51	0.21	3.05967	2.28397	0.014784
NAV1	37.32	0.6	1.08	1.74	0.65	0.66	2.08052	4.33499	0.0148982
C5AR1	48.85	0.91	1.45	2.19	0.7	0.68	2.27293	2.23129	0.0149474
ABCC6	1.04	0.05	0.51	0.02	0.1	0	2.72363	0.072989	0.0155274
SERPINF1	1065.15	3.62	3.97	29.06	2.93	2.94	3.30839	6.43484	0.0156383
LOC100057212	174.12	6.41	4.28	4.23	7.16	4.44	1.88533	3.93887	0.0166471
NID2	78.67	2.45	2.32	4.65	1.37	1.24	2.00102	4.85489	0.0166601
GNPTAB	30.61	6.13	8.56	4.37	2.83	3.3	1.21676	4.72649	0.0167092
COL6A3	240.5	1.55	2.53	7.97	1.82	1.81	2.74868	7.31919	0.0169037
IGFBP3	198.92	5.97	7.25	9.86	5.77	5.13	1.78898	4.03019	0.0169497
AIF1	135.91	2.45	3.35	4.47	2.55	2.98	2.18677	2.34756	0.0171542
ECM1	766.72	2.52	2.68	21.18	2.14	1.25	3.34733	6.31696	0.0171749
PXDN	74.19	1.43	2.76	4.04	1.31	1.25	2.02194	4.83737	0.0172027
LOC100056309	41.26	8.21	19.33	10.83	2.52	2.69	1.43788	3.77928	0.0172971
CSF1R	162.49	4.37	6.26	7.54	3.21	4.43	1.96144	5.4059	0.0174535
TBX15	13.43	0.19	0.16	0.46	0.08	0	3.10385	1.22776	0.0175965
MRC2	138.1	1.15	1.36	4.91	1.25	1.15	2.61344	5.46414	0.0176057
FCER1A	50.49	1.34	1.26	2.68	0.29	0.18	2.58713	1.71875	0.0176325
SELENOP	2288.29	61.69	63.1	88.85	41.73	57.38	2.09152	7.81549	0.0177451
LOC100061154	187.57	3.18	5.22	8.67	2.91	4.45	2.01676	3.66211	0.0177497
IGFBP4	980.07	8.25	10.81	36.59	8.96	5.64	2.6495	5.76398	0.0178724
LOC100056556	0.27	9.3	70.82	1.04	4.91	3.39	3.04686	3.63824	0.0179061
ANGPTL2	189.71	2.12	3.4	8.63	2.36	2.3	2.25648	4.44625	0.0181673
HEXB	162.09	2.41	2.08	7.04	1.8	2.64	2.22928	4.33176	0.0186568
CFP	36.79	0.3	1.01	1.18	0.49	0.7	2.37159	2.0656	0.018791
GPX7	116.28	1.29	2.52	4.52	1.41	1.86	2.31962	2.38905	0.0188881
RNASE6	200.58	5.07	4.64	8.1	3.53	5.84	1.98565	3.01784	0.0189622
CAMKK1	24.13	0.4	0.49	0.69	0.54	0.29	2.36267	1.75042	0.0191672
DZIP1L	5.21	2.15	2.34	0.99	0.52	0.75	1.48329	2.08243	0.0192447
HSPA12B	80.17	1.56	2.06	3.52	1.87	1.69	1.94339	3.81866	0.0193864
C3AR1	38.65	0.54	0.61	1.41	0.39	0.67	2.37704	2.16348	0.0193883
HOMER3	67.28	1.12	1.24	2.66	1.1	1.1	2.20679	2.56848	0.0194797
THBS2	77.18	0.21	0.38	2.32	0.61	0.34	2.88785	4.19808	0.0194922
DHCR7	57.49	24.02	49.03	18.09	8.84	6.58	1.51742	5.17984	0.0195706
OLFML3	224.8	1.76	2.8	9.89	2	1.31	2.4987	4.3895	0.0198054
SORCS2	16.08	0.21	0.21	0.62	0.16	0.18	2.4691	2.14102	0.019879
AGPAT2	140.85	5.61	9.01	11.17	3.64	4.13	1.62076	4.15987	0.0199017
SFRP4	1931.57	0.76	0.71	31.13	1.47	0.87	4.23116	6.92623	0.0200735
GSDME	14.85	0.73	1.09	1.01	0.3	0.28	2.02852	1.31162	0.0201387
ASPN	430.29	2.34	1.87	15.02	1.27	1.19	3.02309	5.00457	0.0203642
SCARF2	42.02	0.96	2.12	2.96	0.73	0.64	1.90604	3.41501	0.0204618
TNFAIP6	172.15	0.07	0.27	3.86	0.34	0.17	3.65753	3.19624	0.0205399
MAGEL2	10.09	0.05	0.06	0.29	0.06	0.06	2.95282	1.40064	0.0205959
CLDN15	55.74	1.29	1.16	2.53	0.8	0.59	2.31234	1.74539	0.0206328
COL6A6	13.58	0.04	0.02	0.32	0.02	0	3.71377	2.59135	0.0207291
LOC102148014	29.69	0.58	0.5	1.18	0.16	0.47	2.51104	1.37005	0.0207385
CRISPLD2	133.6	2.03	3.47	6.82	2.48	1.94	2.02914	4.28339	0.0209175
GJA4	69.11	1.57	4.67	3.49	2.26	1.94	1.78637	2.80821	0.0211885
SERPING1	697.54	5.66	5.45	25.13	5.77	5.79	2.61792	6.13999	0.0211938
CERCAM	72.57	0.36	0.59	2.74	0.59	0.45	2.62335	3.37113	0.0213597
AQP7	44.09	0.41	0.14	1.4	0.28	0.14	2.96698	1.71558	0.0214887
FSCN1	125.46	3.22	4.56	6.61	3.93	2.3	1.80131	4.09104	0.0215322
ADAMTS9	4.36	0.1	0.51	0.2	0.14	0.16	1.94503	1.55998	0.021533
FAP	239.3	3.36	2.25	10.35	2.16	2.22	2.43605	5.33903	0.0218647
RCN1	227.72	2.18	2.87	10.95	1.64	1.95	2.39624	4.27226	0.0219323
CASS4	4.61	0.47	0.09	0.21	0.13	0	2.47897	0.425969	0.0219512
ITGAX	14	0.4	0.63	0.34	0.37	0.61	1.91224	2.28952	0.0221606
CLDN5	311.57	4.97	5.88	17.83	3.19	2.65	2.20339	4.02762	0.0223087
FOLR3	68.63	0.31	0.95	1.84	0.8	0.98	2.56509	2.01608	0.022354
LOC100630171	2049.58	14.74	11.46	51.32	21.5	34.17	2.55161	5.33345	0.0223914
ADAMTS7	12.8	0.2	0.19	0.55	0.16	0.16	2.29364	2.37626	0.0225849
RAB44	7.42	0.35	1.06	0.44	0.24	0.4	1.75893	1.7024	0.0226927
HNMT	155.78	1.24	1.44	6.86	0.97	1.19	2.51604	3.32385	0.0230263
CLEC11A	39.59	0.87	1.52	2.25	0.17	0.64	2.29999	1.78833	0.0234126
CASTOR1	50.3	6.21	4.42	4	3.13	2.87	1.35946	2.86505	0.023439
FCER1G	562.12	14.83	14.81	27.82	10.84	17.33	1.82003	3.71066	0.0234602
FSTL1	495.91	4.06	7.24	20.91	5.51	4.82	2.38335	5.09052	0.023635
TMEM198B	82.04	0.63	2.04	3.7	1.29	0.59	2.30597	2.78385	0.0239195
LGALS1	4426.83	45.37	66.49	184.36	43.28	54.23	2.38149	7.07482	0.0239313
SIGLEC11	19.56	1.2	0.89	0.7	0.54	0.96	1.82304	1.8226	0.0241961
LOC100146250	86.82	8	2.55	3.35	2.66	5.72	1.60955	3.32359	0.0243336
NCKAP1L	25.24	0.8	0.83	0.74	0.9	0.9	1.77851	3.01433	0.0244974
LOC100051733	26.77	0.44	0.34	0.99	0.26	0.31	2.51838	1.27734	0.0245831
HTRA1	615.99	7.9	9.91	26.22	7.31	9.66	2.24481	6.10712	0.0245877
CCDC80	763.58	0.57	1.32	18.42	1.2	0.7	3.61116	7.09671	0.0249806
RYR1	1.92	0.11	0.12	0.06	0.09	0.08	1.78507	1.716	0.0251886
GPR34	45.85	1.76	0.85	1.69	0.95	1.47	1.97094	2.24782	0.0252386
PDGFRL	163.74	2.04	2.44	8.68	1.76	1.23	2.25239	3.83764	0.0253112
PKDCC	45.9	0.16	0.3	1.29	0.57	0.28	2.70768	2.28782	0.0255378
COLEC12	43.3	1.06	0.88	2.22	0.97	0.67	1.95373	3.09106	0.025705
MMP14	761.91	7.69	12.09	27.5	9.82	14.07	2.26325	6.65746	0.0259119
SSC5D	25.52	0.1	0.28	1.06	0.19	0.13	2.604	3.15996	0.0259555
CD209	73.81	0.08	0.31	1.62	0.71	0.49	2.96808	1.89226	0.0259621
LRRN2	13.27	0.48	0.52	0.86	0.19	0.16	2.10172	1.46523	0.0260655
AOC3	142.96	3.54	3.83	9	2.67	1.15	2.01296	4.811	0.0263635
PRKAR2B	78.18	0.82	0.83	2.56	0.67	1.93	2.27449	2.91706	0.0264101
CCL15	234.35	5.42	6.25	13.24	3.65	5.07	1.92723	2.88202	0.026417
MLXIPL	46.87	0.17	0.13	1.58	0.06	0.05	3.20033	3.13929	0.0266238
LGI2	18.06	0.44	0.36	0.83	0	0.21	2.67058	1.32239	0.0269304
MAPK12	63.6	2.85	5.25	4.65	1.95	3.09	1.50224	3.03244	0.0270742
COL4A1	451.93	12.52	20.8	21.85	13.69	10.49	1.84851	7.71978	0.0272186
DNM1	55.85	0.75	0.97	3	0.7	0.74	2.09609	3.66277	0.0273821
PALM	98.66	1.08	1.78	5.26	1.11	0.89	2.20817	3.1899	0.0275483
NFATC4	39.5	0.47	1.04	1.85	0.94	0.44	2.03572	3.15272	0.0276714
SLC9A9	16.16	0.31	0.42	0.74	0.23	0.25	2.20136	1.46049	0.0277401
ITGB2	55.24	1.91	2.25	2.13	2.06	2.41	1.59202	3.66213	0.0277482
CNRIP1	164.6	0.98	1.95	7.06	1.6	0.98	2.47885	2.60445	0.0281071
TRIM47	44.4	2.54	2.58	4	1.34	1.24	1.53044	3.24618	0.0281167
LOC100060505	32.73	2.9	2.77	2.84	2.04	1.51	1.27115	4.45471	0.0282308
RGS10	105.71	1.89	2.81	5.18	0.93	2.86	2.05121	2.46647	0.0286096
SPI1	75.88	1.41	3.1	4.03	1.18	2.13	1.91036	2.50369	0.0286614
VEGFB	222.4	4.32	4.23	12.08	3.38	4.56	1.93041	3.67869	0.0286628
DOCK11	22.83	0.3	0.22	1.13	0.28	0.21	2.22388	3.46897	0.0290369
LOC100050835	115.56	25.46	24.28	22.14	8.38	7.03	1.24969	2.88925	0.029301
SRGN	642.28	21.71	22.87	37.76	18.86	17.39	1.67193	4.8393	0.0297698
ITGA11	20.87	0.07	0.06	0.72	0.08	0.06	2.97268	2.3812	0.029881
EBF2	3.23	0.28	0.6	0.36	0.07	0.08	1.95996	-0.0642661	0.0299243
IGDCC4	16.32	0.02	0.08	0.42	0.09	0.17	2.89065	2.10291	0.0299851
SCARA3	103.48	1.38	1.69	5.61	1.26	1.62	2.04086	3.93325	0.0302755
TSPAN18	53.43	1.62	2.19	2.93	1.21	1.3	1.87244	1.95423	0.0305971
PON2	98.73	5.28	2.86	6.95	2.87	2.74	1.60509	3.41481	0.0308144
PRR33	55.26	2.93	2.42	4.5	1.76	0.87	1.65585	3.06873	0.0310393
TGFBI	185.31	1.98	1.29	7.7	2.07	2.42	2.28779	4.97574	0.0311439
MXRA8	395.76	3.49	5.29	19.14	3.14	4.27	2.31573	5.30293	0.0312832
LOC100055310	1.88	0.01	0.24	0.05	0.06	0.05	2.3411	0.0704671	0.031346
LRRC17	185.06	0.87	0.78	7.44	1.24	0.37	2.72698	4.08055	0.0317645
CD34	629.07	6.7	17.31	33.99	9.65	5.3	2.15462	5.86403	0.0318443
MAFB	79.96	1	1.91	2.61	1.46	2.58	1.97662	2.70902	0.0318972
MMP19	28.64	0.85	1.3	1.66	0.65	0.75	1.82873	2.06791	0.0319401
OAF	236.24	1.41	3.86	12.28	2.33	1.62	2.28495	4.31347	0.0321556
PDGFRB	153.63	2.53	5.38	8.21	3.76	2.21	1.92529	5.49431	0.0324022
MNDA	88.59	3.57	2.47	5.21	2.77	2.71	1.59567	4.28943	0.0326216
FBLN2	395.68	4.64	8.09	20.69	4.25	4.78	2.18968	6.84896	0.0326465
OLFML1	89.14	0.65	0.68	4.02	0.84	0.46	2.44479	2.98646	0.0326497
HCK	19.7	0.32	0.34	0.32	0.26	0.74	2.25365	1.33977	0.0326871
GSS	64.78	82.35	127.74	18.8	38.2	13.23	1.69615	6.49582	0.0330471
VIT	92.91	0.36	0.66	4	0.53	0.17	2.69692	3.71304	0.0331919
APBB1IP	51.52	0.4	0.34	1.29	0.55	1.38	2.29191	2.92268	0.0332396
ZDHHC2	59.91	0.33	0.34	2.3	0.56	0.32	2.58091	2.26814	0.0333764
FNDC1	126.64	0.95	1.89	5.69	1.43	1.63	2.24693	5.78313	0.0337005
MFAP5	780.18	3.07	5.07	34.45	2.76	2.85	2.68929	4.7907	0.0339639
PTPRS	50.65	0.91	1.02	3.05	0.85	0.71	1.92293	4.62307	0.0339685
DBN1	174.77	1.84	2.75	9.93	1.42	1.01	2.28205	4.91787	0.0339807
MCAM	134.38	3.46	5.84	11.01	2.29	1.38	1.8283	4.62156	0.0343938
NLRP3	9.25	0.33	0.43	0.6	0.2	0.18	1.88813	1.54289	0.0344703
FGR	32.36	0.88	0.61	1.73	0.71	0.35	2.0123	2.16931	0.0345437
SFXN3	140.12	3.13	4.69	8.72	3.57	3.1	1.70078	3.63526	0.0346869
CIART	20.72	0.42	0.64	1.25	0.15	0.12	2.35107	1.10487	0.0347361
FBXL13	14.97	0.26	0.06	0.59	0.15	0.15	2.46997	1.4665	0.0349537
ZNF469	4.65	0.01	0.04	0.16	0.03	0.05	2.64109	1.98483	0.035147
CDC25B	49.34	0.42	0.3	2.11	0.46	0.53	2.35825	2.66704	0.035336
ABR	20.16	2.34	3.94	2.65	1.73	1.54	1.07611	3.88223	0.0357431
PRRT4	29.59	0	0	0.46	0	0	4.39233	2.33238	0.0357562
LOC100630393	112.38	6.71	3.94	5.25	5.67	4.72	1.44734	3.62318	0.0357776
GRK5	32.29	3.41	3.81	3.8	1.98	1.91	1.16495	3.41554	0.0360405
PTGES	69.18	0.79	3.22	3.71	1.35	0.75	2.11005	1.55162	0.0361169
LPAR6	51.89	3.45	3.52	4.04	1.75	2.69	1.42943	2.7018	0.036119
PGFS	215.45	5.73	5.66	14.1	3.67	5.87	1.71341	4.24134	0.0362426
EVA1B	58.67	0.72	2.28	2.68	0.87	1.54	2.02475	1.64349	0.0368146
LOC100066639	49.95	0.28	1.27	1.72	0.26	1.35	2.32407	1.83126	0.0369626
LCP1	78.62	3.34	2.56	3.89	2.4	3.91	1.4999	3.89613	0.0372869
VSTM4	27.59	1	1.84	1.76	0.94	0.75	1.69415	1.8638	0.037353
LOC100071548	287.76	3.57	5.42	13.8	5.5	4.83	1.97879	2.77537	0.0374257
CALCRL	12.48	1.04	0.91	1.23	0.24	0.25	1.81317	1.13514	0.0374695
LOC111771128	26.9	2.15	2.21	2.8	0.88	1.32	1.362	2.85085	0.0375161
CYSLTR1	24.16	1.01	0.73	1.21	0.72	0.48	1.89153	1.30623	0.037547
PLSCR3	39.34	3	4.94	4.4	1.4	1.88	1.41786	2.31237	0.0376692
PLAT	158.97	0.36	1.09	6.97	0.83	0.56	2.6333	4.34951	0.0378952
DPT	515.01	9.17	10.57	28.68	8.49	11.98	1.83932	4.77944	0.0380451
LRRC32	45.73	0.24	0.45	2.24	0.09	0.14	2.66182	2.72165	0.0382178
SRPX	83.63	0.3	0.73	3.76	0.43	0.94	2.4036	3.48192	0.0382393
ELF4	16.51	0.33	0.49	0.76	0.17	0.52	2.00908	1.57643	0.0382811
S100A9	2.87	6.9	0	0.8	0	0.4	2.86644	0.138096	0.0382911
GLT8D2	162.55	0.69	0.42	6.83	0.81	0.73	2.64876	3.56937	0.0385095
LOC102147723	12.66	2.43	1.02	0.5	0.57	1.21	1.66026	1.18744	0.038631
LUM	2231.58	12.44	22.1	105.83	11.86	9.49	2.5527	7.34136	0.0387311
ARNTL2	11.26	0.38	0.12	0.54	0.21	0.07	2.26249	0.958543	0.0387604
ENPP6	132.35	2.87	3.42	5.97	3.99	4.21	1.65555	4.04534	0.0393465
STING1	33.27	1	1.63	2.21	0.71	0.93	1.74053	2.09318	0.039512
PITPNC1	15.13	0.93	1.01	0.82	0.68	0.42	1.74101	1.08972	0.0395718
STK39	24.8	3.26	3.11	3.22	1.27	1.98	1.14238	3.2512	0.0395986
NUMBL	31.52	0.27	0.88	1.42	0.45	0.74	2.02461	2.24583	0.0397441
NID1	131.66	2.27	3.34	6.02	3.38	3.02	1.83093	5.38973	0.0398613
ACKR4	71.32	0.34	0.85	3.58	0.32	0.33	2.5032	2.4825	0.0402461
LOC102149211	32.91	0.76	1.62	1.02	1.17	1.04	1.8581	1.51294	0.040283
CPQ	178.72	1.28	1.99	8.74	2.63	1.91	2.11544	4.26893	0.0406031
GPM6B	29.08	1.58	1.39	1.85	1.11	0.65	1.69343	1.77132	0.0406364
SLC16A14	11.68	0.2	0.48	0.71	0.11	0.14	2.18726	0.777649	0.0408841
DENND2A	33.39	0.86	0.64	2.12	0.73	0.6	1.75752	3.40102	0.0409154
CLN8	38.71	4.03	6	3.61	3.31	1.79	1.30181	2.42765	0.0409796
CAMK1	54.2	0.98	2.7	3.21	1.23	1.68	1.7079	2.69409	0.0409855
LTC4S	78.08	1.87	3.94	3.48	2.75	2	1.78936	1.81649	0.041267
XG	330.21	2.31	3.1	16.77	3.24	3.74	2.17816	3.83894	0.0412833
ECHDC1	317.4	9.23	8.26	19.63	8.4	7.66	1.65906	4.80492	0.0415197
EPHB2	17.91	0.04	0.03	0.55	0	0.02	3.34657	1.8542	0.0415264
HGD	41.05	1.31	1.06	2.87	0.55	0.83	1.84586	2.34643	0.041732
DACT2	22.93	0.22	0.23	1.17	0.18	0.13	2.37517	1.97927	0.0418665
TYROBP	344.35	10.82	13.9	20.79	8.9	15.27	1.50372	3.66155	0.0419195
SERPINH1	511.33	5.58	12.95	28.39	9.23	6.2	1.99137	5.71023	0.0420322
GPX2	43.13	0.84	1.3	2.03	0.89	0.73	2.04623	1.19024	0.0422348
COL6A1	1874.21	22.71	30.46	100.85	22.9	21.48	2.12325	8.81139	0.0422891
AGTR1	101.03	1.4	1.73	5.98	1.68	1.23	1.94144	3.16381	0.0423705
LOC100067491	31.39	3.22	0.9	3.2	0.85	0.78	1.56276	2.97986	0.0424802
C1S	599.89	5.36	6.19	29.07	5.94	7.03	2.22622	6.54454	0.0426331
GIPC3	21.08	0.8	1.35	1.33	0.99	0.73	1.44789	2.92099	0.0427666
MARK1	25.11	0.34	0.53	1.26	0.47	0.47	1.93359	2.41726	0.0428455
LOC111773526	26.89	30.69	15.61	5.41	12.08	3.38	1.36557	4.50886	0.0428983
MMP28	27.52	0.11	0.32	1.21	0.14	0.3	2.45693	1.78875	0.0431357
SP110	8.14	0.95	0.84	0.8	0.38	0.38	1.47789	1.44579	0.0431528
PAMR1	16.88	0.11	0.14	0.76	0.13	0.1	2.47817	1.49493	0.0432177
ASAP3	34.2	0.77	0.7	2.29	0.43	0.68	1.83779	2.98802	0.0434
CDA	50.54	0.39	0.36	2.2	0.09	0.34	2.68145	1.27114	0.0435841
NYNRIN	11.09	0.26	0.34	0.66	0.25	0.28	1.73588	2.57949	0.0436469
WDR97	2.87	3.33	7.12	1.57	1.28	1.78	1.33551	4.1334	0.0439
LOC100053981	13.02	10.79	12.82	4.21	3.47	2.24	1.50983	1.4695	0.0439786
SLC2A4	40.24	0.2	0.34	1.84	0.37	0.27	2.38976	2.20944	0.0439927
LOC102147390	18.67	0.97	1.26	1.1	0.69	0.66	1.67377	1.22193	0.0440745
LOC100053601	0	0.86	122.69	1.82	7.73	3.95	3.12932	4.02292	0.0443119
COL16A1	126.95	1.56	1.83	7.12	1.51	1.6	2.06133	5.59805	0.0444319
VSIR	91.99	4.52	7.23	6.15	4.47	5.43	1.27026	3.38606	0.04486
TIMP1	138.41	2.23	3.34	8.45	2.18	2.9	1.82789	2.90428	0.0449002
CD19	5.2	0.32	0.8	0.45	0.13	0.25	1.73666	0.405892	0.0451741
ACACA	11.47	1.16	1.4	1.11	0.93	0.78	1.08011	3.70633	0.0451992
RFTN2	59.68	2.38	1.09	3.74	1.43	1.67	1.65258	3.07547	0.0452461
CYSRT1	5.35	14.27	25.72	4.72	5.81	3.62	1.58159	2.952	0.0453801
LOC100052310	47.86	1.13	6.22	2.65	3.04	0.43	1.76626	2.20462	0.0454035
SEMA6B	23.99	0.73	0.89	1.82	0.51	0.53	1.66053	2.68044	0.0455848
CPVL	72.17	1.14	0.88	2.91	1.34	2.13	1.86143	3.09661	0.0457725
MAF	72.05	2.32	2.79	3.45	3.16	2.45	1.50646	3.17271	0.0458337
COL6A2	1666.79	21.81	29.04	92.98	23.36	19.86	2.05097	8.78695	0.0458635
FAM171A1	32.02	0.34	0.41	1.53	0.65	0.39	2.00613	2.7892	0.0459122
TMEM37	38.51	0.29	0.42	1.7	0.49	0.33	2.3069	1.67351	0.0460196
AGR3	62.93	3.86	4.75	2.87	3.5	3.06	1.49172	1.9526	0.0464155
TBXAS1	31.13	0.53	1.21	1.54	0.78	0.91	1.76154	2.21953	0.0465648
C1R	591.43	5.77	7.72	31.54	6.65	6.47	2.13808	6.57795	0.0468079
FGF7	160.93	2.07	0.64	8.67	0.87	0.95	2.36533	2.81987	0.0468622
HSPB6	756.49	23.21	17.76	57.16	14.24	10.5	1.76036	5.01536	0.0478578
SEMA3B	24.01	0.54	0.43	1.59	0.23	0.37	1.96912	2.22145	0.0479421
MST1R	16.3	0.28	0.83	1.27	0.34	0.24	1.7396	2.7497	0.0479442
LOC106782052	31.32	0.27	0.33	1.43	0.06	0.38	2.4837	1.1834	0.0480236
CHN1	16.35	0.13	0.31	0.82	0.08	0.2	2.35066	0.969094	0.0480305
ST3GAL2	57.97	2.47	3.67	3.97	2.58	2.25	1.40489	2.78483	0.0481449
EMP3	274.06	4.67	8.16	20.75	4.72	3.25	1.78094	3.57156	0.0481636
LOC100054260	193.54	6.02	9.95	12.04	5.86	7.63	1.52579	5.27605	0.0483335
SCUBE2	49.63	0.34	0.66	2.77	0.68	0.48	2.05099	3.61081	0.0486254
PPARG	127.11	2.71	4.45	8.37	4.07	2.59	1.58588	4.23207	0.0489381
AHNAK2	14.04	0.08	0.13	0.78	0.1	0.12	2.20266	3.64153	0.0491257
RASGRP2	15.53	0.89	0.85	0.97	0.53	0.69	1.55339	1.71245	0.0493533
ZBTB7C	1.55	0.2	0.64	0.18	0.15	0	1.91134	-0.414839	0.0498344
PSTPIP1	40.61	1.38	0.87	1.19	1.64	1.46	1.66174	2.62758	0.049885
