# Supplementary material for: H3K4me3 CUT&Tag and Transcriptome Analysis Reveal the Epigenetic Regulatory Landscape in Mammary Gland Tissues of Yili Horses at Different Lactation Stages
Source: Animals (Basel). 2026 Mar 12;16(6):891. doi: 10.3390/ani16060891 (PMC13023263; doi:10.3390/ani16060891)
Supplement: Supplementary file 1 [file animals-16-00891-s001.zip › Table S4 KEGGE enrichment of upregulated differentially expressed genes.xlsx]

## Sheet: S3 KEGGE enrichment of upregula
ID	Description	GeneRatio	BgRatio	P value	Adjusted p value	q value	Gene ID	Count
04151	PI3K-Akt signaling pathway	7/26	78/1752	8.79186102974223e-05	0.0106381518459881	0.00823658559628482	CSF1R/THBS2/ITGB2/LPAR6/COL6A1/CD19/FGF7	7
04015	Rap1 signaling pathway	5/26	43/1752	0.000315350943202515	0.0190787320637522	0.0147717020763283	CSF1R/THBS2/ITGAX/ITGB2/FGF7	5
04512	ECM-receptor interaction	3/26	19/1752	0.00240342437842005	0.0677544817439214	0.0524588853867682	THBS2/ITGB2/COL6A1	3
04610	Complement and coagulation cascades	3/26	19/1752	0.00240342437842005	0.0677544817439214	0.0524588853867682	ITGAX/ITGB2/PLAT	3
05310	Asthma	3/26	20/1752	0.00279977197288931	0.0677544817439214	0.0524588853867682	FCER1A/FCER1G/LOC100052310	3
04145	Phagosome	4/26	45/1752	0.00375897722778574	0.0758060407603457	0.0586928023285843	THBS2/ITGAX/ITGB2/LOC100052310	4
05200	Pathways in cancer	6/26	114/1752	0.00522838953009168	0.0881315217159622	0.0682358019375436	CSF1R/ITGB2/PTGES/LPAR6/SLC2A4/FGF7	6
04072	Phospholipase D signaling pathway	3/26	27/1752	0.00670428508435721	0.0881315217159622	0.0682358019375436	FCER1A/FCER1G/LPAR6	3
04640	Hematopoietic cell lineage	4/26	53/1752	0.00681271066301271	0.0881315217159622	0.0682358019375436	CSF1R/ITGAX/CD19/LOC100052310	4
05166	Human T-cell leukemia virus 1 infection	4/26	54/1752	0.00728359683602993	0.0881315217159622	0.0682358019375436	NFATC4/ITGB2/SLC2A4/LOC100052310	4
05152	Tuberculosis	4/26	59/1752	0.00996457499756483	0.108209531899797	0.0837811947723526	ITGAX/FCER1G/ITGB2/LOC100052310	4
05221	Acute myeloid leukemia	2/26	11/1752	0.0107315238247733	0.108209531899797	0.0837811947723526	CSF1R/ITGAX	2
05140	Leishmaniasis	3/26	35/1752	0.0138653427863933	0.116644353767902	0.0903118528520512	ITGAX/ITGB2/LOC100052310	3
04664	Fc epsilon RI signaling pathway	2/26	13/1752	0.01494417850951	0.116644353767902	0.0903118528520512	FCER1A/FCER1G	2
05202	Transcriptional misregulation in cancer	4/26	67/1752	0.0154759910400729	0.116644353767902	0.0903118528520512	MTC1/CSF1R/ITGAX/PLAT	4
04514	Cell adhesion molecules	3/26	37/1752	0.0161399771781917	0.116644353767902	0.0903118528520512	ITGAX/ITGB2/LOC100052310	3
00480	Glutathione metabolism	2/26	14/1752	0.017276780341912	0.116644353767902	0.0903118528520512	PTGES/GPX2	2
05144	Malaria	3/26	38/1752	0.0173520526266301	0.116644353767902	0.0903118528520512	HBB/THBS2/ITGB2	3
04510	Focal adhesion	3/26	40/1752	0.019926907451173	0.126902936925891	0.0982545575154793	THBS2/ITGB2/COL6A1	3
04662	B cell receptor signaling pathway	2/26	16/1752	0.022371747552675	0.130817208426172	0.101285180947623	ILT11A/CD19	2
04810	Regulation of actin cytoskeleton	3/26	42/1752	0.0227038130326414	0.130817208426172	0.101285180947623	ITGAX/ITGB2/FGF7	3
04071	Sphingolipid signaling pathway	2/26	19/1752	0.0310230235957217	0.156407743961764	0.121098644737686	FCER1A/FCER1G	2
04310	Wnt signaling pathway	2/26	19/1752	0.0310230235957217	0.156407743961764	0.121098644737686	SERPINF1/NFATC4	2
04360	Axon guidance	2/26	19/1752	0.0310230235957217	0.156407743961764	0.121098644737686	NFATC4/ITGB2	2
04625	C-type lectin receptor signaling pathway	2/26	20/1752	0.0341589404427031	0.165329271742683	0.128006134711603	FCER1G/NFATC4	2
05150	Staphylococcus aureus infection	3/26	50/1752	0.0358396359080129	0.166792151725752	0.129138769061261	ITGAX/ITGB2/LOC100052310	3
04670	Leukocyte transendothelial migration	2/26	22/1752	0.0407847604009554	0.17278360617241	0.133777650712001	ITGAX/ITGB2	2
05205	Proteoglycans in cancer	3/26	53/1752	0.041596867530677	0.17278360617241	0.133777650712001	THBS2/ITGB2/LUM	3
00790	Folate biosynthesis	1/26	3/1752	0.0438878091468001	0.17278360617241	0.133777650712001	PGFS	1
00590	Arachidonic acid metabolism	2/26	23/1752	0.0442668743086339	0.17278360617241	0.133777650712001	PTGES/PGFS	2
05215	Prostate cancer	2/26	23/1752	0.0442668743086339	0.17278360617241	0.133777650712001	MTC1/PLAT	2
05204	Chemical carcinogenesis - DNA adducts	2/26	24/1752	0.0478567343667235	0.180958276824173	0.140106886797316	PTGES/PGFS	2
