# Supplementary material for: H3K4me3 CUT&Tag and Transcriptome Analysis Reveal the Epigenetic Regulatory Landscape in Mammary Gland Tissues of Yili Horses at Different Lactation Stages
Source: Animals (Basel). 2026 Mar 12;16(6):891. doi: 10.3390/ani16060891 (PMC13023263; doi:10.3390/ani16060891)
Supplement: Supplementary file 1 [file animals-16-00891-s001.zip › Table S5 Peaks and their annotated genes in group S2.xlsx]

## Sheet: S2
Chromosome	Start	End	Name	Gene feature	Gene inside	Gene	GO	KEGG	map	NR	Transcription factor	P value	M4_RXL_H3K4me3	M5_RXL_H3K4me3	M6_RXL_H3K4me3	M1_RXL_H3K4me3	M2_RXL_H3K4me3	M3_RXL_H3K4me3
NC_009144.3	582866	583018	MS2_peak_27	LOC111775984:Other_intron	LOC111775984:NC_009144.3:574490-587360:+:8452	LOC111775984(LOC111775984)	NA	NA	NA	sperm flagellar protein 1-like [Equus caballus]	NA	4.56e-06	398	579.92	480.39	910.85	737.09	845.46
NC_009144.3	1275790	1276108	MS2_peak_38	INPP5A:First_intron	INPP5A:NC_009144.3:1073441-1309218:-:33268	INPP5A(INPP5A)	NA	NA	NA	inositol polyphosphate-5-phosphatase A isoform X1 [Equus caballus]; inositol polyphosphate-5-phosphatase A isoform X2 [Equus caballus]; inositol polyphosphate-5-phosphatase A isoform X3 [Equus caballus]; inositol polyphosphate-5-phosphatase A isoform X4 [Equus caballus]	NA	2.63e-05	316	375.94	294.06	594.72	436.53	772.84
NC_009144.3	1350357	1350687	MS2_peak_42	intergenic	INPP5A:NC_009144.3:1073441-1309218:-:-41304	INPP5A(INPP5A)	NA	NA	NA	inositol polyphosphate-5-phosphatase A isoform X1 [Equus caballus]; inositol polyphosphate-5-phosphatase A isoform X2 [Equus caballus]; inositol polyphosphate-5-phosphatase A isoform X3 [Equus caballus]; inositol polyphosphate-5-phosphatase A isoform X4 [Equus caballus]	NA	4.47e-05	521	508.45	479.03	306.12	347.08	301.95
NC_009144.3	1372823	1373081	MS2_peak_45	intergenic	LOC111772596:NC_009144.3:1412265-1413744:+:-39312	LOC111772596(LOC111772596)	NA	NA	NA	NA	NA	4.82e-05	326	527.06	491.23	784.06	716.34	739.21
NC_009144.3	1807074	1807081	MS2_peak_61	intergenic	JAKMIP3:NC_009144.3:1678010-1793182:-:-13895	JAKMIP3(JAKMIP3)	NA	NA	NA	janus kinase and microtubule-interacting protein 3 isoform X1 [Equus caballus]; janus kinase and microtubule-interacting protein 3 isoform X2 [Equus caballus]; janus kinase and microtubule-interacting protein 3 isoform X3 [Equus caballus]; janus kinase and microtubule-interacting protein 3 isoform X4 [Equus caballus]; janus kinase and microtubule-interacting protein 3 isoform X5 [Equus caballus];…	NA	0.000101	1097	1553.65	1207.4	1971.83	1816.25	2075.44
NC_009144.3	3624467	3624656	MS2_peak_72	EBF3:Other_intron	EBF3:NC_009144.3:3614027-3734232:+:10534	EBF3(EBF3)	NA	NA	NA	transcription factor COE3 isoform X1 [Equus caballus]; transcription factor COE3 isoform X10 [Equus caballus]; transcription factor COE3 isoform X2 [Equus caballus]; transcription factor COE3 isoform X3 [Equus caballus]; transcription factor COE3 isoform X4 [Equus caballus]; transcription factor COE3 isoform X5 [Equus caballus]; transcription factor COE3 isoform X6 [Equus caballus]; transcription…	COE	0.000123	442	594.06	419.41	649.77	890.23	800.36
NC_009144.3	5545758	5545788	MS2_peak_82	PTPRE:Promoter_0kb_1kb	PTPRE:NC_009144.3:5373396-5545569:-:-204	PTPRE(PTPRE)	NA	NA	NA	receptor-type tyrosine-protein phosphatase epsilon isoform X1 [Equus caballus]; receptor-type tyrosine-protein phosphatase epsilon isoform X2 [Equus caballus]; receptor-type tyrosine-protein phosphatase epsilon isoform X3 [Equus caballus]; receptor-type tyrosine-protein phosphatase epsilon isoform X4 [Equus caballus]; receptor-type tyrosine-protein phosphatase epsilon isoform X5 [Equus caballus]	NA	0.000151	445	725.83	730.4	991.76	938.18	1184.11
NC_009144.3	8013845	8013995	MS2_peak_101	CTBP2:Other_intron	CTBP2:NC_009144.3:8006174-8171974:+:7746	CTBP2(CTBP2)	NA	NA	NA	C-terminal-binding protein 2 isoform X1 [Equus caballus]; C-terminal-binding protein 2 isoform X2 [Equus caballus]	NA	0.000217	763	1014.67	790.71	1215.3	1178.63	1431.79
NC_009144.3	8663212	8663407	MS2_peak_122	OAT:First_intron	OAT:NC_009144.3:8661515-8681512:+:1794	OAT(OAT)	NA	NA	NA	ornithine aminotransferase, mitochondrial [Equus caballus]	zf-C2H2	0.000298	762	1211.2	919.44	1440.51	1402.62	1570.91
NC_009144.3	9260693	9260718	MS2_peak_126	CPXM2:Other_intron	GPR26:NC_009144.3:9312226-9339442:-:78736	GPR26(GPR26)	NA	NA	NA	G-protein coupled receptor 26 [Equus caballus]	NA	0.000308	894	1144.95	1043.43	1441.34	1402.62	1532.69
NC_009144.3	9580006	9580128	MS2_peak_127	intergenic	LOC111770577:NC_009144.3:9490541-9528490:-:-51577	LOC111770577(LOC111770577)	NA	NA	NA	NA	NA	0.000309	856	1383.91	735.82	1670.72	1504.24	1699.34
NC_009144.3	9799970	9800324	MS2_peak_129	HMX2:Other_exon	HMX2:NC_009144.3:9799401-9801776:-:1628	HMX2(HMX2)	NA	NA	NA	homeobox protein HMX2 [Equus caballus]	Homeobox	0.000316	516	777.94	657.23	1010.11	900.25	1038.1
NC_009144.3	9810093	9810197	MS2_peak_131	intergenic	HMX3:NC_009144.3:9810490-9813990:-:3844	HMX3(HMX3)	NA	NA	NA	homeobox protein HMX3 [Equus caballus]	Homeobox	0.000325	417	551.63	361.81	638.93	683.42	742.27
NC_009144.3	9812687	9812837	MS2_peak_132	HMX3:Other_exon	HMX3:NC_009144.3:9810490-9813990:-:1227	HMX3(HMX3)	NA	NA	NA	homeobox protein HMX3 [Equus caballus]	Homeobox	0.000331	390	537.49	473.61	643.93	694.87	766.73
NC_009144.3	9937787	9937888	MS2_peak_133	ACADSB:First_intron	LOC111772864:NC_009144.3:9946893-9947336:-:9498	LOC111772864(LOC111772864)	NA	NA	NA	NA	NA	0.000336	785	800.27	824.58	1151.91	1066.28	1093.14
NC_009144.3	9938178	9938440	MS2_peak_134	ACADSB:First_intron	LOC111772864:NC_009144.3:9946893-9947336:-:9026	LOC111772864(LOC111772864)	NA	NA	NA	NA	NA	0.000339	845	966.28	885.56	1248.66	1168.61	1346.93
NC_009144.3	10007776	10007912	MS2_peak_139	LOC100050410:Other_intron;PSTK:Promoter_1kb_2kb	LOC100050410:NC_009144.3:10006332-10028245:+:1512	LOC100050410(LOC100050410)	NA	NA	NA	uncharacterized protein C10orf88 isoform X1 [Equus caballus]; uncharacterized protein C10orf88 isoform X2 [Equus caballus]; uncharacterized protein C10orf88 isoform X3 [Equus caballus]	NA	0.00035	937	1389.13	1272.45	1898.43	1604.43	1894.27
NC_009144.3	10983208	10983395	MS2_peak_149	TACC2:Promoter_0kb_1kb	TACC2:NC_009144.3:10773197-10983265:-:-36	TACC2(TACC2)	NA	NA	NA	transforming acidic coiled-coil-containing protein 2 isoform X1 [Equus caballus]; transforming acidic coiled-coil-containing protein 2 isoform X10 [Equus caballus]; transforming acidic coiled-coil-containing protein 2 isoform X11 [Equus caballus]; transforming acidic coiled-coil-containing protein 2 isoform X12 [Equus caballus]; transforming acidic coiled-coil-containing protein 2 isoform X13 [Eq…	NA	0.000403	586	568.01	474.97	810.75	738.52	781.25
NC_009144.3	12962605	12962735	MS2_peak_158	intergenic	LOC111772965:NC_009144.3:12988422-12990355:+:-25751	LOC111772965(LOC111772965)	NA	NA	NA	NA	NA	0.000429	1016	1568.54	1210.79	1888.42	1713.92	2145.77
NC_009144.3	13115436	13115490	MS2_peak_162	intergenic	RGS10:NC_009144.3:13072804-13108228:+:42659	RGS10(RGS10)	NA	NA	NA	regulator of G-protein signaling 10 isoform X1 [Equus caballus]; regulator of G-protein signaling 10 isoform X2 [Equus caballus]; regulator of G-protein signaling 10 isoform X3 [Equus caballus]	NA	0.000442	253	254.6	193.78	371.18	325.61	466.3
NC_009144.3	13221862	13221999	MS2_peak_163	GRK5:Other_intron	LOC106782043:NC_009144.3:13244722-13271562:-:49631	LOC106782043(LOC106782043)	NA	NA	NA	high affinity immunoglobulin epsilon receptor subunit gamma [Equus caballus]	NA	0.000442	790	1162.82	982.45	1397.97	1342.51	1607.6
NC_009144.3	13543278	13543450	MS2_peak_174	intergenic	NANOS1:NC_009144.3:13510735-13512594:-:-30770	NANOS1(NANOS1)	NA	NA	NA	nanos homolog 1 [Equus caballus]	NA	0.000467	690	975.96	767.67	1075.17	1188.65	1330.88
NC_009144.3	13655783	13656082	MS2_peak_176	intergenic	LOC102149370:NC_009144.3:13682459-13687485:-:31552	LOC102149370(LOC102149370)	NA	NA	NA	NA	NA	0.000483	490	636.5	570.5	815.76	785.75	825.59
NC_009144.3	13899167	13899303	MS2_peak_181	intergenic	PRLHR:NC_009144.3:13852158-13855488:+:47077	PRLHR(PRLHR)	NA	NA	NA	prolactin-releasing peptide receptor [Equus caballus]	NA	0.000502	789	827.82	897.76	1291.2	1107.07	1106.14
NC_009144.3	15086005	15086296	MS2_peak_186	SLC18A2:First_intron	SLC18A2:NC_009144.3:15050150-15086409:-:258	SLC18A2(SLC18A2)	NA	NA	NA	synaptic vesicular amine transporter [Equus caballus]	NA	0.000517	865	1242.47	1116.61	1609.83	1428.38	1668
NC_009144.3	15509309	15509338	MS2_peak_195	HSPA12A:Other_intron	SPMIP5:NC_009144.3:15583988-15593732:+:-74664	SPMIP5(SPMIP5)	NA	NA	NA	sperm-associated microtubule inner protein 5 [Equus caballus]	NA	0.000558	825	1258.85	1006.17	1508.07	1398.33	1688.63
NC_009144.3	17367111	17367260	MS2_peak_209	ABLIM1:First_intron;LOC106782047:Promoter_0kb_1kb	LOC106782047:NC_009144.3:17364007-17367064:-:-121	LOC106782047(LOC106782047)	NA	NA	NA	NA	NA	0.000606	855	978.19	863.2	1215.3	1172.19	1320.18
NC_009144.3	17461784	17462061	MS2_peak_211	ABLIM1:Other_intron	LOC106782047:NC_009144.3:17364007-17367064:-:-94858	LOC106782047(LOC106782047)	NA	NA	NA	NA	NA	0.000607	923	1124.85	964.84	1374.61	1348.95	1431.79
NC_009144.3	17753562	17753595	MS2_peak_215	TDRD1:Other_intron	TDRD1:NC_009144.3:17715975-17761511:-:7932	TDRD1(TDRD1)	NA	NA	NA	tudor domain-containing protein 1 isoform X1 [Equus caballus]; tudor domain-containing protein 1 isoform X2 [Equus caballus]	NA	0.000628	265	330.53	334.71	494.63	428.66	485.42
NC_009144.3	17823639	17823774	MS2_peak_220	intergenic	CCDC186:NC_009144.3:17764645-17819207:+:59061	CCDC186(CCDC186)	NA	NA	NA	coiled-coil domain-containing protein 186 [Equus caballus]	NA	0.000657	1298	1660.1	1316.49	903.34	1075.58	1029.69
NC_009144.3	18736345	18736525	MS2_peak_231	TCF7L2:Other_intron	TCF7L2:NC_009144.3:18651163-18844899:-:108463	TCF7L2(TCF7L2)	NA	NA	NA	transcription factor 7-like 2 isoform X1 [Equus caballus]; transcription factor 7-like 2 isoform X10 [Equus caballus]; transcription factor 7-like 2 isoform X11 [Equus caballus]; transcription factor 7-like 2 isoform X12 [Equus caballus]; transcription factor 7-like 2 isoform X13 [Equus caballus]; transcription factor 7-like 2 isoform X14 [Equus caballus]; transcription factor 7-like 2 isoform X1…	HMG	0.000692	586	326.06	443.8	253.57	312.01	236.21
NC_009144.3	18749579	18749851	MS2_peak_232	TCF7L2:Other_intron	TCF7L2:NC_009144.3:18651163-18844899:-:95183	TCF7L2(TCF7L2)	NA	NA	NA	transcription factor 7-like 2 isoform X1 [Equus caballus]; transcription factor 7-like 2 isoform X10 [Equus caballus]; transcription factor 7-like 2 isoform X11 [Equus caballus]; transcription factor 7-like 2 isoform X12 [Equus caballus]; transcription factor 7-like 2 isoform X13 [Equus caballus]; transcription factor 7-like 2 isoform X14 [Equus caballus]; transcription factor 7-like 2 isoform X1…	HMG	0.000693	839	1106.98	899.11	1285.36	1285.26	1460.83
NC_009144.3	18829730	18829796	MS2_peak_234	TCF7L2:Other_intron	TCF7L2:NC_009144.3:18651163-18844899:-:15135	TCF7L2(TCF7L2)	NA	NA	NA	transcription factor 7-like 2 isoform X1 [Equus caballus]; transcription factor 7-like 2 isoform X10 [Equus caballus]; transcription factor 7-like 2 isoform X11 [Equus caballus]; transcription factor 7-like 2 isoform X12 [Equus caballus]; transcription factor 7-like 2 isoform X13 [Equus caballus]; transcription factor 7-like 2 isoform X14 [Equus caballus]; transcription factor 7-like 2 isoform X1…	HMG	0.000698	433	718.39	506.81	754.03	826.54	1022.81
NC_009144.3	18837159	18837450	MS2_peak_235	TCF7L2:Other_intron	TCF7L2:NC_009144.3:18651163-18844899:-:7594	TCF7L2(TCF7L2)	NA	NA	NA	transcription factor 7-like 2 isoform X1 [Equus caballus]; transcription factor 7-like 2 isoform X10 [Equus caballus]; transcription factor 7-like 2 isoform X11 [Equus caballus]; transcription factor 7-like 2 isoform X12 [Equus caballus]; transcription factor 7-like 2 isoform X13 [Equus caballus]; transcription factor 7-like 2 isoform X14 [Equus caballus]; transcription factor 7-like 2 isoform X1…	HMG	0.000699	791	1127.08	974.32	1382.12	1285.97	1500.58
NC_009144.3	18936883	18936892	MS2_peak_239	intergenic	TCF7L2:NC_009144.3:18651163-18844899:-:-91988	TCF7L2(TCF7L2)	NA	NA	NA	transcription factor 7-like 2 isoform X1 [Equus caballus]; transcription factor 7-like 2 isoform X10 [Equus caballus]; transcription factor 7-like 2 isoform X11 [Equus caballus]; transcription factor 7-like 2 isoform X12 [Equus caballus]; transcription factor 7-like 2 isoform X13 [Equus caballus]; transcription factor 7-like 2 isoform X14 [Equus caballus]; transcription factor 7-like 2 isoform X1…	HMG	0.000725	429	599.27	456.67	747.36	634.76	859.99
NC_009144.3	18961731	18961908	MS2_peak_240	VTI1A:Other_intron	TCF7L2:NC_009144.3:18651163-18844899:-:-116920	TCF7L2(TCF7L2)	NA	NA	NA	transcription factor 7-like 2 isoform X1 [Equus caballus]; transcription factor 7-like 2 isoform X10 [Equus caballus]; transcription factor 7-like 2 isoform X11 [Equus caballus]; transcription factor 7-like 2 isoform X12 [Equus caballus]; transcription factor 7-like 2 isoform X13 [Equus caballus]; transcription factor 7-like 2 isoform X14 [Equus caballus]; transcription factor 7-like 2 isoform X1…	HMG	0.00073	1177	1668.29	1323.94	1927.63	1900.69	2168.7
NC_009144.3	19534877	19534955	MS2_peak_250	GPAM:Other_intron	GPAM:NC_009144.3:19495339-19554821:+:39577	GPAM(GPAM)	NA	NA	NA	glycerol-3-phosphate acyltransferase 1, mitochondrial isoform X1 [Equus caballus]; glycerol-3-phosphate acyltransferase 1, mitochondrial isoform X2 [Equus caballus]; glycerol-3-phosphate acyltransferase 1, mitochondrial isoform X3 [Equus caballus]; glycerol-3-phosphate acyltransferase 1, mitochondrial isoform X4 [Equus caballus]	NA	0.000772	669	961.07	857.78	1146.9	1167.9	1260.55
NC_009144.3	19548285	19548332	MS2_peak_251	GPAM:Other_intron	GPAM:NC_009144.3:19495339-19554821:+:52969	GPAM(GPAM)	NA	NA	NA	glycerol-3-phosphate acyltransferase 1, mitochondrial isoform X1 [Equus caballus]; glycerol-3-phosphate acyltransferase 1, mitochondrial isoform X2 [Equus caballus]; glycerol-3-phosphate acyltransferase 1, mitochondrial isoform X3 [Equus caballus]; glycerol-3-phosphate acyltransferase 1, mitochondrial isoform X4 [Equus caballus]	NA	0.000774	1173	1760.6	1253.48	1900.94	2015.91	2283.36
NC_009144.3	19557277	19557396	MS2_peak_252	intergenic	GPAM:NC_009144.3:19495339-19554821:+:61997	GPAM(GPAM)	NA	NA	NA	glycerol-3-phosphate acyltransferase 1, mitochondrial isoform X1 [Equus caballus]; glycerol-3-phosphate acyltransferase 1, mitochondrial isoform X2 [Equus caballus]; glycerol-3-phosphate acyltransferase 1, mitochondrial isoform X3 [Equus caballus]; glycerol-3-phosphate acyltransferase 1, mitochondrial isoform X4 [Equus caballus]	NA	0.000774	777	958.09	794.09	1095.19	1146.43	1311
NC_009144.3	20664540	20665024	MS2_peak_258	intergenic	PDCD4:NC_009144.3:20622973-20649039:-:-15743	PDCD4(PDCD4)	NA	NA	NA	programmed cell death protein 4 isoform X1 [Equus caballus]; programmed cell death protein 4 isoform X2 [Equus caballus]	NA	0.000792	768	1203.02	877.43	1290.37	1406.91	1543.39
NC_009144.3	23752183	23752416	MS2_peak_275	SORCS1:First_exon;SORCS1:five_prime_UTR	SORCS1:NC_009144.3:23752080-24229042:+:219	SORCS1(SORCS1)	NA	NA	NA	VPS10 domain-containing receptor SorCS1 isoform X1 [Equus caballus]; VPS10 domain-containing receptor SorCS1 isoform X2 [Equus caballus]; VPS10 domain-containing receptor SorCS1 isoform X3 [Equus caballus]; VPS10 domain-containing receptor SorCS1 isoform X4 [Equus caballus]; VPS10 domain-containing receptor SorCS1 isoform X5 [Equus caballus]; VPS10 domain-containing receptor SorCS1 isoform X6 [Eq…	NA	0.000878	260	257.58	268.99	355.33	369.26	509.88
NC_009144.3	23752853	23753008	MS2_peak_276	SORCS1:First_exon	SORCS1:NC_009144.3:23752080-24229042:+:850	SORCS1(SORCS1)	NA	NA	NA	VPS10 domain-containing receptor SorCS1 isoform X1 [Equus caballus]; VPS10 domain-containing receptor SorCS1 isoform X2 [Equus caballus]; VPS10 domain-containing receptor SorCS1 isoform X3 [Equus caballus]; VPS10 domain-containing receptor SorCS1 isoform X4 [Equus caballus]; VPS10 domain-containing receptor SorCS1 isoform X5 [Equus caballus]; VPS10 domain-containing receptor SorCS1 isoform X6 [Eq…	NA	0.000881	794	977.45	855.07	1211.13	1097.05	1382.1
NC_009144.3	26201146	26201280	MS2_peak_277	CFAP58:Promoter_0kb_1kb	CFAP58:NC_009144.3:26101177-26201035:-:-178	CFAP58(CFAP58)	NA	NA	NA	cilia- and flagella-associated protein 58 isoform X1 [Equus caballus]; cilia- and flagella-associated protein 58 isoform X2 [Equus caballus]	NA	0.000889	374	634.26	494.61	729.01	714.91	874.51
NC_009144.3	26837960	26838035	MS2_peak_289	SH3PXD2A:Other_intron	LOC111773297:NC_009144.3:26797314-26810410:-:-27587	LOC111773297(LOC111773297)	NA	NA	NA	NA	NA	0.000941	959	1348.93	1191.14	1601.49	1630.19	1703.16
NC_009144.3	27286747	27286881	MS2_peak_307	NT5C2:Other_intron	INA:NC_009144.3:27187277-27199732:-:-87082	INA(INA)	NA	NA	NA	alpha-internexin [Equus caballus]	NA	0.001	1305	1873.76	1569.89	2409.74	2022.35	2393.44
NC_009144.3	27356402	27356533	MS2_peak_309	CNNM2:Other_intron	CNNM2:NC_009144.3:27343215-27496081:-:139613	CNNM2(CNNM2)	NA	NA	NA	metal transporter CNNM2 isoform X1 [Equus caballus]; metal transporter CNNM2 isoform X2 [Equus caballus]; metal transporter CNNM2 isoform X3 [Equus caballus]	NA	0.00101	473	778.68	593.54	832.44	916	1042.69
NC_009144.3	27587655	27587799	MS2_peak_313	WBP1L:Other_exon	CYP17A1:NC_009144.3:27571464-27577548:+:16263	CYP17A1(CYP17A1)	216;GO:0000003,biological_process reproduction;GO:0001101,biological_process response to acid chemical;GO:0002237,biological_process response to molecule of bacterial origin;GO:0003006,biological_process developmental process involved in reproduction;GO:0003674,molecular_function molecular_function;GO:0003824,molecular_function catalytic activity;GO:0004497,molecular_function monooxygenase activi…	CYP17A; steroid 17alpha-monooxygenase / 17alpha-hydroxyprogesterone deacetylase [EC:1.14.14.19 1.14.14.32]; K00512	map00140,map04913,map04917,map04927,map04934	steroid 17-alpha-hydroxylase/17,20 lyase [Equus caballus]	NA	0.00102	228	206.95	191.07	273.59	342.78	382.98
NC_009144.3	27616237	27616535	MS2_peak_314	WBP1L:First_intron	WBP1L:NC_009144.3:27584455-27638450:-:22063	WBP1L(WBP1L)	NA	NA	NA	WW domain binding protein 1-like isoform X1 [Equus caballus]; WW domain binding protein 1-like isoform X2 [Equus caballus]	NA	0.00102	1029	1471.01	1210.79	1742.45	1643.78	1895.8
NC_009144.3	27616763	27616905	MS2_peak_315	WBP1L:First_intron	WBP1L:NC_009144.3:27584455-27638450:-:21615	WBP1L(WBP1L)	NA	NA	NA	WW domain binding protein 1-like isoform X1 [Equus caballus]; WW domain binding protein 1-like isoform X2 [Equus caballus]	NA	0.00102	736	1071.99	896.4	1363.77	1157.88	1379.04
NC_009144.3	27696803	27697197	MS2_peak_319	intergenic	TRIM8:NC_009144.3:27707654-27722322:-:25321	TRIM8(TRIM8)	NA	NA	NA	E3 ubiquitin-protein ligase TRIM8 [Equus caballus]	NA	0.00104	587	788.36	687.04	971.74	915.28	1009.82
NC_009144.3	27736236	27736383	MS2_peak_326	SUFU:Other_intron	TRIM8:NC_009144.3:27707654-27722322:-:-13987	TRIM8(TRIM8)	NA	NA	NA	E3 ubiquitin-protein ligase TRIM8 [Equus caballus]	NA	0.00107	1059	1797.82	1447.26	2186.2	1940.05	2342.23
NC_009144.3	27914719	27915014	MS2_peak_337	PSD:Other_intron	FBXL15:NC_009144.3:27900649-27909986:-:-4880	FBXL15(FBXL15)	NA	NA	NA	F-box/LRR-repeat protein 15 isoform X1 [Equus caballus]; F-box/LRR-repeat protein 15 isoform X2 [Equus caballus]	NA	0.00111	474	697.54	552.88	809.09	817.96	864.58
NC_009144.3	28348240	28348428	MS2_peak_353	ARMH3:Other_intron	KCNIP2:NC_009144.3:28382768-28400217:+:-34433	KCNIP2(KCNIP2)	NA	NA	NA	Kv channel-interacting protein 2 isoform X1 [Equus caballus]; Kv channel-interacting protein 2 isoform X2 [Equus caballus]; Kv channel-interacting protein 2 isoform X3 [Equus caballus]; Kv channel-interacting protein 2 isoform X4 [Equus caballus]; Kv channel-interacting protein 2 isoform X5 [Equus caballus]; Kv channel-interacting protein 2 isoform X6 [Equus caballus]; Kv channel-interacting prot…	NA	0.00115	886	1297.56	1014.98	1542.27	1422.66	1603.78
NC_009144.3	28382629	28382945	MS2_peak_354	KCNIP2:First_exon;KCNIP2:five_prime_UTR	KCNIP2:NC_009144.3:28382768-28400217:+:19	KCNIP2(KCNIP2)	NA	NA	NA	Kv channel-interacting protein 2 isoform X1 [Equus caballus]; Kv channel-interacting protein 2 isoform X2 [Equus caballus]; Kv channel-interacting protein 2 isoform X3 [Equus caballus]; Kv channel-interacting protein 2 isoform X4 [Equus caballus]; Kv channel-interacting protein 2 isoform X5 [Equus caballus]; Kv channel-interacting protein 2 isoform X6 [Equus caballus]; Kv channel-interacting prot…	NA	0.00115	570	865.04	678.23	978.41	965.37	1143.59
NC_009144.3	28891864	28892155	MS2_peak_367	LBX1:five_prime_UTR;LBX1:Other_exon;LOC106782070:five_prime_UTR;LOC106782070:First_exon	LOC106782070:NC_009144.3:28882853-28892065:-:55	LOC106782070(LOC106782070)	NA	NA	NA	forkhead box protein G1-like isoform X1 [Equus caballus]; translation initiation factor IF-2-like isoform X2 [Equus caballus]	NA	0.0012	800	1019.14	837.46	1282.03	1109.21	1307.95
NC_009144.3	28892480	28892873	MS2_peak_368	LBX1:Other_intron;LOC106782070:Promoter_0kb_1kb	LOC106782070:NC_009144.3:28882853-28892065:-:-611	LOC106782070(LOC106782070)	NA	NA	NA	forkhead box protein G1-like isoform X1 [Equus caballus]; translation initiation factor IF-2-like isoform X2 [Equus caballus]	NA	0.0012	478	675.21	481.74	679.8	849.44	904.33
NC_009144.3	28895520	28895625	MS2_peak_369	intergenic	LOC106782070:NC_009144.3:28882853-28892065:-:-3507	LOC106782070(LOC106782070)	NA	NA	NA	forkhead box protein G1-like isoform X1 [Equus caballus]; translation initiation factor IF-2-like isoform X2 [Equus caballus]	NA	0.00121	341	325.32	229.69	342.82	463.72	790.42
NC_009144.3	28961667	28961717	MS2_peak_375	TLX1:Other_intron	TLX1:NC_009144.3:28958416-28965565:-:3872	TLX1(TLX1)	NA	NA	NA	T-cell leukemia homeobox protein 1 [Equus caballus]	Homeobox	0.00123	630	911.94	806.97	1180.26	1010.46	1174.17
NC_009144.3	28963286	28963431	MS2_peak_376	TLX1:First_intron	TLX1:NC_009144.3:28958416-28965565:-:2206	TLX1(TLX1)	NA	NA	NA	T-cell leukemia homeobox protein 1 [Equus caballus]	Homeobox	0.00124	1409	2094.11	1718.28	2447.28	2338.65	2703.04
NC_009144.3	29077795	29077972	MS2_peak_388	LZTS2:Other_intron	LZTS2:NC_009144.3:29072326-29083191:-:5307	LZTS2(LZTS2)	NA	NA	NA	leucine zipper putative tumor suppressor 2 isoform X1 [Equus caballus]; leucine zipper putative tumor suppressor 2 isoform X2 [Equus caballus]; leucine zipper putative tumor suppressor 2 isoform X3 [Equus caballus]	NA	0.00126	401	581.41	455.32	699.82	674.12	708.63
NC_009144.3	29222030	29222166	MS2_peak_395	intergenic	SLF2:NC_009144.3:29110169-29152387:-:-69711	SLF2(SLF2)	NA	NA	NA	SMC5-SMC6 complex localization factor protein 2 isoform X1 [Equus caballus]; SMC5-SMC6 complex localization factor protein 2 isoform X2 [Equus caballus]; SMC5-SMC6 complex localization factor protein 2 isoform X3 [Equus caballus]; SMC5-SMC6 complex localization factor protein 2 isoform X4 [Equus caballus]	NA	0.00128	752	1039.98	899.11	1335.41	1155.01	1291.13
NC_009144.3	29692946	29693112	MS2_peak_415	PKD2L1:Other_intron	BLOC1S2:NC_009144.3:29701551-29708186:+:-8521	BLOC1S2(BLOC1S2)	NA	NA	NA	biogenesis of lysosome-related organelles complex 1 subunit 2 isoform X1 [Equus caballus]; biogenesis of lysosome-related organelles complex 1 subunit 2 isoform X2 [Equus caballus]	NA	0.00134	389	637.24	496.65	724.84	709.18	853.87
NC_009144.3	30020787	30021038	MS2_peak_425	ABCC2:Other_intron	LOC111769654:NC_009144.3:30008663-30012656:+:12249	LOC111769654(LOC111769654)	NA	NA	NA	NA	NA	0.00136	875	1315.43	994.65	1523.92	1425.52	1619.84
NC_009144.3	30091802	30091984	MS2_peak_426	intergenic	ABCC2:NC_009144.3:30014411-30077557:-:-14336	ABCC2(ABCC2)	NA	NA	NA	ATP-binding cassette sub-family C member 2 [Equus caballus]	NA	0.00136	407	527.81	482.42	797.41	611.14	645.95
NC_009144.3	30173824	30173957	MS2_peak_428	ENTPD7:Other_exon	LOC111773518:NC_009144.3:30162130-30163543:+:11760	LOC111773518(LOC111773518)	NA	NA	NA	NA	NA	0.00137	906	1321.38	1053.6	1473.04	1510.68	1671.05
NC_009144.3	30289427	30289577	MS2_peak_432	NKX2-3:Other_exon	NKX2-3:NC_009144.3:30288284-30292056:-:2553	NKX2-3(NKX2-3)	NA	NA	NA	homeobox protein Nkx-2.3 [Equus caballus]	Homeobox	0.00137	1267	1977.98	1640.36	2312.15	2200.54	2573.09
NC_009144.3	31893166	31893229	MS2_peak_454	ANKRD2:First_intron	ANKRD2:NC_009144.3:31883951-31894873:-:1675	ANKRD2(ANKRD2)	NA	NA	NA	ankyrin repeat domain-containing protein 2 isoform X1 [Equus caballus]; ankyrin repeat domain-containing protein 2 isoform X2 [Equus caballus]	NA	0.00143	1105	1584.91	1256.19	1832.54	1740.39	2001.29
NC_009144.3	33537978	33538128	MS2_peak_489	ENTPD1:First_intron;LOC102148935:Promoter_1kb_2kb	ENTPD1:NC_009144.3:33436690-33539015:-:961	ENTPD1(ENTPD1)	NA	NA	NA	ectonucleoside triphosphate diphosphohydrolase 1 isoform X1 [Equus caballus]; ectonucleoside triphosphate diphosphohydrolase 1 isoform X2 [Equus caballus]; ectonucleoside triphosphate diphosphohydrolase 1 isoform X3 [Equus caballus]; ectonucleoside triphosphate diphosphohydrolase 1 isoform X4 [Equus caballus]	NA	0.00153	735	989.36	716.17	1056.82	1100.63	1359.16
NC_009144.3	33538133	33538142	MS2_peak_490	ENTPD1:First_intron;LOC102148935:Promoter_1kb_2kb	ENTPD1:NC_009144.3:33436690-33539015:-:877	ENTPD1(ENTPD1)	NA	NA	NA	ectonucleoside triphosphate diphosphohydrolase 1 isoform X1 [Equus caballus]; ectonucleoside triphosphate diphosphohydrolase 1 isoform X2 [Equus caballus]; ectonucleoside triphosphate diphosphohydrolase 1 isoform X3 [Equus caballus]; ectonucleoside triphosphate diphosphohydrolase 1 isoform X4 [Equus caballus]	NA	0.00154	1143	1627.35	1253.48	1965.16	1707.48	2031.1
NC_009144.3	33630008	33630170	MS2_peak_494	ALDH18A1:Other_intron	LOC102149234:NC_009144.3:33626736-33629486:+:3353	LOC102149234(LOC102149234)	NA	NA	NA	LOW QUALITY PROTEIN: adenylyl cyclase-associated protein 1-like [Equus caballus]	NA	0.00155	642	1070.51	830.68	1291.2	1109.21	1367.57
NC_009144.3	33631321	33631398	MS2_peak_495	ALDH18A1:Other_exon	LOC102149234:NC_009144.3:33626736-33629486:+:4623	LOC102149234(LOC102149234)	NA	NA	NA	LOW QUALITY PROTEIN: adenylyl cyclase-associated protein 1-like [Equus caballus]	NA	0.00156	672	978.19	766.99	1050.14	1137.84	1261.32
NC_009144.3	33682414	33682660	MS2_peak_497	SORBS1:First_intron	SORBS1:NC_009144.3:33680703-33900216:+:1834	SORBS1(SORBS1)	NA	NA	NA	sorbin and SH3 domain-containing protein 1 isoform X1 [Equus caballus]; sorbin and SH3 domain-containing protein 1 isoform X10 [Equus caballus]; sorbin and SH3 domain-containing protein 1 isoform X11 [Equus caballus]; sorbin and SH3 domain-containing protein 1 isoform X12 [Equus caballus]; sorbin and SH3 domain-containing protein 1 isoform X13 [Equus caballus]; sorbin and SH3 domain-containing pr…	NA	0.00156	704	1048.92	851.69	1261.17	1118.52	1349.99
NC_009144.3	35332810	35332959	MS2_peak_505	PLCE1:First_intron	PLCE1:NC_009144.3:35036650-35335165:-:2280	PLCE1(PLCE1)	NA	NA	NA	1-phosphatidylinositol 4,5-bisphosphate phosphodiesterase epsilon-1 isoform X1 [Equus caballus]; 1-phosphatidylinositol 4,5-bisphosphate phosphodiesterase epsilon-1 isoform X2 [Equus caballus]; 1-phosphatidylinositol 4,5-bisphosphate phosphodiesterase epsilon-1 isoform X3 [Equus caballus]; 1-phosphatidylinositol 4,5-bisphosphate phosphodiesterase epsilon-1 isoform X4 [Equus caballus]; 1-phosphati…	NA	0.00158	269	443.69	383.5	577.2	525.98	561.86
NC_009144.3	35831687	35831867	MS2_peak_511	MYOF:First_intron	MYOF:NC_009144.3:35830654-35983128:+:1123	MYOF(MYOF)	NA	NA	NA	myoferlin isoform X1 [Equus caballus]; myoferlin isoform X2 [Equus caballus]; myoferlin isoform X3 [Equus caballus]; myoferlin isoform X4 [Equus caballus]; myoferlin isoform X5 [Equus caballus]	NA	0.00159	1389	2062.84	1708.11	2414.75	2220.58	2783.3
NC_009144.3	37910872	37911017	MS2_peak_537	LOC111773886:Other_exon	LOC111773886:NC_009144.3:37909706-37911108:+:1238	LOC111773886(LOC111773886)	NA	NA	NA	NA	NA	0.00165	727	1124.85	924.86	1224.47	1328.91	1435.61
NC_009144.3	39053371	39053511	MS2_peak_547	SLC16A12:First_intron	SLC16A12:NC_009144.3:39053224-39136122:+:217	SLC16A12(SLC16A12)	NA	NA	NA	monocarboxylate transporter 12 [Equus caballus]	NA	0.00169	805	1261.83	949.25	1388.79	1344.65	1660.35
NC_009144.3	39446687	39446837	MS2_peak_553	CH25H:Promoter_1kb_2kb	CH25H:NC_009144.3:39447917-39449880:+:-1154	CH25H(CH25H)	NA	NA	NA	cholesterol 25-hydroxylase [Equus caballus]	NA	0.0017	447	665.53	495.29	686.47	770.01	920.38
NC_009144.3	39447182	39447328	MS2_peak_554	CH25H:Promoter_0kb_1kb	CH25H:NC_009144.3:39447917-39449880:+:-661	CH25H(CH25H)	NA	NA	NA	cholesterol 25-hydroxylase [Equus caballus]	NA	0.0017	1251	1693.6	1512.98	2106.96	1952.93	2061.68
NC_009144.3	39699371	39699441	MS2_peak_559	STAMBPL1:Other_intron;ACTA2:First_intron	ACTA2:NC_009144.3:39695532-39712114:+:3874	ACTA2(ACTA2)	NA	NA	NA	actin, aortic smooth muscle [Equus caballus]	NA	0.00171	1413	2033.81	1716.25	2560.72	2165.47	2580.73
NC_009144.3	39711670	39711867	MS2_peak_560	STAMBPL1:Other_intron;ACTA2:Other_intron	ACTA2:NC_009144.3:39695532-39712114:+:16236	ACTA2(ACTA2)	NA	NA	NA	actin, aortic smooth muscle [Equus caballus]	NA	0.00171	870	1290.86	1133.55	1553.95	1439.12	1676.4
NC_009144.3	39752096	39752402	MS2_peak_561	STAMBPL1:First_intron	STAMBPL1:NC_009144.3:39697130-39770206:-:17956	STAMBPL1(STAMBPL1)	NA	NA	NA	AMSH-like protease isoform X1 [Equus caballus]; AMSH-like protease isoform X2 [Equus caballus]	NA	0.00172	830	1274.48	1033.95	1503.07	1397.61	1572.44
NC_009144.3	39804942	39805318	MS2_peak_565	ANKRD22:First_intron	ANKRD22:NC_009144.3:39803821-39832364:+:1309	ANKRD22(ANKRD22)	NA	NA	NA	ankyrin repeat domain-containing protein 22 [Equus caballus]	NA	0.00172	908	1364.56	1015.65	1508.9	1499.23	1678.7
NC_009144.3	41077357	41077514	MS2_peak_570	PAPSS2:First_intron	LOC106782048:NC_009144.3:41082206-41083904:-:6468	LOC106782048(LOC106782048)	NA	NA	NA	NA	NA	0.00173	801	1159.84	1069.18	1389.63	1369.7	1497.53
NC_009144.3	41996024	41996188	MS2_peak_578	PRKG1:five_prime_UTR;PRKG1:First_exon	PRKG1:NC_009144.3:41993825-43184232:+:2281	PRKG1(PRKG1)	NA	NA	NA	cGMP-dependent protein kinase 1 isoform X1 [Equus caballus]; cGMP-dependent protein kinase 1 isoform X2 [Equus caballus]	NA	0.00176	910	1220.14	1078.67	1483.88	1392.6	1518.17
NC_009144.3	41997483	41997596	MS2_peak_580	PRKG1:First_intron	PRKG1:NC_009144.3:41993825-43184232:+:3714	PRKG1(PRKG1)	NA	NA	NA	cGMP-dependent protein kinase 1 isoform X1 [Equus caballus]; cGMP-dependent protein kinase 1 isoform X2 [Equus caballus]	NA	0.00176	734	1132.29	913.34	1276.19	1253.05	1455.48
NC_009144.3	42073235	42073409	MS2_peak_582	PRKG1:First_intron	PRKG1:NC_009144.3:41993825-43184232:+:79497	PRKG1(PRKG1)	NA	NA	NA	cGMP-dependent protein kinase 1 isoform X1 [Equus caballus]; cGMP-dependent protein kinase 1 isoform X2 [Equus caballus]	NA	0.00177	575	816.65	670.1	1015.95	848.73	1084.73
NC_009144.3	46115092	46115225	MS2_peak_586	intergenic	LOC111773962:NC_009144.3:45858438-45869971:-:-245187	LOC111773962(LOC111773962)	NA	NA	NA	NA	NA	0.00178	1032	1397.31	1149.13	1640.69	1539.3	1758.2
NC_009144.3	50015721	50015849	MS2_peak_596	ANK3:Other_intron	LOC111769153:NC_009144.3:49942705-49956566:+:73080	LOC111769153(LOC111769153)	NA	NA	NA	NA	NA	0.0018	1194	1476.23	1365.95	1827.53	1643.78	2056.33
NC_009144.3	50494803	50494858	MS2_peak_599	intergenic	LOC102150134:NC_009144.3:50541570-50554633:+:-46739	LOC102150134(LOC102150134)	NA	NA	NA	NA	NA	0.00181	485	596.3	553.56	761.54	681.99	824.82
NC_009144.3	50731230	50731397	MS2_peak_609	RHOBTB1:First_intron;LOC111773990:Promoter_1kb_2kb	LOC111773990:NC_009144.3:50732437-50768338:+:-1123	LOC111773990(LOC111773990)	NA	NA	NA	uncharacterized protein [Equus caballus]	NA	0.00184	579	836.01	599.64	935.04	954.64	973.12
NC_009144.3	51635424	51635827	MS2_peak_619	ARID5B:Other_intron	ARID5B:NC_009144.3:51606973-51782499:+:28652	ARID5B(ARID5B)	NA	NA	NA	AT-rich interactive domain-containing protein 5B isoform X1 [Equus caballus]; AT-rich interactive domain-containing protein 5B isoform X2 [Equus caballus]; AT-rich interactive domain-containing protein 5B isoform X3 [Equus caballus]; AT-rich interactive domain-containing protein 5B isoform X4 [Equus caballus]	ARID	0.00186	1075	1529.08	1326.65	1838.38	1650.23	2047.92
NC_009144.3	53461964	53462074	MS2_peak_638	LOC111774011:Other_intron	LOC111774011:NC_009144.3:53381765-53474914:+:80254	LOC111774011(LOC111774011)	NA	NA	NA	NA	NA	0.00193	873	1345.95	1062.41	1559.78	1463.45	1642
NC_009144.3	56571944	56572101	MS2_peak_639	CTNNA3:Other_intron	LOC111769315:NC_009144.3:56635933-56641386:-:69363	LOC111769315(LOC111769315)	NA	NA	NA	NA	NA	0.00193	978	1349.67	881.5	1452.18	1452	1717.68
NC_009144.3	57990031	57990135	MS2_peak_666	HK1:Other_intron	HK1:NC_009144.3:57964659-58055605:+:25424	HK1(HK1)	NA	NA	NA	hexokinase-1 isoform X1 [Equus caballus]; hexokinase-1 isoform X2 [Equus caballus]; hexokinase-1 isoform X3 [Equus caballus]	ARID	0.00198	306	284.38	231.72	129.29	194.65	174.29
NC_009144.3	58046159	58046298	MS2_peak_670	HK1:Other_intron	LOC111774110:NC_009144.3:58024262-58035902:-:-10326	LOC111774110(LOC111774110)	NA	NA	NA	NA	NA	0.002	835	1283.42	1083.41	1539.77	1387.59	1634.36
NC_009144.3	58087441	58087681	MS2_peak_671	intergenic	TSPAN15:NC_009144.3:58097194-58150320:+:-9632	TSPAN15(TSPAN15)	NA	NA	NA	tetraspanin-15 isoform X1 [Equus caballus]; tetraspanin-15 isoform X2 [Equus caballus]; tetraspanin-15 isoform X3 [Equus caballus]; tetraspanin-15 isoform X4 [Equus caballus]	NA	0.002	627	904.5	716.17	996.76	1051.25	1103.84
NC_009144.3	58681482	58681653	MS2_peak_678	intergenic	AIFM2:NC_009144.3:58658114-58673981:-:-7586	AIFM2(AIFM2)	NA	NA	NA	ferroptosis suppressor protein 1 isoform X1 [Equus caballus]; ferroptosis suppressor protein 1 isoform X2 [Equus caballus]; ferroptosis suppressor protein 1 isoform X3 [Equus caballus]; ferroptosis suppressor protein 1 isoform X4 [Equus caballus]; ferroptosis suppressor protein 1 isoform X5 [Equus caballus]; ferroptosis suppressor protein 1 isoform X6 [Equus caballus]; ferroptosis suppressor prot…	NA	0.00202	818	1170.26	994.65	1350.42	1307.44	1502.88
NC_009144.3	58682441	58682527	MS2_peak_679	TYSND1:Other_exon;TYSND1:three_prime_UTR	LOC106782049:NC_009144.3:58690101-58694535:+:-7616	LOC106782049(LOC106782049)	NA	NA	NA	NA	NA	0.00203	427	624.59	544.75	803.25	683.42	800.36
NC_009144.3	58840919	58841099	MS2_peak_684	intergenic	NPFFR1:NC_009144.3:58793966-58804109:-:-36900	NPFFR1(NPFFR1)	NA	NA	NA	neuropeptide FF receptor 1 [Equus caballus]	NA	0.00205	483	731.04	560.34	809.09	812.23	927.26
NC_009144.3	58997483	58997593	MS2_peak_688	PALD1:First_intron	PALD1:NC_009144.3:58996567-59092825:+:971	PALD1(PALD1)	NA	NA	NA	paladin isoform X1 [Equus caballus]; paladin isoform X2 [Equus caballus]; paladin isoform X3 [Equus caballus]; paladin isoform X4 [Equus caballus]; paladin isoform X5 [Equus caballus]; paladin isoform X6 [Equus caballus]	NA	0.00206	958	1316.92	926.22	1377.11	1465.59	1704.69
NC_009144.3	59676525	59676675	MS2_peak_700	UNC5B:First_intron	UNC5B:NC_009144.3:59672467-59757993:+:4133	UNC5B(UNC5B)	NA	NA	NA	netrin receptor UNC5B isoform X1 [Equus caballus]; netrin receptor UNC5B isoform X2 [Equus caballus]	NA	0.00211	1118	1516.43	1303.61	1854.23	1625.89	1960.01
NC_009144.3	59768955	59769506	MS2_peak_702	SLC29A3:First_intron	SLC29A3:NC_009144.3:59768007-59809949:+:1223	SLC29A3(SLC29A3)	NA	NA	NA	equilibrative nucleoside transporter 3 [Equus caballus]	NA	0.00212	852	1154.63	945.19	1327.9	1279.53	1449.37
NC_009144.3	60121461	60121553	MS2_peak_708	CDH23:Other_intron	C1H10orf105:NC_009144.3:60135312-60142960:-:21452	C1H10orf105(C1H10orf105)	NA	NA	NA	uncharacterized protein C10orf105 homolog [Equus caballus]	NA	0.00214	625	818.14	620.64	854.13	974.68	1069.44
NC_009144.3	60668352	60668450	MS2_peak_731	MICU1:Other_exon;MICU1:three_prime_UTR	DNAJB12:NC_009144.3:60643745-60661865:-:-6536	DNAJB12(DNAJB12)	NA	NA	NA	dnaJ homolog subfamily B member 12 isoform X1 [Equus caballus]; dnaJ homolog subfamily B member 12 isoform X2 [Equus caballus]	zf-C2H2	0.00221	591	961.82	763.6	1121.88	1004.73	1242.97
NC_009144.3	61751841	61752054	MS2_peak_745	USP54:Other_intron	PPP3CB:NC_009144.3:61682751-61725928:-:-26019	PPP3CB(PPP3CB)	NA	NA	NA	serine/threonine-protein phosphatase 2B catalytic subunit beta isoform isoform X1 [Equus caballus]; serine/threonine-protein phosphatase 2B catalytic subunit beta isoform isoform X2 [Equus caballus]; serine/threonine-protein phosphatase 2B catalytic subunit beta isoform isoform X3 [Equus caballus]; serine/threonine-protein phosphatase 2B catalytic subunit beta isoform isoform X4 [Equus caballus];…	THAP	0.00224	1139	1526.85	1348.33	1809.18	1700.32	1982.18
NC_009144.3	61855642	61855646	MS2_peak_748	SYNPO2L:Other_exon	MYOZ1:NC_009144.3:61844514-61850824:-:-4820	MYOZ1(MYOZ1)	NA	NA	NA	myozenin-1 [Equus caballus]	NA	0.00226	663	978.94	776.48	1138.56	1057.69	1201.69
NC_009144.3	63122268	63122315	MS2_peak_768	intergenic	VDAC2:NC_009144.3:63137616-63152849:+:-15324	VDAC2(VDAC2)	NA	NA	NA	voltage-dependent anion-selective channel protein 2 [Equus caballus]	NA	0.00236	735	1115.92	838.13	1229.48	1225.86	1342.35
NC_009144.3	63130026	63130277	MS2_peak_769	intergenic	VDAC2:NC_009144.3:63137616-63152849:+:-7464	VDAC2(VDAC2)	NA	NA	NA	voltage-dependent anion-selective channel protein 2 [Equus caballus]	NA	0.00236	947	1304.26	1068.5	1510.57	1389.02	1704.69
NC_009144.3	63284194	63284342	MS2_peak_778	LOC111774335:First_intron	LOC111774335:NC_009144.3:63280676-63287728:+:3592	LOC111774335(LOC111774335)	NA	NA	NA	NA	NA	0.00239	587	818.88	719.56	950.88	983.27	993.76
NC_009144.3	65336636	65336984	MS2_peak_786	KCNMA1:First_intron	KCNMA1:NC_009144.3:64619879-65337649:-:838	KCNMA1(KCNMA1)	NA	NA	NA	calcium-activated potassium channel subunit alpha-1 isoform X1 [Equus caballus]; calcium-activated potassium channel subunit alpha-1 isoform X10 [Equus caballus]; calcium-activated potassium channel subunit alpha-1 isoform X11 [Equus caballus]; calcium-activated potassium channel subunit alpha-1 isoform X12 [Equus caballus]; calcium-activated potassium channel subunit alpha-1 isoform X13 [Equus c…	NA	0.0024	340	514.41	382.82	589.72	567.49	648.24
NC_009144.3	65567174	65567193	MS2_peak_790	DLG5:First_intron	DLG5:NC_009144.3:65462462-65591211:-:24027	DLG5(DLG5)	NA	NA	NA	disks large homolog 5 isoform X1 [Equus caballus]; disks large homolog 5 isoform X2 [Equus caballus]; disks large homolog 5 isoform X3 [Equus caballus]; disks large homolog 5 isoform X4 [Equus caballus]; disks large homolog 5 isoform X5 [Equus caballus]	NA	0.00241	224	235.99	175.49	141.8	104.48	132.25
NC_009144.3	65899406	65899679	MS2_peak_797	intergenic	LOC111774358:NC_009144.3:65962485-65989572:+:-62942	LOC111774358(LOC111774358)	NA	NA	NA	NA	NA	0.00242	963	1093.58	1069.18	1381.29	1234.45	1646.59
NC_009144.3	65937667	65937847	MS2_peak_801	intergenic	LOC111774358:NC_009144.3:65962485-65989572:+:-24727	LOC111774358(LOC111774358)	NA	NA	NA	NA	NA	0.00243	759	1106.98	884.89	1327.9	1148.57	1388.98
NC_009144.3	66522614	66522811	MS2_peak_806	LOC102150514:First_intron	LOC102150514:NC_009144.3:66467170-66579141:-:56428	LOC102150514(LOC102150514)	NA	NA	NA	NA	NA	0.00245	1292	1622.14	1298.87	1864.23	1770.45	2085.38
NC_009144.3	66572811	66573119	MS2_peak_808	LOC102150514:First_intron	LOC102150514:NC_009144.3:66467170-66579141:-:6175	LOC102150514(LOC102150514)	NA	NA	NA	NA	NA	0.00245	338	340.95	329.29	462.1	478.04	460.95
NC_009144.3	66658558	66658603	MS2_peak_814	ZMIZ1:Other_intron	ZMIZ1:NC_009144.3:66603935-66841315:+:54645	ZMIZ1(ZMIZ1)	NA	NA	NA	zinc finger MIZ domain-containing protein 1 isoform X1 [Equus caballus]; zinc finger MIZ domain-containing protein 1 isoform X2 [Equus caballus]; zinc finger MIZ domain-containing protein 1 isoform X3 [Equus caballus]; zinc finger MIZ domain-containing protein 1 isoform X4 [Equus caballus]; zinc finger MIZ domain-containing protein 1 isoform X5 [Equus caballus]; zinc finger MIZ domain-containing …	zf-MIZ	0.00247	417	635.01	500.71	760.71	683.42	782.02
NC_009144.3	66676867	66677009	MS2_peak_815	ZMIZ1:Other_intron	ZMIZ1:NC_009144.3:66603935-66841315:+:73003	ZMIZ1(ZMIZ1)	NA	NA	NA	zinc finger MIZ domain-containing protein 1 isoform X1 [Equus caballus]; zinc finger MIZ domain-containing protein 1 isoform X2 [Equus caballus]; zinc finger MIZ domain-containing protein 1 isoform X3 [Equus caballus]; zinc finger MIZ domain-containing protein 1 isoform X4 [Equus caballus]; zinc finger MIZ domain-containing protein 1 isoform X5 [Equus caballus]; zinc finger MIZ domain-containing …	zf-MIZ	0.00247	352	416.89	386.21	582.21	522.4	507.58
NC_009144.3	67438953	67439109	MS2_peak_826	intergenic	LOC100630769:NC_009144.3:67318609-67319063:+:120422	LOC100630769(LOC100630769)	NA	NA	NA	NA	NA	0.0025	1025	1103.26	1047.5	1387.12	1293.85	1486.82
NC_009144.3	67446388	67446524	MS2_peak_827	intergenic	LOC100630769:NC_009144.3:67318609-67319063:+:127847	LOC100630769(LOC100630769)	NA	NA	NA	NA	NA	0.0025	680	1251.4	928.93	1279.52	1383.3	1622.89
NC_009144.3	67447234	67447375	MS2_peak_828	intergenic	LOC100630769:NC_009144.3:67318609-67319063:+:128695	LOC100630769(LOC100630769)	NA	NA	NA	NA	NA	0.0025	1374	2105.28	1680.33	2459.79	2232.74	2605.19
NC_009144.3	67587617	67587824	MS2_peak_837	intergenic	LOC100630293:NC_009144.3:67675437-67676197:+:-87716	LOC100630293(LOC100630293)	NA	NA	NA	NA	NA	0.00252	1379	1876.73	1578.7	2292.97	1975.12	2400.32
NC_009144.3	68387327	68387336	MS2_peak_843	intergenic	LOC102149761:NC_009144.3:68394336-68419797:-:32465	LOC102149761(LOC102149761)	NA	NA	NA	NA	NA	0.00253	1123	1513.45	1260.93	1677.39	1731.09	1899.62
NC_009144.3	69331492	69331696	MS2_peak_854	intergenic	RAB4A:NC_009144.3:69052727-69103128:-:-228466	RAB4A(RAB4A)	NA	NA	NA	ras-related protein Rab-4A isoform X1 [Equus caballus]; ras-related protein Rab-4A isoform X2 [Equus caballus]; ras-related protein Rab-4A isoform X3 [Equus caballus]	NA	0.00255	923	1141.97	994.65	1405.47	1253.05	1446.31
NC_009144.3	69539960	69540091	MS2_peak_862	intergenic	RHOU:NC_009144.3:69567202-69577868:-:37842	RHOU(RHOU)	NA	NA	NA	rho-related GTP-binding protein RhoU [Equus caballus]	NA	0.00258	946	1296.07	1026.49	1538.93	1351.81	1622.89
NC_009144.3	69573843	69574063	MS2_peak_867	RHOU:Other_intron	RHOU:NC_009144.3:69567202-69577868:-:3914	RHOU(RHOU)	NA	NA	NA	rho-related GTP-binding protein RhoU [Equus caballus]	NA	0.00259	994	1357.12	1080.7	1530.59	1497.08	1663.41
NC_009144.3	69875941	69876203	MS2_peak_875	RASSF4:Other_intron;DEPP1:First_exon;DEPP1:five_prime_UTR	DEPP1:NC_009144.3:69874295-69877791:+:1777	DEPP1(DEPP1)	NA	NA	NA	protein DEPP1 isoform X1 [Equus caballus]; protein DEPP1 isoform X2 [Equus caballus]	NA	0.00261	790	1153.88	885.56	1311.22	1249.48	1375.98
NC_009144.3	69878342	69878699	MS2_peak_877	RASSF4:Other_intron	DEPP1:NC_009144.3:69874295-69877791:+:4225	DEPP1(DEPP1)	NA	NA	NA	protein DEPP1 isoform X1 [Equus caballus]; protein DEPP1 isoform X2 [Equus caballus]	NA	0.00261	605	953.63	703.3	1065.99	1010.46	1156.59
NC_009144.3	69901692	69901865	MS2_peak_879	intergenic	RASSF4:NC_009144.3:69860910-69895373:-:-6405	RASSF4(RASSF4)	NA	RASSF2_4; Ras association domain-containing protein 2/4; K09851	map04391,map04392	ras association domain-containing protein 4 [Equus caballus]; ras association domain-containing protein 4 isoform X1 [Equus caballus]; ras association domain-containing protein 4 isoform X2 [Equus caballus]	zf-C2H2	0.00261	588	815.16	706.01	957.56	917.43	1031.99
NC_009144.3	70375105	70375263	MS2_peak_881	CXCL12:First_intron	CXCL12:NC_009144.3:70374271-70403271:+:913	CXCL12(CXCL12)	360;GO:0000003,biological_process reproduction;GO:0000902,biological_process cell morphogenesis;GO:0000904,biological_process cell morphogenesis involved in differentiation;GO:0001525,biological_process angiogenesis;GO:0001558,biological_process regulation of cell growth;GO:0001568,biological_process blood vessel development;GO:0001569,biological_process branching involved in blood vessel morphog…	CXCL12; C-X-C motif chemokine 12; K10031	map04060,map04061,map04062,map04064,map04360,map04670,map04672,map04810,map05163,map05200,map05323	stromal cell-derived factor 1 isoform X1 [Equus caballus]; stromal cell-derived factor 1 isoform X2 [Equus caballus]; stromal cell-derived factor 1 isoform X3 [Equus caballus]	NA	0.00262	848	1296.07	1070.54	1445.51	1422.66	1666.47
NC_009144.3	71674448	71674592	MS2_peak_901	intergenic	RET:NC_009144.3:71597234-71651734:-:-22786	RET(RET)	NA	NA	NA	proto-oncogene tyrosine-protein kinase receptor Ret [Equus caballus]	NA	0.00267	240	361.05	264.25	369.51	458.71	496.88
NC_009144.3	73032459	73032759	MS2_peak_913	CHRM3:First_intron	CHRM3:NC_009144.3:72505676-73033293:-:683	CHRM3(CHRM3)	213;GO:0001505,biological_process regulation of neurotransmitter levels;GO:0001508,biological_process action potential;GO:0001956,biological_process positive regulation of neurotransmitter secretion;GO:0003008,biological_process system process;GO:0003012,biological_process muscle system process;GO:0003013,biological_process circulatory system process;GO:0003018,biological_process vascular process…	CHRM1; muscarinic acetylcholine receptor M1; K04129; CHRM3; muscarinic acetylcholine receptor M3; K04131; CHRM5; muscarinic acetylcholine receptor M5; K04133	map04020,map04024,map04080,map04151,map04725,map04742,map04810,map04911,map04970,map04971,map04972,map05010	muscarinic acetylcholine receptor M3 [Equus caballus]; muscarinic acetylcholine receptor M3 isoform X1 [Equus caballus]; muscarinic acetylcholine receptor M3 isoform X2 [Equus caballus]	NA	0.0027	1054	1238	1064.44	1486.38	1367.55	1622.13
NC_009144.3	75559982	75560244	MS2_peak_916	RYR2:Promoter_0kb_1kb	RYR2:NC_009144.3:74877444-75559892:-:-221	RYR2(RYR2)	NA	NA	NA	ryanodine receptor 2 isoform X1 [Equus caballus]; ryanodine receptor 2 isoform X10 [Equus caballus]; ryanodine receptor 2 isoform X2 [Equus caballus]; ryanodine receptor 2 isoform X3 [Equus caballus]; ryanodine receptor 2 isoform X4 [Equus caballus]; ryanodine receptor 2 isoform X5 [Equus caballus]; ryanodine receptor 2 isoform X6 [Equus caballus]; ryanodine receptor 2 isoform X7 [Equus caballus]…	NA	0.00271	1325	1826.86	1652.55	2267.94	2012.33	2305.53
NC_009144.3	77214839	77215005	MS2_peak_942	intergenic	LOC106782128:NC_009144.3:77196013-77198521:+:18909	LOC106782128(LOC106782128)	NA	NA	NA	NA	NA	0.00278	429	560.56	449.22	663.95	614.72	731.56
NC_009144.3	77510700	77510919	MS2_peak_946	LOC111774669:Other_intron;LOC111774671:First_intron	LOC111774669:NC_009144.3:77504977-77518554:+:5832	LOC111774669(LOC111774669)	NA	NA	NA	NA	NA	0.0028	830	1101.77	967.55	1332.91	1248.76	1324.76
NC_009144.3	77643579	77643706	MS2_peak_957	LOC111771161:First_intron	LOC111771161:NC_009144.3:77638580-77647401:+:5062	LOC111771161(LOC111771161)	NA	NA	NA	NA	NA	0.00282	94	235.24	177.52	347.82	251.9	316.48
NC_009144.3	77691345	77691571	MS2_peak_959	intergenic	TARBP1:NC_009144.3:77731425-77815912:+:-39966	TARBP1(TARBP1)	NA	NA	NA	probable methyltransferase TARBP1 isoform X1 [Equus caballus]; probable methyltransferase TARBP1 isoform X2 [Equus caballus]; probable methyltransferase TARBP1 isoform X3 [Equus caballus]; probable methyltransferase TARBP1 isoform X4 [Equus caballus]; probable methyltransferase TARBP1 isoform X5 [Equus caballus]	NA	0.00283	962	1290.86	1017.01	1443.01	1416.93	1595.37
NC_009144.3	77697077	77697265	MS2_peak_960	intergenic	TARBP1:NC_009144.3:77731425-77815912:+:-34253	TARBP1(TARBP1)	NA	NA	NA	probable methyltransferase TARBP1 isoform X1 [Equus caballus]; probable methyltransferase TARBP1 isoform X2 [Equus caballus]; probable methyltransferase TARBP1 isoform X3 [Equus caballus]; probable methyltransferase TARBP1 isoform X4 [Equus caballus]; probable methyltransferase TARBP1 isoform X5 [Equus caballus]	NA	0.00284	818	1279.69	998.72	1483.88	1399.76	1467.71
NC_009144.3	77992282	77992414	MS2_peak_965	SLC35F3:Other_intron	LOC111774692:NC_009144.3:77942665-77953658:-:-38690	LOC111774692(LOC111774692)	NA	NA	NA	NA	NA	0.00285	1539	2134.31	1737.25	2521.51	2258.5	2670.17
NC_009144.3	78456072	78456194	MS2_peak_969	KCNK1:First_intron	KCNK1:NC_009144.3:78426517-78466945:-:10811	KCNK1(KCNK1)	NA	NA	NA	potassium channel subfamily K member 1 [Equus caballus]	NA	0.00286	474	799.53	643.68	1003.43	812.23	991.47
NC_009144.3	78609532	78609633	MS2_peak_971	intergenic	MAP3K21:NC_009144.3:78674232-78730198:-:120615	MAP3K21(MAP3K21)	NA	NA	NA	mitogen-activated protein kinase kinase kinase 21 isoform X1 [Equus caballus]; mitogen-activated protein kinase kinase kinase 21 isoform X2 [Equus caballus]	NA	0.00287	500	621.61	559.66	804.08	704.89	774.37
NC_009144.3	78718398	78718548	MS2_peak_975	MAP3K21:First_intron	MAP3K21:NC_009144.3:78674232-78730198:-:11724	MAP3K21(MAP3K21)	NA	NA	NA	mitogen-activated protein kinase kinase kinase 21 isoform X1 [Equus caballus]; mitogen-activated protein kinase kinase kinase 21 isoform X2 [Equus caballus]	NA	0.00288	695	970.01	809	1166.09	1009.74	1262.08
NC_009144.3	80613291	80613411	MS2_peak_991	C1H1orf131:Other_intron	GNPAT:NC_009144.3:80574738-80608152:-:-5199	GNPAT(GNPAT)	NA	NA	NA	dihydroxyacetone phosphate acyltransferase [Equus caballus]	NA	0.00294	566	813.67	630.13	844.95	943.91	1032.75
NC_009144.3	83719572	83719751	MS2_peak_1019	GDF10:five_prime_UTR;GDF10:First_exon	GDF10:NC_009144.3:83719515-83733798:+:146	GDF10(GDF10)	NA	NA	NA	growth/differentiation factor 10 [Equus caballus]	NA	0.00301	302	167.5	243.24	82.58	166.02	137.6
NC_009144.3	83719756	83719924	MS2_peak_1020	GDF10:First_exon	GDF10:NC_009144.3:83719515-83733798:+:325	GDF10(GDF10)	NA	NA	NA	growth/differentiation factor 10 [Equus caballus]	NA	0.00301	777	1083.16	863.88	1221.97	1176.48	1338.52
NC_009144.3	83720482	83720578	MS2_peak_1021	GDF10:First_intron	GDF10:NC_009144.3:83719515-83733798:+:1015	GDF10(GDF10)	NA	NA	NA	growth/differentiation factor 10 [Equus caballus]	NA	0.00301	1202	1506.75	1378.82	1886.76	1633.77	1978.36
NC_009144.3	84162658	84162661	MS2_peak_1022	LOC111771280:Promoter_0kb_1kb	LOC111771280:NC_009144.3:84163055-84165283:+:-395	LOC111771280(LOC111771280)	NA	NA	NA	NA	NA	0.00302	1028	1433.79	1096.28	1683.23	1480.62	1746.73
NC_009144.3	84385794	84386009	MS2_peak_1026	ADIRF:First_intron	ADIRF:NC_009144.3:84384010-84386301:-:399	ADIRF(ADIRF)	NA	NA	NA	adipogenesis regulatory factor [Equus caballus]	NA	0.00303	651	943.95	741.92	1149.4	957.5	1170.35
NC_009144.3	84438574	84438715	MS2_peak_1031	BMPR1A:Other_intron	MMRN2:NC_009144.3:84394652-84412797:+:43992	MMRN2(MMRN2)	NA	NA	NA	multimerin-2 isoform X1 [Equus caballus]; multimerin-2 isoform X2 [Equus caballus]	NA	0.00304	694	989.36	901.15	1305.38	1077.01	1206.28
NC_009144.3	84439244	84439357	MS2_peak_1032	BMPR1A:Other_intron	MMRN2:NC_009144.3:84394652-84412797:+:44648	MMRN2(MMRN2)	NA	NA	NA	multimerin-2 isoform X1 [Equus caballus]; multimerin-2 isoform X2 [Equus caballus]	NA	0.00305	593	746.67	466.83	910.01	762.85	930.32
NC_009144.3	84522002	84522213	MS2_peak_1035	BMPR1A:First_intron	BMPR1A:NC_009144.3:84418388-84558349:-:36241	BMPR1A(BMPR1A)	NA	NA	NA	bone morphogenetic protein receptor type-1A [Equus caballus]	NA	0.00306	1301	1873.76	1340.2	1904.27	2075.31	2385.03
NC_009144.3	86438354	86438437	MS2_peak_1047	CCSER2:Other_exon	CCSER2:NC_009144.3:86361052-86533449:-:95053	CCSER2(CCSER2)	NA	NA	NA	serine-rich coiled-coil domain-containing protein 2 isoform X1 [Equus caballus]; serine-rich coiled-coil domain-containing protein 2 isoform X10 [Equus caballus]; serine-rich coiled-coil domain-containing protein 2 isoform X2 [Equus caballus]; serine-rich coiled-coil domain-containing protein 2 isoform X3 [Equus caballus]; serine-rich coiled-coil domain-containing protein 2 isoform X4 [Equus caba…	NA	0.00311	127	248.64	180.23	342.82	259.06	332.53
NC_009144.3	89538052	89538191	MS2_peak_1053	TSPAN14:Other_intron	TSPAN14:NC_009144.3:89524841-89574057:-:35935	TSPAN14(TSPAN14)	NA	NA	NA	tetraspanin-14 [Equus caballus]	NA	0.00312	1109	1637.02	1291.42	1835.04	1765.44	1989.06
NC_009144.3	89581161	89581437	MS2_peak_1060	intergenic	TSPAN14:NC_009144.3:89524841-89574057:-:-7242	TSPAN14(TSPAN14)	NA	NA	NA	tetraspanin-14 [Equus caballus]	NA	0.00314	614	853.87	682.3	980.08	908.84	1083.2
NC_009144.3	89623961	89624184	MS2_peak_1062	PRXL2A:First_intron	PRXL2A:NC_009144.3:89604926-89625491:-:1418	PRXL2A(PRXL2A)	NA	NA	NA	peroxiredoxin-like 2A isoform X1 [Equus caballus]; peroxiredoxin-like 2A isoform X2 [Equus caballus]; peroxiredoxin-like 2A isoform X3 [Equus caballus]; peroxiredoxin-like 2A isoform X4 [Equus caballus]	NA	0.00315	628	659.57	607.09	734.02	924.58	894.39
NC_009144.3	89862505	89862795	MS2_peak_1066	intergenic	OR2AJ21P:NC_009144.3:89887286-89888189:+:-24635	OR2AJ21P(OR2AJ21P)	NA	NA	NA	NA	NA	0.00316	465	603.74	565.08	754.87	706.32	765.96
NC_009144.3	89936782	89936911	MS2_peak_1070	intergenic	RN28S:NC_009144.3:89940296-89941109:-:4262	RN28S(RN28S)	NA	NA	NA	NA	NA	0.00318	352	483.89	407.21	582.21	558.19	603.14
NC_009144.3	89944051	89944274	MS2_peak_1075	LOC111769668:Promoter_0kb_1kb	LOC111769668:NC_009144.3:89943216-89943369:-:-793	LOC111769668(LOC111769668)	NA	NA	NA	NA	NA	0.00319	1731	2600.33	2019.79	2938.57	2748.71	3215.21
NC_009144.3	90007234	90007235	MS2_peak_1079	LOC111775045:Promoter_0kb_1kb	LOC111775045:NC_009144.3:90007991-90020090:+:-756	LOC111775045(LOC111775045)	NA	NA	NA	NA	NA	0.0032	876	1204.5	963.48	1384.62	1290.98	1473.83
NC_009144.3	90920958	90921072	MS2_peak_1090	IL16:First_intron	IL16:NC_009144.3:90817474-90921383:-:367	IL16(IL16)	NA	NA	NA	pro-interleukin-16 isoform X1 [Equus caballus]; pro-interleukin-16 isoform X2 [Equus caballus]; pro-interleukin-16 isoform X3 [Equus caballus]; pro-interleukin-16 isoform X4 [Equus caballus]	NA	0.00323	233	358.82	271.7	472.94	402.18	419.67
NC_009144.3	91036000	91036164	MS2_peak_1092	intergenic	TLNRD1:NC_009144.3:91052972-91055055:-:18972	TLNRD1(TLNRD1)	5;GO:0003674,molecular_function molecular_function;GO:0003779,molecular_function actin binding;GO:0005488,molecular_function binding;GO:0005515,molecular_function protein binding;GO:0008092,molecular_function cytoskeletal protein binding	NA	NA	talin rod domain-containing protein 1 [Equus caballus]	NA	0.00324	570	672.97	633.51	780.73	851.59	866.1
NC_009144.3	91074519	91074654	MS2_peak_1097	intergenic	MESD:NC_009144.3:91065261-91073763:+:9325	MESD(MESD)	NA	NA	NA	LRP chaperone MESD [Equus caballus]	NA	0.00325	1236	1619.9	1288.71	1749.96	1806.23	2070.09
NC_009144.3	91297666	91297999	MS2_peak_1099	LOC111775070:First_exon;ABHD17C:Promoter_0kb_1kb	LOC111775070:NC_009144.3:91297611-91298966:+:221	LOC111775070(LOC111775070)	NA	NA	NA	NA	NA	0.00326	406	529.3	388.24	613.9	616.87	619.19
NC_009144.3	92635761	92635895	MS2_peak_1114	HOMER2:First_intron	HOMER2:NC_009144.3:92608727-92694916:+:27101	HOMER2(HOMER2)	NA	NA	NA	homer protein homolog 2 isoform X1 [Equus caballus]; homer protein homolog 2 isoform X2 [Equus caballus]; homer protein homolog 2 isoform X3 [Equus caballus]	NA	0.0033	755	833.03	859.14	1105.2	1013.32	1088.55
NC_009144.3	92728337	92728665	MS2_peak_1119	FSD2:First_intron;WHAMM:Promoter_0kb_1kb	WHAMM:NC_009144.3:92707231-92727630:-:-871	WHAMM(WHAMM)	NA	NA	NA	WASP homolog-associated protein with actin, membranes and microtubules [Equus caballus]	NA	0.00331	1186	1645.21	1263.64	1851.72	1746.12	2007.4
NC_009144.3	92803209	92803338	MS2_peak_1126	intergenic	LOC102148634:NC_009144.3:92806399-92808017:+:-3125	LOC102148634(LOC102148634)	NA	NA	NA	uncharacterized protein, partial [Equus caballus]	NA	0.00332	820	1070.51	918.76	1270.35	1157.16	1360.69
NC_009144.3	92920631	92920858	MS2_peak_1130	LOC111770227:First_exon;CPEB1:Other_intron	LOC111770227:NC_009144.3:92866024-92920821:-:76	LOC111770227(LOC111770227)	NA	NA	NA	NA	NA	0.00333	1305	1720.4	1485.2	1931.8	1904.99	2278.78
NC_009144.3	93664324	93664517	MS2_peak_1154	CRTC3:Other_intron	MIR9055:NC_009144.3:93687644-93687735:+:-23223	MIR9055(MIR9055)	NA	NA	NA	NA	NA	0.00343	400	651.39	550.17	819.1	711.33	772.08
NC_009144.3	94014584	94014722	MS2_peak_1166	PRC1:First_intron	PRC1:NC_009144.3:93989988-94019012:-:4358	PRC1(PRC1)	NA	NA	NA	protein regulator of cytokinesis 1 isoform X1 [Equus caballus]; protein regulator of cytokinesis 1 isoform X2 [Equus caballus]; protein regulator of cytokinesis 1 isoform X3 [Equus caballus]; protein regulator of cytokinesis 1 isoform X4 [Equus caballus]	NA	0.00348	558	738.48	656.55	899.17	806.51	957.07
NC_009144.3	94050913	94051113	MS2_peak_1170	NGRN:Promoter_0kb_1kb;TTLL13:Other_exon	NGRN:NC_009144.3:94044781-94050181:-:-832	NGRN(NGRN)	NA	NA	NA	neugrin [Equus caballus]	NA	0.0035	994	1313.94	1144.39	1599.82	1444.84	1577.03
NC_009144.3	94125002	94125135	MS2_peak_1180	intergenic	SEMA4B:NC_009144.3:94076040-94111053:-:-14015	SEMA4B(SEMA4B)	NA	NA	NA	semaphorin-4B [Equus caballus]	NA	0.00354	430	150.38	790.71	155.14	100.9	68.03
NC_009144.3	94143921	94144137	MS2_peak_1184	intergenic	LOC106782191:NC_009144.3:94144715-94155435:-:11405	LOC106782191(LOC106782191)	NA	NA	NA	NA	NA	0.00355	1193	1660.85	1445.22	1991.85	1808.38	2031.1
NC_009144.3	94254713	94254853	MS2_peak_1195	intergenic	ZNF710:NC_009144.3:94177675-94239765:-:-15018	ZNF710(ZNF710)	NA	NA	NA	zinc finger protein 710 isoform X1 [Equus caballus]; zinc finger protein 710 isoform X2 [Equus caballus]	zf-C2H2	0.00359	656	852.38	795.45	1039.3	931.74	1171.11
NC_009144.3	94546667	94546931	MS2_peak_1204	LOC111775202:First_intron	LOC111775202:NC_009144.3:94546266-94547644:-:844	LOC111775202(LOC111775202)	NA	NA	NA	mesoderm posterior protein 2-like [Equus caballus]	bHLH	0.00361	844	1172.49	954.67	1336.24	1295.99	1387.45
NC_009144.3	94551060	94551217	MS2_peak_1205	intergenic	LOC111775202:NC_009144.3:94546266-94547644:-:-3494	LOC111775202(LOC111775202)	NA	NA	NA	mesoderm posterior protein 2-like [Equus caballus]	bHLH	0.00361	951	1424.11	1134.9	1602.32	1440.55	1907.26
NC_009144.3	94553796	94554019	MS2_peak_1206	intergenic	LOC111775202:NC_009144.3:94546266-94547644:-:-6263	LOC111775202(LOC111775202)	NA	NA	NA	mesoderm posterior protein 2-like [Equus caballus]	bHLH	0.00361	964	1343.72	1027.85	1598.15	1372.56	1608.37
NC_009144.3	94554202	94554386	MS2_peak_1207	intergenic	LOC111775202:NC_009144.3:94546266-94547644:-:-6650	LOC111775202(LOC111775202)	NA	NA	NA	mesoderm posterior protein 2-like [Equus caballus]	bHLH	0.00362	1193	1599.06	1364.59	1891.76	1711.77	2002.82
NC_009144.3	95072709	95072859	MS2_peak_1223	ABHD2:Other_intron	RLBP1:NC_009144.3:95026384-95042392:+:46400	RLBP1(RLBP1)	NA	NA	NA	retinaldehyde-binding protein 1 [Equus caballus]	NA	0.00368	386	555.35	447.86	699.82	598.98	655.88
NC_009144.3	95282950	95283189	MS2_peak_1231	ACAN:Other_intron	ACAN:NC_009144.3:95255523-95320479:-:37409	ACAN(ACAN)	NA	NA	NA	aggrecan core protein isoform X1 [Equus caballus]; aggrecan core protein isoform X2 [Equus caballus]; aggrecan core protein isoform X3 [Equus caballus]; aggrecan core protein isoform X4 [Equus caballus]	NA	0.00372	919	1271.5	1065.12	1395.47	1411.21	1619.07
NC_009144.3	95460437	95460615	MS2_peak_1236	ISG20:Other_intron	ISG20:NC_009144.3:95452638-95468951:-:8424	ISG20(ISG20)	NA	NA	NA	interferon-stimulated gene 20 kDa protein [Equus caballus]	NA	0.00374	672	932.78	758.18	1116.04	968.24	1155.82
NC_009144.3	96157773	96157820	MS2_peak_1244	NTRK3:Other_intron	NTRK3:NC_009144.3:95796578-96190555:+:361218	NTRK3(NTRK3)	NA	NA	NA	NT-3 growth factor receptor isoform X1 [Equus caballus]; NT-3 growth factor receptor isoform X2 [Equus caballus]; NT-3 growth factor receptor isoform X3 [Equus caballus]; NT-3 growth factor receptor isoform X4 [Equus caballus]; NT-3 growth factor receptor isoform X5 [Equus caballus]; NT-3 growth factor receptor isoform X6 [Equus caballus]; NT-3 growth factor receptor isoform X7 [Equus caballus]	NA	0.00377	1236	1472.5	1336.81	1711.59	1663.11	1965.36
NC_009144.3	98099815	98100084	MS2_peak_1250	AKAP13:Other_intron	LOC111775292:NC_009144.3:98059555-98062610:+:40394	LOC111775292(LOC111775292)	NA	NA	NA	NA	NA	0.00378	1320	1860.36	1423.54	1905.94	2057.41	2423.26
NC_009144.3	99555153	99555493	MS2_peak_1266	ST8SIA2:First_exon;ST8SIA2:five_prime_UTR	ST8SIA2:NC_009144.3:99555271-99622911:+:52	ST8SIA2(ST8SIA2)	NA	NA	NA	alpha-2,8-sialyltransferase 8B [Equus caballus]	NA	0.00384	400	749.65	603.02	827.44	777.88	1022.81
NC_009144.3	99555613	99555669	MS2_peak_1267	ST8SIA2:First_intron	ST8SIA2:NC_009144.3:99555271-99622911:+:370	ST8SIA2(ST8SIA2)	NA	NA	NA	alpha-2,8-sialyltransferase 8B [Equus caballus]	NA	0.00386	1350	1840.26	1591.58	2197.88	1957.23	2320.82
NC_009144.3	99912626	99912837	MS2_peak_1273	LOC111775319:First_exon	LOC111775319:NC_009144.3:99911333-99917540:+:1398	LOC111775319(LOC111775319)	NA	NA	NA	NA	NA	0.00388	631	927.57	724.98	1093.52	916.71	1200.16
NC_009144.3	99940925	99941056	MS2_peak_1277	intergenic	LOC111775327:NC_009144.3:99945820-99962732:-:21741	LOC111775327(LOC111775327)	NA	NA	NA	NA	NA	0.00389	287	381.9	267.63	404.54	435.1	555.74
NC_009144.3	100267268	100267382	MS2_peak_1289	intergenic	LOC106782133:NC_009144.3:100310878-100535659:+:-43552	LOC106782133(LOC106782133)	NA	NA	NA	NA	NA	0.00393	559	844.94	653.84	941.71	934.6	977.71
NC_009144.3	101141409	101141538	MS2_peak_1295	MCTP2:First_intron	MCTP2:NC_009144.3:101112963-101337114:+:28510	MCTP2(MCTP2)	66;GO:0001505,biological_process regulation of neurotransmitter levels;GO:0003674,molecular_function molecular_function;GO:0005488,molecular_function binding;GO:0005509,molecular_function calcium ion binding;GO:0005575,cellular_component cellular_component;GO:0005622,cellular_component intracellular;GO:0005623,cellular_component cell;GO:0005634,cellular_component nucleus;GO:0005654,cellular_compo…	NA	NA	multiple C2 and transmembrane domain-containing protein 2 isoform X1 [Equus caballus]; multiple C2 and transmembrane domain-containing protein 2 isoform X2 [Equus caballus]	SRF	0.00394	1106	1575.24	1329.36	1922.62	1628.76	1943.96
NC_009144.3	101647562	101647640	MS2_peak_1296	intergenic	LOC106782206:NC_009144.3:101557124-101562602:+:90477	LOC106782206(LOC106782206)	NA	NA	NA	NA	NA	0.00395	894	1476.23	1098.32	1626.51	1524.99	1765.84
NC_009144.3	102995317	102995428	MS2_peak_1303	NR2F2:Other_intron	LOC102147888:NC_009144.3:102885410-102988618:-:-6754	LOC102147888(LOC102147888)	NA	NA	NA	NA	NA	0.00397	576	682.65	622.67	926.7	722.06	905.85
NC_009144.3	103012262	103012673	MS2_peak_1305	intergenic	LOC102147888:NC_009144.3:102885410-102988618:-:-23849	LOC102147888(LOC102147888)	NA	NA	NA	NA	NA	0.00398	729	1004.99	824.58	1101.86	1134.26	1223.86
NC_009144.3	103018582	103018741	MS2_peak_1307	intergenic	LOC102147888:NC_009144.3:102885410-102988618:-:-30043	LOC102147888(LOC102147888)	NA	NA	NA	NA	NA	0.00399	748	1010.95	842.2	1124.38	1155.01	1211.63
NC_009144.3	106299871	106300044	MS2_peak_1329	ADAMTS17:Other_intron	ADAMTS17:NC_009144.3:106146048-106484463:-:184505	ADAMTS17(ADAMTS17)	NA	NA	NA	A disintegrin and metalloproteinase with thrombospondin motifs 17 isoform X1 [Equus caballus]; A disintegrin and metalloproteinase with thrombospondin motifs 17 isoform X2 [Equus caballus]; A disintegrin and metalloproteinase with thrombospondin motifs 17 isoform X3 [Equus caballus]; A disintegrin and metalloproteinase with thrombospondin motifs 17 isoform X4 [Equus caballus]; A disintegrin and m…	NA	0.00401	1268	1803.03	1384.92	2066.92	1867.77	2162.58
NC_009144.3	106990431	106990476	MS2_peak_1339	LRRK1:Promoter_1kb_2kb	LRRK1:NC_009144.3:106991703-107122408:+:-1249	LRRK1(LRRK1)	NA	NA	NA	leucine-rich repeat serine/threonine-protein kinase 1 isoform X1 [Equus caballus]; leucine-rich repeat serine/threonine-protein kinase 1 isoform X2 [Equus caballus]; leucine-rich repeat serine/threonine-protein kinase 1 isoform X3 [Equus caballus]	NA	0.00405	931	1048.17	867.95	1297.04	1142.85	1314.83
NC_009144.3	107225137	107225512	MS2_peak_1343	CHSY1:Other_intron	LOC111775459:NC_009144.3:107255618-107260619:-:35294	LOC111775459(LOC111775459)	NA	NA	NA	NA	NA	0.00406	828	1152.39	1022.43	1326.23	1242.32	1541.1
NC_009144.3	107347431	107347555	MS2_peak_1351	PCSK6:Other_intron	SNRPA1:NC_009144.3:107322117-107335128:-:-12365	SNRPA1(SNRPA1)	NA	NA	NA	U2 small nuclear ribonucleoprotein A' [Equus caballus]	NA	0.00409	630	744.44	563.73	769.05	900.97	989.94
NC_009144.3	107524460	107524682	MS2_peak_1353	PCSK6:First_intron	PCSK6:NC_009144.3:107344457-107525719:-:1147	PCSK6(PCSK6)	NA	NA	NA	proprotein convertase subtilisin/kexin type 6 isoform X1 [Equus caballus]; proprotein convertase subtilisin/kexin type 6 isoform X2 [Equus caballus]; proprotein convertase subtilisin/kexin type 6 isoform X3 [Equus caballus]; proprotein convertase subtilisin/kexin type 6 isoform X4 [Equus caballus]	NA	0.0041	335	502.5	449.9	607.23	594.68	616.9
NC_009144.3	107525941	107526117	MS2_peak_1355	PCSK6:Promoter_0kb_1kb	PCSK6:NC_009144.3:107344457-107525719:-:-310	PCSK6(PCSK6)	NA	NA	NA	proprotein convertase subtilisin/kexin type 6 isoform X1 [Equus caballus]; proprotein convertase subtilisin/kexin type 6 isoform X2 [Equus caballus]; proprotein convertase subtilisin/kexin type 6 isoform X3 [Equus caballus]; proprotein convertase subtilisin/kexin type 6 isoform X4 [Equus caballus]	NA	0.0041	763	1131.55	904.54	1284.53	1139.99	1492.18
NC_009144.3	107752495	107752549	MS2_peak_1358	TARS3:Promoter_0kb_1kb	TARS3:NC_009144.3:107686776-107752518:-:-4	TARS3(TARS3)	NA	NA	NA	threonine--tRNA ligase 2, cytoplasmic [Equus caballus]	NA	0.00411	1581	2247.47	1834.82	2632.45	2342.23	2773.37
NC_009144.3	109293395	109293525	MS2_peak_1370	TRPM1:First_intron	TRPM1:NC_009144.3:109109526-109301575:-:8114	TRPM1(TRPM1)	NA	NA	NA	transient receptor potential cation channel subfamily M member 1 isoform X1 [Equus caballus]; transient receptor potential cation channel subfamily M member 1 isoform X2 [Equus caballus]	NA	0.00415	385	435.5	321.84	502.13	538.86	553.45
NC_009144.3	109532815	109533044	MS2_peak_1380	OTUD7A:Other_exon;OTUD7A:three_prime_UTR	MIR9051:NC_009144.3:109453452-109453557:+:79477	MIR9051(MIR9051)	NA	NA	NA	NA	NA	0.00419	840	1252.15	1079.34	1446.35	1361.83	1547.21
NC_009144.3	110647147	110647278	MS2_peak_1384	MAGEL2:First_exon	MAGEL2:NC_009144.3:110643378-110647516:-:303	MAGEL2(MAGEL2)	NA	NA	NA	MAGE-like protein 2 [Equus caballus]	NA	0.0042	514	565.77	556.27	696.48	671.97	827.88
NC_009144.3	110679408	110679787	MS2_peak_1385	NDN:First_exon	NDN:NC_009144.3:110678398-110680084:-:486	NDN(NDN)	NA	NA	NA	necdin [Equus caballus]	NA	0.0042	709	1108.47	976.36	1285.36	1261.64	1330.12
NC_009144.3	110679941	110680102	MS2_peak_1386	NDN:First_exon;NDN:five_prime_UTR	NDN:NC_009144.3:110678398-110680084:-:62	NDN(NDN)	NA	NA	NA	necdin [Equus caballus]	NA	0.0042	704	1041.47	813.74	1100.19	1179.35	1239.91
NC_009144.3	114842322	114842538	MS2_peak_1397	intergenic	HERC2:NC_009144.3:114573228-114829235:-:-13195	HERC2(HERC2)	NA	NA	NA	E3 ubiquitin-protein ligase HERC2 isoform X1 [Equus caballus]; E3 ubiquitin-protein ligase HERC2 isoform X2 [Equus caballus]; E3 ubiquitin-protein ligase HERC2 isoform X3 [Equus caballus]; E3 ubiquitin-protein ligase HERC2 isoform X4 [Equus caballus]; E3 ubiquitin-protein ligase HERC2 isoform X5 [Equus caballus]; E3 ubiquitin-protein ligase HERC2 isoform X6 [Equus caballus]; E3 ubiquitin-protein …	NA	0.00423	528	839.73	638.26	913.35	871.63	1058.74
NC_009144.3	115029476	115029614	MS2_peak_1400	intergenic	CYFIP1:NC_009144.3:114965228-115021335:-:-8210	CYFIP1(CYFIP1)	NA	NA	NA	LOW QUALITY PROTEIN: cytoplasmic FMR1-interacting protein 1 [Equus caballus]	NA	0.00424	586	798.04	711.43	968.4	883.08	980.77
NC_009144.3	116021995	116022145	MS2_peak_1408	LOC111775256:Other_exon;MINAR1:First_intron	LOC111775256:NC_009144.3:116007890-116100564:+:14180	LOC111775256(LOC111775256)	NA	NA	NA	uncharacterized protein [Equus caballus]	NA	0.00426	449	729.55	616.57	806.58	856.6	874.51
NC_009144.3	116022463	116022871	MS2_peak_1409	MINAR1:First_intron;LOC111775256:Other_intron	LOC111775256:NC_009144.3:116007890-116100564:+:14777	LOC111775256(LOC111775256)	NA	NA	NA	uncharacterized protein [Equus caballus]	NA	0.00426	903	1252.89	975	1486.38	1307.44	1451.66
NC_009144.3	116497388	116497423	MS2_peak_1411	LOC111775628:Promoter_2kb_3kb	LOC111775628:NC_009144.3:116499714-116519832:+:-2308	LOC111775628(LOC111775628)	NA	NA	NA	pro-cathepsin H [Equus caballus]	NA	0.00426	846	986.38	927.57	1194.44	1139.99	1257.49
NC_009144.3	119384769	119384795	MS2_peak_1451	intergenic	LOC111775709:NC_009144.3:119254707-119346942:-:-37840	LOC111775709(LOC111775709)	NA	NA	NA	anther-specific proline-rich protein APG-like [Equus caballus]	NA	0.00438	702	1065.29	805.61	1099.36	1150.72	1342.35
NC_009144.3	119494897	119495144	MS2_peak_1457	SNX33:First_intron	SNX33:NC_009144.3:119488066-119499115:-:4094	SNX33(SNX33)	NA	NA	NA	sorting nexin-33 [Equus caballus]	NA	0.00439	744	992.34	766.31	1158.58	1037.65	1186.4
NC_009144.3	119916815	119917066	MS2_peak_1475	PPCDC:Other_intron	PPCDC:NC_009144.3:119899084-119923705:-:6764	PPCDC(PPCDC)	NA	NA	NA	phosphopantothenoylcysteine decarboxylase isoform X1 [Equus caballus]; phosphopantothenoylcysteine decarboxylase isoform X2 [Equus caballus]; phosphopantothenoylcysteine decarboxylase isoform X3 [Equus caballus]	NA	0.00447	640	844.94	756.15	1005.94	921.72	1086.26
NC_009144.3	120074324	120074462	MS2_peak_1485	LMAN1L:five_prime_UTR;LMAN1L:Other_exon	LMAN1L:NC_009144.3:120064486-120081833:-:7439	LMAN1L(LMAN1L)	NA	NA	NA	protein ERGIC-53-like isoform X1 [Equus caballus]; protein ERGIC-53-like isoform X2 [Equus caballus]; protein ERGIC-53-like isoform X3 [Equus caballus]; protein ERGIC-53-like isoform X4 [Equus caballus]; protein ERGIC-53-like isoform X5 [Equus caballus]; protein ERGIC-53-like isoform X6 [Equus caballus]; protein ERGIC-53-like isoform X7 [Equus caballus]; protein ERGIC-53-like isoform X8 [Equus ca…	NA	0.00449	1494	2085.92	1645.1	2415.58	2156.17	2527.98
NC_009144.3	120095076	120095194	MS2_peak_1487	CSK:First_intron	CSK:NC_009144.3:120081961-120100359:-:5223	CSK(CSK)	NA	NA	NA	tyrosine-protein kinase CSK [Equus caballus]	NA	0.00449	637	866.53	798.84	1035.96	1004.02	1048.8
NC_009144.3	120115121	120115207	MS2_peak_1489	intergenic	LOC111775325:NC_009144.3:120098053-120100503:-:-14661	LOC111775325(LOC111775325)	NA	NA	NA	basic proline-rich protein-like [Equus caballus]	NA	0.00451	1093	1520.89	1280.58	1950.98	1560.06	1794.89
NC_009144.3	120400083	120400107	MS2_peak_1502	UBL7:Other_exon	UBL7:NC_009144.3:120389963-120402756:+:10132	UBL7(UBL7)	NA	NA	NA	ubiquitin-like protein 7 isoform X1 [Equus caballus]; uncharacterized protein UBL7 isoform X2 [Equus caballus]	NA	0.00454	413	592.57	432.28	679.8	651.22	673.47
NC_009144.3	120412802	120412957	MS2_peak_1503	SEMA7A:Promoter_0kb_1kb	SEMA7A:NC_009144.3:120413139-120436928:+:-259	SEMA7A(SEMA7A)	NA	NA	NA	semaphorin-7A [Equus caballus]	NA	0.00455	513	652.87	579.99	805.75	738.52	788.9
NC_009144.3	120432322	120432470	MS2_peak_1507	SEMA7A:Other_intron	SEMA7A:NC_009144.3:120413139-120436928:+:19257	SEMA7A(SEMA7A)	NA	NA	NA	semaphorin-7A [Equus caballus]	NA	0.00457	454	650.64	506.13	702.32	684.14	883.69
NC_009144.3	120684367	120684463	MS2_peak_1513	ISLR2:five_prime_UTR;ISLR2:First_exon	ISLR2:NC_009144.3:120676088-120684520:-:104	ISLR2(ISLR2)	NA	NA	NA	immunoglobulin superfamily containing leucine-rich repeat protein 2 isoform X1 [Equus caballus]; immunoglobulin superfamily containing leucine-rich repeat protein 2 isoform X2 [Equus caballus]	NA	0.00459	721	905.24	755.47	1065.16	990.42	1097.73
NC_009144.3	120795962	120796214	MS2_peak_1519	LOXL1:First_exon	LOXL1:NC_009144.3:120772305-120796965:-:876	LOXL1(LOXL1)	NA	NA	NA	lysyl oxidase homolog 1 isoform X1 [Equus caballus]; lysyl oxidase homolog 1 isoform X2 [Equus caballus]	NA	0.00461	1226	1677.22	1391.7	1838.38	1801.22	2177.87
NC_009144.3	120875469	120875608	MS2_peak_1521	intergenic	TBC1D21:NC_009144.3:120830261-120842773:-:-32765	TBC1D21(TBC1D21)	NA	NA	NA	TBC1 domain family member 21 isoform X1 [Equus caballus]; TBC1 domain family member 21 isoform X2 [Equus caballus]; TBC1 domain family member 21 isoform X3 [Equus caballus]; TBC1 domain family member 21 isoform X4 [Equus caballus]; TBC1 domain family member 21 isoform X5 [Equus caballus]; TBC1 domain family member 21 isoform X6 [Equus caballus]	NA	0.00461	1006	1346.69	1143.03	1597.32	1376.86	1768.14
NC_009144.3	121055068	121055150	MS2_peak_1525	NPTN:First_intron	NPTN:NC_009144.3:121042918-121108414:+:12191	NPTN(NPTN)	NA	NA	NA	neuroplastin isoform X1 [Equus caballus]; neuroplastin isoform X2 [Equus caballus]	NA	0.00462	275	183.13	182.94	105.1	125.95	150.59
NC_009144.3	121097770	121097911	MS2_peak_1526	NPTN:Other_intron	NPTN:NC_009144.3:121042918-121108414:+:54922	NPTN(NPTN)	NA	NA	NA	neuroplastin isoform X1 [Equus caballus]; neuroplastin isoform X2 [Equus caballus]	NA	0.00462	741	853.87	704.66	978.41	969.67	1077.85
NC_009144.3	121273555	121273703	MS2_peak_1527	HCN4:five_prime_UTR;HCN4:First_exon	HCN4:NC_009144.3:121273358-121321427:+:271	HCN4(HCN4)	NA	NA	NA	potassium/sodium hyperpolarization-activated cyclic nucleotide-gated channel 4 [Equus caballus]	NA	0.00462	334	354.35	319.81	390.36	498.79	538.93
NC_009144.3	121808378	121808681	MS2_peak_1530	intergenic	LOC111769839:NC_009144.3:121802028-121802135:-:-6394	LOC111769839(LOC111769839)	NA	NA	NA	NA	NA	0.00463	311	410.93	344.2	479.61	463.01	561.09
NC_009144.3	121853262	121853363	MS2_peak_1534	BBS4:Other_exon;BBS4:three_prime_UTR	ADPGK:NC_009144.3:121816143-121845020:+:37169	ADPGK(ADPGK)	NA	NA	NA	ADP-dependent glucokinase isoform X1 [Equus caballus]; ADP-dependent glucokinase isoform X2 [Equus caballus]	NA	0.00464	714	1109.96	926.22	1190.27	1227.29	1406.56
NC_009144.3	122270403	122270608	MS2_peak_1543	GRAMD2A:First_intron	GRAMD2A:NC_009144.3:122257862-122301673:+:12643	GRAMD2A(GRAMD2A)	NA	NA	NA	GRAM domain-containing protein 2A isoform X1 [Equus caballus]; GRAM domain-containing protein 2A isoform X2 [Equus caballus]; GRAM domain-containing protein 2A isoform X3 [Equus caballus]; GRAM domain-containing protein 2A isoform X4 [Equus caballus]; GRAM domain-containing protein 2A isoform X5 [Equus caballus]; GRAM domain-containing protein 2A isoform X6 [Equus caballus]; GRAM domain-containin…	NA	0.00465	215	281.4	262.89	481.28	291.97	392.92
NC_009144.3	124668118	124668170	MS2_peak_1558	intergenic	KIF23:NC_009144.3:124635217-124664044:-:-4100	KIF23(KIF23)	NA	NA	NA	kinesin-like protein KIF23 isoform X1 [Equus caballus]; kinesin-like protein KIF23 isoform X2 [Equus caballus]	NA	0.00471	317	314.15	282.54	400.37	406.47	470.13
NC_009144.3	125010852	125010915	MS2_peak_1563	intergenic	NOX5:NC_009144.3:125024830-125063050:-:52166	NOX5(NOX5)	NA	NA	NA	NADPH oxidase 5 [Equus caballus]	NA	0.00472	833	1184.4	1017.01	1355.43	1246.61	1541.86
NC_009144.3	125068523	125068624	MS2_peak_1565	intergenic	LOC102150027:NC_009144.3:125074031-125079490:+:-5457	LOC102150027(LOC102150027)	NA	NA	NA	NA	NA	0.00473	696	1004.25	941.8	1255.33	1056.97	1343.88
NC_009144.3	125154574	125154730	MS2_peak_1567	LOC111776014:First_intron;SPESP1:Promoter_1kb_2kb	SPESP1:NC_009144.3:125133566-125153138:-:-1514	SPESP1(SPESP1)	NA	NA	NA	sperm equatorial segment protein 1 [Equus caballus]	NA	0.00474	1224	1529.08	1303.61	1909.28	1611.58	1847.64
NC_009144.3	125525241	125525483	MS2_peak_1576	intergenic	LOC111771446:NC_009144.3:125527873-125531651:-:6288	LOC111771446(LOC111771446)	NA	NA	NA	NA	NA	0.00476	1238	1744.97	1403.21	1854.23	1904.27	2201.57
NC_009144.3	125593756	125594237	MS2_peak_1578	ITGA11:First_intron	ITGA11:NC_009144.3:125593166-125711828:+:830	ITGA11(ITGA11)	NA	NA	NA	integrin alpha-11 isoform X1 [Equus caballus]; integrin alpha-11 isoform X2 [Equus caballus]	zf-C2H2	0.00476	913	1197.8	1014.98	1339.58	1293.85	1552.57
NC_009144.3	125702299	125702449	MS2_peak_1579	ITGA11:Other_intron	FEM1B:NC_009144.3:125716241-125733251:-:30876	FEM1B(FEM1B)	NA	NA	NA	protein fem-1 homolog B isoform X1 [Equus caballus]; protein fem-1 homolog B isoform X2 [Equus caballus]	NA	0.00476	1303	1963.09	1678.3	2268.78	2056.7	2506.58
NC_009144.3	125703846	125704012	MS2_peak_1580	ITGA11:Other_intron	FEM1B:NC_009144.3:125716241-125733251:-:29321	FEM1B(FEM1B)	NA	NA	NA	protein fem-1 homolog B isoform X1 [Equus caballus]; protein fem-1 homolog B isoform X2 [Equus caballus]	NA	0.00477	304	136.23	217.49	116.78	153.86	83.32
NC_009144.3	125743899	125744127	MS2_peak_1582	intergenic	FEM1B:NC_009144.3:125716241-125733251:-:-10762	FEM1B(FEM1B)	NA	NA	NA	protein fem-1 homolog B isoform X1 [Equus caballus]; protein fem-1 homolog B isoform X2 [Equus caballus]	NA	0.00478	698	903.75	701.27	984.25	980.4	1141.3
NC_009144.3	125745777	125746056	MS2_peak_1583	intergenic	FEM1B:NC_009144.3:125716241-125733251:-:-12665	FEM1B(FEM1B)	NA	NA	NA	protein fem-1 homolog B isoform X1 [Equus caballus]; protein fem-1 homolog B isoform X2 [Equus caballus]	NA	0.00478	1456	2229.6	1718.96	2549.04	2279.97	2654.88
NC_009144.3	126018174	126018408	MS2_peak_1592	LOC111776024:First_exon	LOC111776024:NC_009144.3:126003969-126018613:-:321	LOC111776024(LOC111776024)	NA	NA	NA	NA	NA	0.00482	960	1483.67	1233.15	1712.43	1561.49	1798.71
NC_009144.3	126040808	126041031	MS2_peak_1594	LOC111776026:Promoter_1kb_2kb	LOC111776026:NC_009144.3:126027711-126039478:-:-1441	LOC111776026(LOC111776026)	NA	NA	NA	NA	NA	0.00483	183	220.35	214.11	276.92	289.11	356.99
NC_009144.3	126877668	126877921	MS2_peak_1607	intergenic	SMAD3:NC_009144.3:126612499-126729104:-:-148690	SMAD3(SMAD3)	NA	NA	NA	mothers against decapentaplegic homolog 3 isoform X1 [Equus caballus]; mothers against decapentaplegic homolog 3 isoform X2 [Equus caballus]	MH1	0.00486	1361	1823.13	1536.69	2112.8	1937.91	2255.85
NC_009144.3	127814248	127814274	MS2_peak_1623	MEGF11:Other_intron	LOC111776163:NC_009144.3:127755109-127804731:-:-9530	LOC111776163(LOC111776163)	NA	NA	NA	NA	NA	0.00491	742	1412.95	1031.92	1553.11	1420.51	1677.17
NC_009144.3	128802228	128802479	MS2_peak_1646	intergenic	OAZ2:NC_009144.3:128812575-128824763:+:-10221	OAZ2(OAZ2)	79;GO:0003674,molecular_function molecular_function;GO:0004857,molecular_function enzyme inhibitor activity;GO:0005575,cellular_component cellular_component;GO:0005622,cellular_component intracellular;GO:0005623,cellular_component cell;GO:0005634,cellular_component nucleus;GO:0005737,cellular_component cytoplasm;GO:0005829,cellular_component cytosol;GO:0006521,biological_process regulation of cel…	NA	NA	ornithine decarboxylase antizyme 2 [Equus caballus]	NA	0.00498	204	279.17	226.3	319.46	327.76	411.27
NC_009144.3	129410627	129410681	MS2_peak_1660	intergenic	DAPK2:NC_009144.3:129409887-129526355:+:767	DAPK2(DAPK2)	NA	NA	NA	death-associated protein kinase 2 isoform X1 [Equus caballus]; death-associated protein kinase 2 isoform X2 [Equus caballus]; death-associated protein kinase 2 isoform X3 [Equus caballus]; death-associated protein kinase 2 isoform X4 [Equus caballus]	NA	0.00502	687	1029.56	876.76	1165.25	1106.35	1286.54
NC_009144.3	129947382	129947541	MS2_peak_1671	intergenic	LOC102148957:NC_009144.3:129916026-129939608:+:31435	LOC102148957(LOC102148957)	NA	NA	NA	NA	NA	0.00506	717	1077.95	949.93	1334.58	1092.76	1387.45
NC_009144.3	130023091	130023239	MS2_peak_1674	APH1B:Other_intron;CA12:Other_intron	CA12:NC_009144.3:130007879-130057701:+:15286	CA12(CA12)	49;GO:0003674,molecular_function molecular_function;GO:0003824,molecular_function catalytic activity;GO:0004089,molecular_function carbonate dehydratase activity;GO:0005488,molecular_function binding;GO:0005575,cellular_component cellular_component;GO:0005623,cellular_component cell;GO:0005886,cellular_component plasma membrane;GO:0006810,biological_process transport;GO:0006811,biological_process…	CA; carbonic anhydrase [EC:4.2.1.1]; K01672	map00910	carbonic anhydrase 12 isoform X1 [Equus caballus]; carbonic anhydrase 12 precursor [Equus caballus]	NA	0.00507	583	824.84	706.69	994.26	908.84	955.54
NC_009144.3	130312439	130312704	MS2_peak_1681	TPM1:Other_intron	TPM1:NC_009144.3:130292857-130319974:-:7402	TPM1(TPM1)	NA	NA	NA	tropomyosin alpha-1 chain isoform X1 [Equus caballus]; tropomyosin alpha-1 chain isoform X10 [Equus caballus]; tropomyosin alpha-1 chain isoform X11 [Equus caballus]; tropomyosin alpha-1 chain isoform X12 [Equus caballus]; tropomyosin alpha-1 chain isoform X13 [Equus caballus]; tropomyosin alpha-1 chain isoform X14 [Equus caballus]; tropomyosin alpha-1 chain isoform X15 [Equus caballus]; tropomyo…	NA	0.0051	758	1150.16	867.95	1256.17	1172.19	1414.2
NC_009144.3	130450216	130450357	MS2_peak_1684	intergenic	MIR190A:NC_009144.3:130513694-130513761:-:63474	MIR190A(MIR190A)	NA	NA	NA	NA	NA	0.00511	998	1339.99	1301.58	1538.1	1597.99	1724.56
NC_009144.3	131122727	131122744	MS2_peak_1693	intergenic	C2CD4A:NC_009144.3:131165834-131169918:-:47182	C2CD4A(C2CD4A)	NA	NA	NA	C2 calcium-dependent domain-containing protein 4A [Equus caballus]	NA	0.00513	1587	2082.2	1692.53	2328	2239.18	2569.26
NC_009144.3	131130728	131130799	MS2_peak_1694	intergenic	C2CD4A:NC_009144.3:131165834-131169918:-:39154	C2CD4A(C2CD4A)	NA	NA	NA	C2 calcium-dependent domain-containing protein 4A [Equus caballus]	NA	0.00513	919	1471.76	1168.78	1760.81	1445.56	1785.72
NC_009144.3	131131520	131131652	MS2_peak_1695	intergenic	C2CD4A:NC_009144.3:131165834-131169918:-:38331	C2CD4A(C2CD4A)	NA	NA	NA	C2 calcium-dependent domain-containing protein 4A [Equus caballus]	NA	0.00514	1084	1296.07	1170.81	1473.87	1411.21	1894.27
NC_009144.3	131362618	131362735	MS2_peak_1699	intergenic	LOC100054226:NC_009144.3:131248271-131252510:+:114405	LOC100054226(LOC100054226)	NA	NA	NA	NA	NA	0.00515	277	427.31	374.01	618.08	445.12	519.82
NC_009144.3	131437718	131438066	MS2_peak_1700	intergenic	LOC100054226:NC_009144.3:131248271-131252510:+:189621	LOC100054226(LOC100054226)	NA	NA	NA	NA	NA	0.00515	714	997.55	765.64	1065.99	1044.09	1282.72
NC_009144.3	131902176	131902219	MS2_peak_1703	RORA:First_intron;LOC102149550:First_exon	LOC102149550:NC_009144.3:131901393-131911126:+:804	LOC102149550(LOC102149550)	NA	NA	NA	NA	NA	0.00516	466	188.34	244.6	119.28	191.79	183.46
NC_009144.3	132371189	132371339	MS2_peak_1709	RORA:First_intron	LOC106782166:NC_009144.3:132440061-132442184:-:70919	LOC106782166(LOC106782166)	NA	NA	NA	NA	NA	0.0052	882	1310.22	1096.96	1508.07	1377.57	1599.96
NC_009144.3	132473513	132473669	MS2_peak_1714	RORA:Other_intron	LOC106782166:NC_009144.3:132440061-132442184:-:-31407	LOC106782166(LOC106782166)	NA	NA	NA	NA	NA	0.00521	648	783.9	714.82	917.52	888.8	1017.46
NC_009144.3	132691431	132691551	MS2_peak_1719	ANXA2:First_intron	ANXA2:NC_009144.3:132690559-132732649:+:932	ANXA2(ANXA2)	531;GO:0000323,cellular_component lytic vacuole;GO:0001501,biological_process skeletal system development;GO:0001503,biological_process ossification;GO:0001525,biological_process angiogenesis;GO:0001568,biological_process blood vessel development;GO:0001726,cellular_component ruffle;GO:0001765,biological_process membrane raft assembly;GO:0001775,biological_process cell activation;GO:0001786,molec…					0.00522	911	1390.61	1061.05	1530.59	1410.49	1705.45
NC_009144.3	133326492	133326676	MS2_peak_1723	BNIP2:Other_intron;GTF2A2:First_intron	GTF2A2:NC_009144.3:133313665-133336443:+:12919	GTF2A2(GTF2A2)	NA	NA	NA	transcription initiation factor IIA subunit 2 [Equus caballus]	NA	0.00524	851	1022.12	888.27	1108.53	1207.97	1303.36
NC_009144.3	133356528	133356671	MS2_peak_1725	GCNT3:Other_exon;GCNT3:three_prime_UTR	GCNT3:NC_009144.3:133356151-133359778:-:3178	GCNT3(GCNT3)	NA	NA	NA	beta-1,3-galactosyl-O-glycosyl-glycoprotein beta-1,6-N-acetylglucosaminyltransferase 3 [Equus caballus]	NA	0.00524	253	248.64	217.49	339.48	299.13	420.44
NC_009144.3	133419906	133420151	MS2_peak_1728	intergenic	LOC111771465:NC_009144.3:133428163-133431912:+:-8134	LOC111771465(LOC111771465)	NA	NA	NA	NA	NA	0.00525	678	1320.64	1073.92	1699.08	1502.81	1329.35
NC_009144.3	136375894	136376157	MS2_peak_1769	PRTG:First_intron	PRTG:NC_009144.3:136375223-136486046:+:802	PRTG(PRTG)	NA	NA	NA	protogenin [Equus caballus]	NA	0.00539	949	1484.41	1128.13	1619.84	1536.44	1761.26
NC_009144.3	138897320	138897470	MS2_peak_1782	ONECUT1:First_exon	ONECUT1:NC_009144.3:138897105-138935266:+:290	ONECUT1(ONECUT1)	NA	NA	NA	hepatocyte nuclear factor 6 [Equus caballus]	CUT	0.00543	699	1005.74	824.58	1202.79	1044.09	1184.11
NC_009144.3	138897505	138897680	MS2_peak_1783	ONECUT1:First_exon	ONECUT1:NC_009144.3:138897105-138935266:+:487	ONECUT1(ONECUT1)	NA	NA	NA	hepatocyte nuclear factor 6 [Equus caballus]	CUT	0.00543	557	752.63	632.16	835.78	825.83	957.07
NC_009144.3	139331800	139332044	MS2_peak_1790	MYO5C:First_intron	MYO5C:NC_009144.3:139328742-139421058:+:3180	MYO5C(MYO5C)	NA	NA	NA	unconventional myosin-Vc [Equus caballus]	MBD	0.00547	803	1086.14	888.95	1180.26	1195.09	1332.41
NC_009144.3	139495615	139495796	MS2_peak_1792	intergenic	LOC100069629:NC_009144.3:139478513-139480512:+:17192	LOC100069629(LOC100069629)	NA	NA	NA	NA	NA	0.00547	915	1085.39	998.04	1314.56	1202.25	1379.04
NC_009144.3	141723424	141723613	MS2_peak_1815	GALK2:Other_intron	GALK2:NC_009144.3:141671112-141790446:-:66927	GALK2(GALK2)	NA	NA	NA	N-acetylgalactosamine kinase isoform X1 [Equus caballus]; N-acetylgalactosamine kinase isoform X2 [Equus caballus]; N-acetylgalactosamine kinase isoform X3 [Equus caballus]; N-acetylgalactosamine kinase isoform X4 [Equus caballus]; N-acetylgalactosamine kinase isoform X5 [Equus caballus]	NA	0.00553	1456	2062.1	1697.27	2505.66	2080.31	2495.88
NC_009144.3	141863005	141863102	MS2_peak_1818	LOC111767829:Other_intron	LOC111767829:NC_009144.3:141846257-141873536:-:10482	LOC111767829(LOC111767829)	NA	NA	NA	NA	NA	0.00554	1134	1738.27	1468.94	1973.5	1838.43	2144.24
NC_009144.3	144054126	144054549	MS2_peak_1827	SEMA6D:Promoter_0kb_1kb	SEMA6D:NC_009144.3:143483539-144054287:-:-50	SEMA6D(SEMA6D)	NA	NA	NA	semaphorin-6D isoform X1 [Equus caballus]; semaphorin-6D isoform X10 [Equus caballus]; semaphorin-6D isoform X2 [Equus caballus]; semaphorin-6D isoform X3 [Equus caballus]; semaphorin-6D isoform X4 [Equus caballus]; semaphorin-6D isoform X5 [Equus caballus]; semaphorin-6D isoform X6 [Equus caballus]; semaphorin-6D isoform X7 [Equus caballus]; semaphorin-6D isoform X8 [Equus caballus]; semaphorin-…	NA	0.00556	522	806.23	602.35	890.83	861.61	916.56
NC_009144.3	145702706	145702856	MS2_peak_1841	TRNAH-GUG:Promoter_1kb_2kb;LOC106782205:Promoter_1kb_2kb;TRNAH-GUG-3:Promoter_0kb_1kb	TRNAH-GUG-3:NC_009144.3:145703430-145703502:+:-648	TRNAH-GUG-3(TRNAH-GUG)	NA	NA	NA	NA	NA	0.00561	42	79.66	168.03	312.79	387.15	217.1
NC_009144.3	145728137	145728344	MS2_peak_1845	DUOX1:Other_intron;SHF:Other_exon	SHF:NC_009144.3:145708333-145728905:+:19907	SHF(SHF)	NA	NA	NA	SH2 domain-containing adapter protein F isoform X1 [Equus caballus]; SH2 domain-containing adapter protein F isoform X2 [Equus caballus]; SH2 domain-containing adapter protein F isoform X3 [Equus caballus]; SH2 domain-containing adapter protein F isoform X4 [Equus caballus]; SH2 domain-containing adapter protein F isoform X5 [Equus caballus]; SH2 domain-containing adapter protein F isoform X6 [Eq…	NA	0.00563	577	1137.51	899.11	1453.85	1077.73	1349.23
NC_009144.3	145772786	145772826	MS2_peak_1849	intergenic	DUOXA2:NC_009144.3:145772973-145776711:-:3904	DUOXA2(DUOXA2)	NA	NA	NA	dual oxidase maturation factor 2 [Equus caballus]	NA	0.00564	857	1192.59	933.67	1244.49	1275.95	1533.45
NC_009144.3	146902069	146902154	MS2_peak_1870	MAP1A:Other_intron	TP53BP1:NC_009144.3:146907875-146995621:+:-5763	TP53BP1(TP53BP1)	NA	NA	NA	TP53-binding protein 1 isoform X1 [Equus caballus]; TP53-binding protein 1 isoform X2 [Equus caballus]; TP53-binding protein 1 isoform X3 [Equus caballus]; TP53-binding protein 1 isoform X4 [Equus caballus]; TP53-binding protein 1 isoform X5 [Equus caballus]; TP53-binding protein 1 isoform X6 [Equus caballus]; TP53-binding protein 1 isoform X7 [Equus caballus]	NA	0.00572	787	1214.93	1086.8	1429.66	1274.52	1570.15
NC_009144.3	147733051	147733221	MS2_peak_1884	STARD9:Other_intron	STARD9:NC_009144.3:147637463-147759902:-:26765	STARD9(STARD9)	NA	NA	NA	stAR-related lipid transfer protein 9 isoform X1 [Equus caballus]; stAR-related lipid transfer protein 9 isoform X2 [Equus caballus]; stAR-related lipid transfer protein 9 isoform X3 [Equus caballus]	NA	0.00578	1300	2004.78	1869.37	2586.57	2213.42	2351.4
NC_009144.3	148120460	148120543	MS2_peak_1894	intergenic	PLA2G4D:NC_009144.3:148144756-148165751:+:-24254	PLA2G4D(PLA2G4D)	NA	NA	NA	cytosolic phospholipase A2 delta [Equus caballus]	NA	0.00582	658	903.75	932.31	1121.04	1040.52	1228.45
NC_009144.3	148120702	148120807	MS2_peak_1895	intergenic	PLA2G4D:NC_009144.3:148144756-148165751:+:-24001	PLA2G4D(PLA2G4D)	NA	NA	NA	cytosolic phospholipase A2 delta [Equus caballus]	NA	0.00582	202	278.42	216.82	304.45	332.76	401.33
NC_009144.3	148692340	148692673	MS2_peak_1911	LTK:Other_exon	LTK:NC_009144.3:148690322-148698304:+:2184	LTK(LTK)	NA	NA	NA	leukocyte tyrosine kinase receptor [Equus caballus]	NA	0.00586	1428	2005.52	1643.75	2222.9	2125.4	2472.18
NC_009144.3	149108423	149108596	MS2_peak_1923	INO80:Other_exon	CHAC1:NC_009144.3:149132113-149134531:-:26021	CHAC1(CHAC1)	NA	NA	NA	glutathione-specific gamma-glutamylcyclotransferase 1 [Equus caballus]	NA	0.00589	966	1273.74	1111.87	1437.17	1396.9	1588.49
NC_009144.3	149175453	149175592	MS2_peak_1929	LOC106782189:Other_exon	LOC111775570:NC_009144.3:149184420-149191831:+:-8897	LOC111775570(LOC111775570)	NA	NA	NA	chromosome transmission fidelity protein 8 homolog [Equus caballus]	NA	0.0059	574	824.1	605.73	812.42	948.2	1000.64
NC_009144.3	149216492	149216719	MS2_peak_1936	SPINT1:three_prime_UTR;SPINT1:Other_exon	LOC111768271:NC_009144.3:149227990-149232797:+:-11384	LOC111768271(LOC111768271)	NA	NA	NA	NA	NA	0.00592	679	837.5	772.41	967.57	953.92	1079.38
NC_009144.3	149254543	149254678	MS2_peak_1940	DNAJC17:Promoter_0kb_1kb;ZFYVE19:First_intron	ZFYVE19:NC_009144.3:149248793-149255268:-:657	ZFYVE19(ZFYVE19)	NA	NA	NA	abscission/NoCut checkpoint regulator [Equus caballus]	NA	0.00593	1145	1610.97	1366.63	1966.83	1651.66	1930.96
NC_009144.3	149267189	149267327	MS2_peak_1942	DNAJC17:First_intron	LOC111768273:NC_009144.3:149276326-149279106:-:11847	LOC111768273(LOC111768273)	NA	NA	NA	NA	NA	0.00593	636	961.07	787.32	1071	978.97	1247.56
NC_009144.3	150325124	150325309	MS2_peak_1986	THBS1:Other_exon	THBS1:NC_009144.3:150310064-150326658:-:1441	THBS1(THBS1)	532;GO:0000187,biological_process activation of MAPK activity;GO:0000302,biological_process response to reactive oxygen species;GO:0001501,biological_process skeletal system development;GO:0001525,biological_process angiogenesis;GO:0001568,biological_process blood vessel development;GO:0001666,biological_process response to hypoxia;GO:0001786,molecular_function phosphatidylserine binding;GO:00018…					0.0061	835	1126.34	924.18	1233.65	1216.56	1386.68
NC_009144.3	151484553	151484684	MS2_peak_1994	SPRED1:First_intron	SPRED1:NC_009144.3:151369876-151487401:-:2782	SPRED1(SPRED1)	NA	NA	NA	sprouty-related, EVH1 domain-containing protein 1 isoform X1 [Equus caballus]; sprouty-related, EVH1 domain-containing protein 1 isoform X2 [Equus caballus]	NA	0.00612	137	190.58	176.16	188.51	271.22	375.34
NC_009144.3	154544772	154544844	MS2_peak_2006	AQR:Other_intron	LOC111768349:NC_009144.3:154502737-154508849:-:-35959	LOC111768349(LOC111768349)	NA	NA	NA	NA	NA	0.00617	1270	1800.8	1372.05	1941.81	1888.53	2152.65
NC_009144.3	154935708	154935851	MS2_peak_2009	GREM1:Promoter_0kb_1kb	GREM1:NC_009144.3:154936135-154949061:+:-355	GREM1(GREM1)	NA	NA	NA	gremlin-1 [Equus caballus]	NA	0.00618	676	1005.74	821.2	1188.61	1037.65	1177.99
NC_009144.3	158592736	158592815	MS2_peak_2022	intergenic	OR11G11:NC_009144.3:158604429-158610149:+:-11653	OR11G11(OR11G11)	NA	NA	NA	olfactory receptor 11H6 [Equus caballus]	NA	0.00624	619	722.11	607.09	799.91	827.26	937.2
NC_009144.3	158818755	158818927	MS2_peak_2032	KLHL33:Other_exon	LOC100072585:NC_009144.3:158825761-158836660:+:-6919	LOC100072585(LOC100072585)	NA	NA	NA	solute carrier family 12 member 3 [Equus caballus]	NA	0.00628	188	327.55	241.21	348.66	331.33	511.41
NC_009144.3	158819065	158819130	MS2_peak_2033	KLHL33:Other_exon	LOC100072585:NC_009144.3:158825761-158836660:+:-6663	LOC100072585(LOC100072585)	NA	NA	NA	solute carrier family 12 member 3 [Equus caballus]	NA	0.00628	693	942.46	785.29	1088.51	1003.3	1128.3
NC_009144.3	159184427	159184747	MS2_peak_2044	TRNAL-UAG:Promoter_0kb_1kb	TRNAL-UAG:NC_009144.3:159185125-159185207:+:-537	TRNAL-UAG(TRNAL-UAG)	NA	NA	NA	NA	NA	0.00633	1212	1718.91	1508.91	1978.51	1820.54	2165.64
NC_009144.3	159192034	159192483	MS2_peak_2046	TRNAY-GUA:Promoter_2kb_3kb;TRNAT-UGU-2:Promoter_1kb_2kb	TRNAP-UGG:NC_009144.3:159191961-159192033:+:297	TRNAP-UGG(TRNAP-UGG)	NA	NA	NA	NA	NA	0.00634	306	186.11	209.36	140.96	172.47	106.26
NC_009144.3	159434082	159434384	MS2_peak_2052	TRNAY-GUA-6:Promoter_0kb_1kb;LOC106782198:First_exon	LOC106782198:NC_009144.3:159425278-159434234:-:0	LOC106782198(LOC106782198)	NA	NA	NA	NA	NA	0.00639	1161	1567.79	1365.27	1826.7	1672.41	1914.14
NC_009144.3	159467517	159467648	MS2_peak_2054	intergenic	METTL17:NC_009144.3:159484889-159491471:+:-17306	METTL17(METTL17)	NA	NA	NA	ribosome assembly protein METTL17, mitochondrial isoform X1 [Equus caballus]; ribosome assembly protein METTL17, mitochondrial isoform X2 [Equus caballus]	NA	0.0064	1225	1733.06	1414.73	2018.54	1736.82	2149.59
NC_009144.3	162889561	162889722	MS2_peak_2087	LRP10:Other_exon	LRP10:NC_009144.3:162888085-162893972:+:1556	LRP10(LRP10)	NA	NA	NA	low-density lipoprotein receptor-related protein 10 [Equus caballus]	NA	0.00656	273	474.21	441.77	635.59	510.24	599.32
NC_009144.3	163113255	163113489	MS2_peak_2107	SLC7A8:Other_intron	SLC7A8:NC_009144.3:163089063-163139850:-:26477	SLC7A8(SLC7A8)	NA	NA	NA	large neutral amino acids transporter small subunit 2 isoform X1 [Equus caballus]; large neutral amino acids transporter small subunit 2 isoform X2 [Equus caballus]; large neutral amino acids transporter small subunit 2 isoform X3 [Equus caballus]; large neutral amino acids transporter small subunit 2 isoform X4 [Equus caballus]	NA	0.00663	1216	1433.05	1286	1748.29	1530	1822.41
NC_009144.3	163293383	163293655	MS2_peak_2122	MYH6:Other_exon	MYH6:NC_009144.3:163271603-163296474:-:2954	MYH6(MYH6)	NA	NA	NA	myosin-6 [Equus caballus]	NA	0.0067	454	691.59	810.35	1071.83	724.93	1100.02
NC_009144.3	163305643	163305752	MS2_peak_2123	MYH7:Other_intron	MIR208B:NC_009144.3:163306870-163306947:-:1249	MIR208B(MIR208B)	NA	NA	NA	NA	NA	0.0067	271	331.28	305.58	390.36	405.76	471.66
NC_009144.3	163825685	163825946	MS2_peak_2140	DCAF11:Other_intron	DCAF11:NC_009144.3:163824839-163833233:+:976	DCAF11(DCAF11)	NA	NA	NA	DDB1- and CUL4-associated factor 11 isoform X1 [Equus caballus]; DDB1- and CUL4-associated factor 11 isoform X2 [Equus caballus]	NA	0.00678	175	272.47	182.26	291.94	304.86	367.69
NC_009144.3	163861338	163861539	MS2_peak_2145	IRF9:Other_exon	IRF9:NC_009144.3:163860444-163865473:+:994	IRF9(IRF9)	NA	NA	NA	interferon regulatory factor 9 isoform X1 [Equus caballus]; interferon regulatory factor 9 isoform X2 [Equus caballus]	IRF	0.0068	446	599.27	555.59	768.21	651.93	740.74
NC_009144.3	164055857	164055894	MS2_peak_2161	NFATC4:Other_intron	NFATC4:NC_009144.3:164052916-164064654:+:2959	NFATC4(NFATC4)	310;GO:0000122,biological_process negative regulation of transcription by RNA polymerase II;GO:0000976,molecular_function transcription regulatory region sequence-specific DNA binding;GO:0000977,molecular_function RNA polymerase II regulatory region sequence-specific DNA binding;GO:0000978,molecular_function RNA polymerase II proximal promoter sequence-specific DNA binding;GO:0000981,molecular_fu…	NFATC4, NFAT3; nuclear factor of activated T-cells, cytoplasmic 4; K17334	map04022,map04218,map04310,map04360,map04625,map04921,map05161,map05163,map05166,map05167,map05170	nuclear factor of activated T-cells, cytoplasmic 4 isoform X1 [Equus caballus]; nuclear factor of activated T-cells, cytoplasmic 4 isoform X2 [Equus caballus]	RHD	0.00686	1321	2036.79	1516.37	2130.32	2043.82	2566.97
NC_009144.3	164659269	164659623	MS2_peak_2165	LOC111769001:Other_exon	LOC111769001:NC_009144.3:164658440-164663496:-:4049	LOC111769001(LOC111769001)	NA	NA	NA	NA	NA	0.00688	1106	1866.31	1463.52	1986.01	1930.03	2279.54
NC_009144.3	170631893	170632027	MS2_peak_2180	intergenic	HECTD1:NC_009144.3:170535554-170623391:-:-8569	HECTD1(HECTD1)	142;GO:0000003,biological_process reproduction;GO:0000209,biological_process protein polyubiquitination;GO:0001568,biological_process blood vessel development;GO:0001701,biological_process in utero embryonic development;GO:0001775,biological_process cell activation;GO:0001779,biological_process natural killer cell differentiation;GO:0001838,biological_process embryonic epithelial tube formation;G…	NA	NA	E3 ubiquitin-protein ligase HECTD1 isoform X1 [Equus caballus]; E3 ubiquitin-protein ligase HECTD1 isoform X2 [Equus caballus]; E3 ubiquitin-protein ligase HECTD1 isoform X3 [Equus caballus]; E3 ubiquitin-protein ligase HECTD1 isoform X4 [Equus caballus]; E3 ubiquitin-protein ligase HECTD1 isoform X5 [Equus caballus]	NA	0.00693	1620	2153.67	1890.38	2504.83	2263.51	2741.26
NC_009144.3	171413765	171413766	MS2_peak_2192	AKAP6:Promoter_0kb_1kb	AKAP6:NC_009144.3:171413798-171920433:+:-32	AKAP6(AKAP6)	NA	NA	NA	A-kinase anchor protein 6 isoform X1 [Equus caballus]; A-kinase anchor protein 6 isoform X2 [Equus caballus]	NA	0.00702	937	1532.06	1210.79	1658.21	1561.49	1877.45
NC_009144.3	172831610	172831913	MS2_peak_2202	NPAS3:Other_exon	LOC111769102:NC_009144.3:172896988-172906061:+:-65226	LOC111769102(LOC111769102)	NA	NA	NA	NA	NA	0.00706	347	376.69	314.39	464.6	450.84	492.3
NC_009144.3	172832291	172832420	MS2_peak_2203	NPAS3:Other_exon	LOC111769102:NC_009144.3:172896988-172906061:+:-64632	LOC111769102(LOC111769102)	NA	NA	NA	NA	NA	0.00706	661	1209.72	804.93	1358.76	1153.58	1321.71
NC_009144.3	174079124	174079321	MS2_peak_2237	intergenic	LOC111769794:NC_009144.3:174074349-174074464:-:-4758	LOC111769794(LOC111769794)	NA	NA	NA	NA	NA	0.00721	734	973.73	850.33	1145.23	1037.65	1186.4
NC_009144.3	174221482	174221623	MS2_peak_2242	INSM2:First_exon	INSM2:NC_009144.3:174220244-174223202:+:1308	INSM2(INSM2)	NA	NA	NA	insulinoma-associated protein 2 [Equus caballus]	zf-C2H2	0.00723	478	691.59	470.9	743.19	699.16	830.94
NC_009144.3	175065855	175066005	MS2_peak_2246	NKX2-8:Other_exon	NKX2-8:NC_009144.3:175065542-175067442:-:1511	NKX2-8(NKX2-8)	NA	NA	NA	homeobox protein Nkx-2.8 [Equus caballus]	Homeobox	0.00724	419	640.22	466.16	741.52	608.99	795.78
NC_009144.3	175066208	175066332	MS2_peak_2247	NKX2-8:Other_exon	NKX2-8:NC_009144.3:175065542-175067442:-:1171	NKX2-8(NKX2-8)	NA	NA	NA	homeobox protein Nkx-2.8 [Equus caballus]	Homeobox	0.00724	1135	1573	1311.75	1792.5	1655.23	1871.33
NC_009144.3	175066722	175066916	MS2_peak_2248	NKX2-8:First_intron	NKX2-8:NC_009144.3:175065542-175067442:-:622	NKX2-8(NKX2-8)	NA	NA	NA	homeobox protein Nkx-2.8 [Equus caballus]	Homeobox	0.00724	1082	1453.15	1218.92	1689.07	1477.04	1820.12
NC_009144.3	175853405	175853615	MS2_peak_2258	MIPOL1:Other_intron;LOC111769205:Other_intron	LOC111769212:NC_009144.3:175802893-175819564:-:-33946	LOC111769212(LOC111769212)	NA	NA	NA	NA	NA	0.00727	1325	1884.18	1640.36	2235.41	1884.23	2451.54
NC_009144.3	175956765	175956861	MS2_peak_2263	FOXA1:First_intron	FOXA1:NC_009144.3:175950196-175957908:-:1094	FOXA1(FOXA1)	NA	NA	NA	hepatocyte nuclear factor 3-alpha isoform X1 [Equus caballus]; hepatocyte nuclear factor 3-alpha isoform X2 [Equus caballus]; hepatocyte nuclear factor 3-alpha isoform X3 [Equus caballus]	Fork_head	0.00729	1260	1642.24	1358.5	1769.98	1767.59	2075.44
NC_009144.3	177174395	177174650	MS2_peak_2274	MIA2:Other_intron	MIA2:NC_009144.3:177152649-177240641:+:21873	MIA2(MIA2)	NA	NA	NA	melanoma inhibitory activity protein 2 isoform X1 [Equus caballus]; melanoma inhibitory activity protein 2 isoform X2 [Equus caballus]; melanoma inhibitory activity protein 2 isoform X3 [Equus caballus]; melanoma inhibitory activity protein 2 isoform X4 [Equus caballus]; melanoma inhibitory activity protein 2 isoform X5 [Equus caballus]; melanoma inhibitory activity protein 2 isoform X6 [Equus ca…	NA	0.00733	517	562.8	447.19	592.22	719.2	740.74
NC_009144.3	177227016	177227459	MS2_peak_2275	MIA2:Other_intron	FBXO33:NC_009144.3:177258752-177301697:-:74459	FBXO33(FBXO33)	NA	NA	NA	F-box only protein 33 [Equus caballus]	NA	0.00733	141	237.48	198.52	297.78	276.23	309.6
NC_009144.3	182323708	182323955	MS2_peak_2281	TOGARAM1:Other_intron	TOGARAM1:NC_009144.3:182306688-182390854:+:17143	TOGARAM1(TOGARAM1)	NA	NA	NA	TOG array regulator of axonemal microtubules protein 1 isoform X1 [Equus caballus]; TOG array regulator of axonemal microtubules protein 1 isoform X2 [Equus caballus]; TOG array regulator of axonemal microtubules protein 1 isoform X3 [Equus caballus]; TOG array regulator of axonemal microtubules protein 1 isoform X4 [Equus caballus]; TOG array regulator of axonemal microtubules protein 1 isoform …	NA	0.00736	434	723.6	505.46	809.09	699.88	843.94
NC_009144.3	184470302	184470650	MS2_peak_2289	MDGA2:Promoter_0kb_1kb	MDGA2:NC_009144.3:183684990-184470176:-:-300	MDGA2(MDGA2)	NA	NA	NA	MAM domain-containing glycosylphosphatidylinositol anchor protein 2 [Equus caballus]	NA	0.00738	1260	1664.57	1369.34	1830.04	1761.86	2062.44
NC_009144.3	185857349	185857488	MS2_peak_2290	intergenic	RPS29:NC_009144.3:185987446-185989275:-:131856	RPS29(RPS29)	NA	NA	NA	small ribosomal subunit protein uS14 [Equus caballus]	NA	0.00738	1410	2107.51	1838.2	2477.31	2142.57	2680.87
NC_009144.3	186212456	186212720	MS2_peak_2307	intergenic	LOC111769311:NC_009144.3:186231854-186233462:+:-19265	LOC111769311(LOC111769311)	NA	NA	NA	uncharacterized protein [Equus caballus]	NA	0.00747	1153	1578.96	1370.01	1817.52	1648.79	1969.95
NC_009144.3	186280723	186280776	MS2_peak_2312	LOC111769314:Other_intron	LOC111769314:NC_009144.3:186266443-186297511:+:14306	LOC111769314(LOC111769314)	NA	NA	NA	NA	NA	0.00749	518	643.94	580.66	784.9	723.49	773.61
NC_009144.3	186280800	186280942	MS2_peak_2313	LOC111769314:Other_intron	LOC111769314:NC_009144.3:186266443-186297511:+:14428	LOC111769314(LOC111769314)	NA	NA	NA	NA	NA	0.00749	244	263.53	270.34	377.85	338.49	366.16
NC_009144.3	186816185	186816422	MS2_peak_2329	SAV1:Other_intron	SAV1:NC_009144.3:186800450-186825264:-:8960	SAV1(SAV1)	NA	NA	NA	protein salvador homolog 1 isoform X1 [Equus caballus]; protein salvador homolog 1 isoform X2 [Equus caballus]; protein salvador homolog 1 isoform X3 [Equus caballus]; protein salvador homolog 1 isoform X4 [Equus caballus]	NA	0.00756	665	975.96	792.74	1088.51	1006.17	1187.93
NC_009144.3	186864293	186864461	MS2_peak_2332	NIN:Other_intron;LOC111769352:Other_intron	LOC111769352:NC_009144.3:186825503-186896642:+:38874	LOC111769352(LOC111769352)	NA	NA	NA	NA	NA	0.00757	1051	1688.39	1313.78	1904.27	1739.68	1895.8
NC_009144.3	186865533	186865683	MS2_peak_2333	NIN:Other_intron;LOC111769352:Other_intron	LOC111769352:NC_009144.3:186825503-186896642:+:40105	LOC111769352(LOC111769352)	NA	NA	NA	NA	NA	0.00758	957	1330.32	1009.56	1568.13	1337.5	1499.06
NC_009144.3	187159961	187160192	MS2_peak_2342	TRIM9:Promoter_0kb_1kb	TRIM9:NC_009144.3:187050830-187159360:-:-716	TRIM9(TRIM9)	NA	NA	NA	E3 ubiquitin-protein ligase TRIM9 isoform X1 [Equus caballus]; E3 ubiquitin-protein ligase TRIM9 isoform X2 [Equus caballus]; E3 ubiquitin-protein ligase TRIM9 isoform X3 [Equus caballus]; E3 ubiquitin-protein ligase TRIM9 isoform X4 [Equus caballus]; E3 ubiquitin-protein ligase TRIM9 isoform X5 [Equus caballus]; E3 ubiquitin-protein ligase TRIM9 isoform X6 [Equus caballus]; E3 ubiquitin-protein …	NA	0.00763	436	340.21	320.48	251.9	257.62	258.38
NC_009144.3	187269774	187269775	MS2_peak_2344	intergenic	LOC111769720:NC_009144.3:187254155-187254285:+:15619	LOC111769720(LOC111769720)	NA	NA	NA	NA	NA	0.00763	854	1181.43	962.8	1250.33	1276.67	1455.48
NC_009144.3	188064383	188064502	MS2_peak_2361	PTGDR:First_exon;PTGDR:five_prime_UTR	PTGDR:NC_009144.3:188064081-188074082:+:361	PTGDR(PTGDR)	NA	NA	NA	prostaglandin D2 receptor isoform X1 [Equus caballus]; prostaglandin D2 receptor isoform X2 [Equus caballus]; prostaglandin D2 receptor isoform X3 [Equus caballus]	NA	0.00767	1052	1508.24	1166.07	1534.76	1620.88	1854.52
NC_009145.3	225750	225969	MS2_peak_2369	intergenic	LOC111770302:NC_009145.3:263063-267115:-:41255	LOC111770302(LOC111770302)	NA	NA	NA	NA	NA	0.00771	661	958.09	864.56	1109.37	1032.64	1191.75
NC_009145.3	256486	257055	MS2_peak_2370	intergenic	LOC111770302:NC_009145.3:263063-267115:-:10344	LOC111770302(LOC111770302)	NA	NA	NA	NA	NA	0.00771	855	1159.09	915.38	1206.96	1249.48	1438.67
NC_009145.3	1464843	1465197	MS2_peak_2389	LOC111770602:First_intron	LOC111770602:NC_009145.3:1463527-1481181:+:1493	LOC111770602(LOC111770602)	NA	NA	NA	NA	NA	0.00778	639	1127.83	708.72	1375.45	1026.2	1168.82
NC_009145.3	2478919	2478971	MS2_peak_2395	DAB1:Other_intron	LOC111770607:NC_009145.3:2494361-2504197:-:25251	LOC111770607(LOC111770607)	NA	NA	NA	NA	NA	0.0078	653	867.27	794.77	1068.49	904.55	1105.37
NC_009145.3	3228821	3229056	MS2_peak_2400	PRKAA2:First_intron	PRKAA2:NC_009145.3:3154369-3230943:-:2004	PRKAA2(PRKAA2)	485;GO:0000003,biological_process reproduction;GO:0000166,molecular_function nucleotide binding;GO:0000278,biological_process mitotic cell cycle;GO:0000902,biological_process cell morphogenesis;GO:0000904,biological_process cell morphogenesis involved in differentiation;GO:0001101,biological_process response to acid chemical;GO:0001558,biological_process regulation of cell growth;GO:0001678,biolo…	PRKAA, AMPK; 5'-AMP-activated protein kinase, catalytic alpha subunit [EC:2.7.11.11]; K07198	map04068,map04140,map04150,map04151,map04152,map04211,map04213,map04361,map04371,map04530,map04710,map04714,map04910,map04920,map04921,map04922,map04931,map04932,map05410,map05418	5'-AMP-activated protein kinase catalytic subunit alpha-2 [Equus caballus]; 5'-AMP-activated protein kinase catalytic subunit alpha-2 isoform X1 [Equus caballus]; 5'-AMP-activated protein kinase catalytic subunit alpha-2 isoform X2 [Equus caballus]; 5'-AMP-activated protein kinase catalytic subunit alpha-2 isoform X3 [Equus caballus]	NA	0.00782	418	605.23	569.82	705.66	695.59	762.91
NC_009145.3	4883237	4883329	MS2_peak_2433	PARS2:First_intron	PARS2:NC_009145.3:4880965-4890203:+:2318	PARS2(PARS2)	63;GO:0003674,molecular_function molecular_function;GO:0003824,molecular_function catalytic activity;GO:0004812,molecular_function aminoacyl-tRNA ligase activity;GO:0004827,molecular_function proline-tRNA ligase activity;GO:0005575,cellular_component cellular_component;GO:0005622,cellular_component intracellular;GO:0005623,cellular_component cell;GO:0005737,cellular_component cytoplasm;GO:0005739…	PARS, proS; prolyl-tRNA synthetase [EC:6.1.1.15]; K01881	map00970	probable proline--tRNA ligase, mitochondrial [Equus caballus]; probable proline--tRNA ligase, mitochondrial isoform X1 [Equus caballus]	NA	0.00797	1316	1944.48	1567.86	2126.15	1963.67	2446.19
NC_009145.3	5035985	5036063	MS2_peak_2435	ACOT11:First_intron	ACOT11:NC_009145.3:4983751-5036535:-:510	ACOT11(ACOT11)	NA	NA	NA	acyl-coenzyme A thioesterase 11 isoform X1 [Equus caballus]; acyl-coenzyme A thioesterase 11 isoform X2 [Equus caballus]; acyl-coenzyme A thioesterase 11 isoform X3 [Equus caballus]; acyl-coenzyme A thioesterase 11 isoform X4 [Equus caballus]	NA	0.00797	477	708.71	550.85	761.54	785.75	804.18
NC_009145.3	5036238	5036326	MS2_peak_2436	ACOT11:First_intron	ACOT11:NC_009145.3:4983751-5036535:-:252	ACOT11(ACOT11)	NA	NA	NA	acyl-coenzyme A thioesterase 11 isoform X1 [Equus caballus]; acyl-coenzyme A thioesterase 11 isoform X2 [Equus caballus]; acyl-coenzyme A thioesterase 11 isoform X3 [Equus caballus]; acyl-coenzyme A thioesterase 11 isoform X4 [Equus caballus]	NA	0.00798	1504	1916.93	1697.27	2310.48	2025.93	2320.82
NC_009145.3	5951089	5951235	MS2_peak_2451	intergenic	DMRTB1:NC_009145.3:5968751-5976187:-:25024	DMRTB1(DMRTB1)	NA	NA	NA	doublesex- and mab-3-related transcription factor B1, partial [Equus caballus]	DM	0.00802	620	841.96	685.01	920.02	973.96	937.2
NC_009145.3	6054535	6054693	MS2_peak_2452	intergenic	LRP8:NC_009145.3:6078357-6160053:+:-23742	LRP8(LRP8)	NA	NA	NA	low-density lipoprotein receptor-related protein 8 isoform X1 [Equus caballus]; low-density lipoprotein receptor-related protein 8 isoform X10 [Equus caballus]; low-density lipoprotein receptor-related protein 8 isoform X11 [Equus caballus]; low-density lipoprotein receptor-related protein 8 isoform X2 [Equus caballus]; low-density lipoprotein receptor-related protein 8 isoform X3 [Equus caballus…	NA	0.00804	476	643.2	503.42	691.48	683.42	816.42
NC_009145.3	6220924	6221048	MS2_peak_2457	intergenic	CPT2:NC_009145.3:6189100-6207061:-:-13925	CPT2(CPT2)	128;GO:0003674,molecular_function molecular_function;GO:0003824,molecular_function catalytic activity;GO:0004095,molecular_function carnitine O-palmitoyltransferase activity;GO:0005575,cellular_component cellular_component;GO:0005622,cellular_component intracellular;GO:0005623,cellular_component cell;GO:0005634,cellular_component nucleus;GO:0005654,cellular_component nucleoplasm;GO:0005730,cellul…	CPT2; carnitine O-palmitoyltransferase 2 [EC:2.3.1.21]; K08766	map00071,map03320,map04714	carnitine O-palmitoyltransferase 2, mitochondrial isoform X1 [Equus caballus]; carnitine O-palmitoyltransferase 2, mitochondrial isoform X2 [Equus caballus]	NA	0.00805	985	1325.1	1204.01	1607.33	1383.3	1647.36
NC_009145.3	6363734	6363907	MS2_peak_2460	SCP2:Other_intron	PODN:NC_009145.3:6306139-6328335:-:-35485	PODN(PODN)	NA	NA	NA	podocan [Equus caballus]	NA	0.00807	481	748.16	590.15	876.65	753.55	867.63
NC_009145.3	6577423	6577502	MS2_peak_2465	ZYG11A:First_intron	ZYG11A:NC_009145.3:6503023-6578412:-:949	ZYG11A(ZYG11A)	NA	NA	NA	protein zyg-11 homolog A isoform X1 [Equus caballus]; protein zyg-11 homolog A isoform X2 [Equus caballus]; protein zyg-11 homolog A isoform X3 [Equus caballus]; protein zyg-11 homolog A isoform X4 [Equus caballus]; protein zyg-11 homolog A isoform X5 [Equus caballus]; protein zyg-11 homolog A isoform X6 [Equus caballus]	NA	0.00808	664	1014.67	672.13	1020.95	1028.35	1201.69
NC_009145.3	6665621	6665735	MS2_peak_2466	ZYG11B:First_intron	ZYG11B:NC_009145.3:6594802-6680797:-:15118	ZYG11B(ZYG11B)	NA	NA	NA	protein zyg-11 homolog B isoform X1 [Equus caballus]; protein zyg-11 homolog B isoform X2 [Equus caballus]; protein zyg-11 homolog B isoform X3 [Equus caballus]	NA	0.00809	1375	1966.07	1798.23	2464.79	2064.57	2353.69
NC_009145.3	6758532	6758694	MS2_peak_2471	SHISAL2A:First_intron	SHISAL2A:NC_009145.3:6738379-6758913:-:299	SHISAL2A(SHISAL2A)	NA	NA	NA	protein shisa-like-2A [Equus caballus]	NA	0.00809	546	708.71	617.93	783.23	795.06	889.04
NC_009145.3	7267367	7267505	MS2_peak_2481	TXNDC12:First_intron;BTF3L4:Promoter_1kb_2kb	TXNDC12:NC_009145.3:7266737-7293136:+:699	TXNDC12(TXNDC12)	NA	NA	NA	thioredoxin domain-containing protein 12 isoform X1 [Equus caballus]; thioredoxin domain-containing protein 12 isoform X2 [Equus caballus]	NA	0.00813	1271	1803.78	1473.68	2114.47	1911.43	1994.41
NC_009145.3	11343143	11343356	MS2_peak_2513	TAL1:First_intron	TAL1:NC_009145.3:11342631-11360270:+:618	TAL1(TAL1)	NA	NA	NA	T-cell acute lymphocytic leukemia protein 1 isoform X1 [Equus caballus]; T-cell acute lymphocytic leukemia protein 1 isoform X2 [Equus caballus]; T-cell acute lymphocytic leukemia protein 1 isoform X3 [Equus caballus]	bHLH	0.00823	1339	1724.12	1544.82	2068.59	1767.59	2231.38
NC_009145.3	11349317	11349448	MS2_peak_2514	TAL1:Other_exon	TAL1:NC_009145.3:11342631-11360270:+:6751	TAL1(TAL1)	NA	NA	NA	T-cell acute lymphocytic leukemia protein 1 isoform X1 [Equus caballus]; T-cell acute lymphocytic leukemia protein 1 isoform X2 [Equus caballus]; T-cell acute lymphocytic leukemia protein 1 isoform X3 [Equus caballus]	bHLH	0.00823	856	1337.02	1060.37	1438	1354.67	1644.3
NC_009145.3	11376914	11377117	MS2_peak_2516	PDZK1IP1:Other_intron	PDZK1IP1:NC_009145.3:11374577-11380615:+:2438	PDZK1IP1(PDZK1IP1)	NA	NA	NA	PDZK1-interacting protein 1 [Equus caballus]	NA	0.00824	1096	1492.6	1241.28	1744.96	1502.81	1821.65
NC_009145.3	12274041	12274183	MS2_peak_2529	LRRC41:three_prime_UTR;LRRC41:Other_exon	LRRC41:NC_009145.3:12256994-12274447:+:17118	LRRC41(LRRC41)	NA	NA	NA	leucine-rich repeat-containing protein 41 isoform X1 [Equus caballus]; leucine-rich repeat-containing protein 41 isoform X2 [Equus caballus]; leucine-rich repeat-containing protein 41 isoform X3 [Equus caballus]	NA	0.00827	570	815.91	691.11	989.25	874.49	911.97
NC_009145.3	12361784	12361924	MS2_peak_2533	intergenic	TSPAN1:NC_009145.3:12349728-12355168:-:-6686	TSPAN1(TSPAN1)	NA	NA	NA	tetraspanin-1 [Equus caballus]	NA	0.00829	1179	1602.78	1302.26	1794.17	1706.04	1846.87
NC_009145.3	12960119	12960253	MS2_peak_2548	PRDX1:First_intron	PRDX1:NC_009145.3:12958688-12970024:+:1498	PRDX1(PRDX1)	NA	NA	NA	peroxiredoxin-1 [Equus caballus]	NA	0.00832	1373	1748.69	1565.83	2140.32	1864.91	2071.62
NC_009145.3	13591697	13591831	MS2_peak_2560	EIF2B3:Other_intron	PTCH2:NC_009145.3:13624822-13644782:+:-33057	PTCH2(PTCH2)	NA	NA	NA	protein patched homolog 2 isoform X1 [Equus caballus]; protein patched homolog 2 isoform X2 [Equus caballus]; protein patched homolog 2 isoform X3 [Equus caballus]; protein patched homolog 2 isoform X4 [Equus caballus]; protein patched homolog 2 isoform X5 [Equus caballus]; protein patched homolog 2 isoform X6 [Equus caballus]	NA	0.00837	180	187.6	225.63	101.76	159.58	105.49
NC_009145.3	13646553	13646720	MS2_peak_2563	LOC111772619:Promoter_0kb_1kb	LOC111772619:NC_009145.3:13647391-13647507:+:-754	LOC111772619(LOC111772619)	NA	NA	NA	NA	NA	0.00838	657	1096.56	974.32	1310.39	1098.48	1401.97
NC_009145.3	13736456	13736582	MS2_peak_2575	ARMH1:Other_intron;LOC111772622:Promoter_0kb_1kb	LOC111772622:NC_009145.3:13735932-13736039:-:-480	LOC111772622(LOC111772622)	NA	NA	NA	NA	NA	0.00841	832	1128.57	1033.27	1304.55	1268.08	1340.82
NC_009145.3	13829359	13829509	MS2_peak_2582	RNF220:Other_intron	TMEM53:NC_009145.3:13775842-13794992:+:53592	TMEM53(TMEM53)	NA	NA	NA	transmembrane protein 53 isoform X1 [Equus caballus]; transmembrane protein 53 isoform X2 [Equus caballus]	NA	0.00844	902	1184.4	930.96	1225.31	1237.31	1583.14
NC_009145.3	14002230	14002437	MS2_peak_2583	RNF220:Other_intron	RNF220:NC_009145.3:13796507-14015219:-:12885	RNF220(RNF220)	NA	NA	NA	E3 ubiquitin-protein ligase RNF220 isoform X1 [Equus caballus]; E3 ubiquitin-protein ligase RNF220 isoform X2 [Equus caballus]; E3 ubiquitin-protein ligase RNF220 isoform X3 [Equus caballus]; E3 ubiquitin-protein ligase RNF220 isoform X4 [Equus caballus]	NA	0.00845	674	983.41	825.26	1139.39	1044.09	1126.01
NC_009145.3	14013647	14013830	MS2_peak_2585	RNF220:First_intron	RNF220:NC_009145.3:13796507-14015219:-:1480	RNF220(RNF220)	NA	NA	NA	E3 ubiquitin-protein ligase RNF220 isoform X1 [Equus caballus]; E3 ubiquitin-protein ligase RNF220 isoform X2 [Equus caballus]; E3 ubiquitin-protein ligase RNF220 isoform X3 [Equus caballus]; E3 ubiquitin-protein ligase RNF220 isoform X4 [Equus caballus]	NA	0.00846	990	1444.96	1131.52	1604.83	1453.43	1717.68
NC_009145.3	14708308	14708465	MS2_peak_2604	PTPRF:Other_exon	LOC102149360:NC_009145.3:14687392-14699792:+:20994	LOC102149360(LOC102149360)	NA	NA	NA	NA	NA	0.00852	1468	1899.81	1617.32	2021.88	2068.15	2457.66
NC_009145.3	14714206	14714212	MS2_peak_2605	PTPRF:Other_intron	LOC102149360:NC_009145.3:14687392-14699792:+:26817	LOC102149360(LOC102149360)	NA	NA	NA	NA	NA	0.00852	1230	2086.67	1800.94	2584.91	2036.66	2559.33
NC_009145.3	14940003	14940072	MS2_peak_2618	LOC111771162:First_exon;MPL:Other_intron	LOC111771162:NC_009145.3:14939777-14950014:+:260	LOC111771162(LOC111771162)	NA	NA	NA	NA	NA	0.0086	1065	1604.27	1468.94	1936.8	1674.56	1981.41
NC_009145.3	15039476	15039608	MS2_peak_2626	CFAP57:Other_intron	LOC111771186:NC_009145.3:15020117-15029815:+:19425	LOC111771186(LOC111771186)	NA	NA	NA	NA	NA	0.00862	1046	1550.67	1338.85	1812.52	1667.4	1761.26
NC_009145.3	15677599	15677683	MS2_peak_2643	ERMAP:Other_exon	ERMAP:NC_009145.3:15666059-15685131:-:7489	ERMAP(ERMAP)	NA	NA	NA	erythroid membrane-associated protein [Equus caballus]	TF_bZIP	0.00869	1150	1769.54	1367.3	1933.47	1691.73	2266.55
NC_009145.3	16481058	16481254	MS2_peak_2658	HIVEP3:Other_intron	HIVEP3:NC_009145.3:16346705-16819564:+:134451	HIVEP3(HIVEP3)	NA	NA	NA	transcription factor HIVEP3 isoform X1 [Equus caballus]; transcription factor HIVEP3 isoform X2 [Equus caballus]	zf-C2H2	0.00876	530	732.53	606.41	828.27	778.6	875.28
NC_009145.3	16580228	16580378	MS2_peak_2660	HIVEP3:Other_intron	HIVEP3:NC_009145.3:16346705-16819564:+:233598	HIVEP3(HIVEP3)	NA	NA	NA	transcription factor HIVEP3 isoform X1 [Equus caballus]; transcription factor HIVEP3 isoform X2 [Equus caballus]	zf-C2H2	0.00876	682	849.41	749.38	1071.83	867.33	1058.74
NC_009145.3	16615077	16615245	MS2_peak_2661	HIVEP3:Other_intron	EDN2:NC_009145.3:16841842-16847507:+:-226680	EDN2(EDN2)	252;GO:0000003,biological_process reproduction;GO:0001516,biological_process prostaglandin biosynthetic process;GO:0001542,biological_process ovulation from ovarian follicle;GO:0001543,biological_process ovarian follicle rupture;GO:0001659,biological_process temperature homeostasis;GO:0001664,molecular_function G protein-coupled receptor binding;GO:0001775,biological_process cell activation;GO:00…	EDN2; endothelin-2; K16367	map04024,map04080,map04270,map04924	endothelin-2 precursor [Equus caballus]	NA	0.00877	1493	1937.03	1670.85	2247.09	2056.7	2311.65
NC_009145.3	16945589	16945784	MS2_peak_2665	intergenic	FOXO6:NC_009145.3:16945837-16967722:-:22035	FOXO6(FOXO6)	NA	NA	NA	forkhead box protein O6 [Equus caballus]	Fork_head	0.00878	495	685.63	727.02	450.42	450.13	496.12
NC_009145.3	16983389	16983451	MS2_peak_2669	intergenic	FOXO6:NC_009145.3:16945837-16967722:-:-15698	FOXO6(FOXO6)	NA	NA	NA	forkhead box protein O6 [Equus caballus]	Fork_head	0.0088	345	492.82	469.55	577.2	593.25	610.78
NC_009145.3	17239792	17239993	MS2_peak_2671	SCMH1:Other_exon	SLFNL1:NC_009145.3:17268317-17276571:+:-28424	SLFNL1(SLFNL1)	NA	NA	NA	schlafen-like protein 1 isoform X1 [Equus caballus]; schlafen-like protein 1 isoform X2 [Equus caballus]	NA	0.00881	1079	1581.19	1289.39	1740.79	1606.57	1941.66
NC_009145.3	17351626	17351771	MS2_peak_2677	intergenic	CITED4:NC_009145.3:17384950-17386321:+:-33251	CITED4(CITED4)	NA	NA	NA	cbp/p300-interacting transactivator 4 [Equus caballus]	NA	0.00885	1359	2253.42	1720.31	2359.7	2332.21	2641.12
NC_009145.3	17692584	17692732	MS2_peak_2696	EXO5:Other_intron;ZNF684:Other_intron	ZNF684:NC_009145.3:17663037-17702271:-:9612	ZNF684(ZNF684)	NA	NA	NA	zinc finger protein 684 isoform X1 [Equus caballus]; zinc finger protein 684 isoform X2 [Equus caballus]	zf-C2H2	0.00891	891	1419.65	1104.41	1562.29	1442.69	1629.77
NC_009145.3	17698400	17698651	MS2_peak_2697	EXO5:Other_intron;ZNF684:Other_intron	ZNF684:NC_009145.3:17663037-17702271:-:3745	ZNF684(ZNF684)	NA	NA	NA	zinc finger protein 684 isoform X1 [Equus caballus]; zinc finger protein 684 isoform X2 [Equus caballus]	zf-C2H2	0.00891	222	371.48	208.69	351.99	480.9	394.45
NC_009145.3	18161890	18162282	MS2_peak_2711	MFSD2A:Other_intron	MFSD2A:NC_009145.3:18152128-18164321:-:2234	MFSD2A(MFSD2A)	NA	NA	NA	sodium-dependent lysophosphatidylcholine symporter 1 isoform X1 [Equus caballus]; sodium-dependent lysophosphatidylcholine symporter 1 isoform X2 [Equus caballus]; sodium-dependent lysophosphatidylcholine symporter 1 isoform X3 [Equus caballus]; sodium-dependent lysophosphatidylcholine symporter 1 isoform X4 [Equus caballus]; sodium-dependent lysophosphatidylcholine symporter 1 isoform X5 [Equus …	NA	0.00897	872	1139.74	1007.52	1284.53	1201.53	1476.12
NC_009145.3	18441591	18441836	MS2_peak_2726	HEYL:First_intron	HEYL:NC_009145.3:18435698-18449907:+:6015	HEYL(HEYL)	NA	NA	NA	hairy/enhancer-of-split related with YRPW motif-like protein isoform X1 [Equus caballus]; hairy/enhancer-of-split related with YRPW motif-like protein isoform X2 [Equus caballus]; hairy/enhancer-of-split related with YRPW motif-like protein isoform X3 [Equus caballus]	bHLH	0.00902	856	1222.37	959.42	1332.91	1280.96	1405.79
NC_009145.3	18518979	18519074	MS2_peak_2732	LOC100054282:Other_intron	OXCT2:NC_009145.3:18533261-18535061:-:16034	OXCT2(OXCT2)	NA	NA	NA	succinyl-CoA:3-ketoacid coenzyme A transferase 2, mitochondrial [Equus caballus]	NA	0.00906	415	643.94	535.27	732.35	694.15	747.62
NC_009145.3	19932479	19932778	MS2_peak_2764	MANEAL:First_intron	MANEAL:NC_009145.3:19926864-19933410:-:781	MANEAL(MANEAL)	NA	NA	NA	glycoprotein endo-alpha-1,2-mannosidase-like protein isoform X1 [Equus caballus]; glycoprotein endo-alpha-1,2-mannosidase-like protein isoform X2 [Equus caballus]	NA	0.00922	1271	1841.75	1621.39	2236.25	1825.55	2307.83
NC_009145.3	21154999	21155128	MS2_peak_2782	STK40:Other_intron	EVA1B:NC_009145.3:21172817-21174478:+:-17753	EVA1B(EVA1B)	NA	NA	NA	protein eva-1 homolog B isoform X1 [Equus caballus]; protein eva-1 homolog B isoform X2 [Equus caballus]	NA	0.00927	273	326.06	308.29	409.55	380	457.13
NC_009145.3	21323232	21323464	MS2_peak_2794	COL8A2:First_intron	COL8A2:NC_009145.3:21323011-21346666:+:337	COL8A2(COL8A2)	NA	NA	NA	collagen alpha-2(VIII) chain [Equus caballus]	NA	0.00932	430	636.5	444.48	649.77	666.96	762.91
NC_009145.3	21809401	21809540	MS2_peak_2808	KIAA0319L:Other_intron	KIAA0319L:NC_009145.3:21795559-21885894:+:13911	KIAA0319L(KIAA0319L)	NA	NA	NA	dyslexia-associated protein KIAA0319-like protein homolog isoform X1 [Equus caballus]; dyslexia-associated protein KIAA0319-like protein homolog isoform X2 [Equus caballus]; dyslexia-associated protein KIAA0319-like protein homolog isoform X3 [Equus caballus]	NA	0.00939	1048	1465.06	1261.61	1714.93	1502.81	1759.73
NC_009145.3	22118462	22118646	MS2_peak_2811	SFPQ:Other_intron	SFPQ:NC_009145.3:22116374-22132656:+:2180	SFPQ(SFPQ)	NA	NA	NA	splicing factor, proline- and glutamine-rich isoform X1 [Equus caballus]; splicing factor, proline- and glutamine-rich isoform X2 [Equus caballus]	TF_others	0.0094	739	1080.93	989.23	1340.41	1109.21	1324
NC_009145.3	22263714	22263737	MS2_peak_2815	TMEM35B:First_intron	TMEM35B:NC_009145.3:22261828-22266278:+:1897	TMEM35B(TMEM35B)	NA	NA	NA	transmembrane protein 35B isoform X1 [Equus caballus]; transmembrane protein 35B isoform X2 [Equus caballus]	NA	0.00941	1772	2543.01	2067.9	2875.18	2551.19	3102.84
NC_009145.3	22482887	22483022	MS2_peak_2823	GJB5:First_intron	GJB5:NC_009145.3:22479737-22485117:-:2162	GJB5(GJB5)	NA	NA	NA	gap junction beta-5 protein [Equus caballus]	HSF	0.00945	1014	1263.32	1003.46	1488.89	1363.98	1382.86
NC_009145.3	23821975	23822195	MS2_peak_2833	ZNF362:First_intron	ZNF362:NC_009145.3:23782577-23823875:-:1789	ZNF362(ZNF362)	NA	NA	NA	zinc finger protein 362 isoform X1 [Equus caballus]; zinc finger protein 362 isoform X2 [Equus caballus]	zf-C2H2	0.00948	316	463.04	409.92	607.23	484.48	558.04
NC_009145.3	24192310	24192538	MS2_peak_2847	NHSL3:First_intron	NHSL3:NC_009145.3:24183883-24212093:-:19668	NHSL3(NHSL3)	NA	NA	NA	NHS-like protein 3 isoform X1 [Equus caballus]; NHS-like protein 3 isoform X2 [Equus caballus]	NA	0.00953	997	1523.13	1241.28	1727.44	1521.41	1812.47
NC_009145.3	24212773	24212914	MS2_peak_2853	NHSL3:Promoter_0kb_1kb	NHSL3:NC_009145.3:24183883-24212093:-:-750	NHSL3(NHSL3)	NA	NA	NA	NHS-like protein 3 isoform X1 [Equus caballus]; NHS-like protein 3 isoform X2 [Equus caballus]	NA	0.00955	312	508.45	355.04	482.95	602.55	590.14
NC_009145.3	24221907	24222117	MS2_peak_2854	intergenic	NHSL3:NC_009145.3:24183883-24212093:-:-9919	NHSL3(NHSL3)	NA	NA	NA	NHS-like protein 3 isoform X1 [Equus caballus]; NHS-like protein 3 isoform X2 [Equus caballus]	NA	0.00955	702	908.96	815.1	1097.69	971.1	1083.97
NC_009145.3	24356559	24356927	MS2_peak_2859	ZBTB8A:five_prime_UTR;ZBTB8A:Other_exon	ZBTB8A:NC_009145.3:24299245-24358772:-:2028	ZBTB8A(ZBTB8A)	NA	NA	NA	zinc finger and BTB domain-containing protein 8A isoform X1 [Equus caballus]; zinc finger and BTB domain-containing protein 8A isoform X2 [Equus caballus]	ZBTB	0.00957	515	717.64	569.82	769.05	799.35	821.77
NC_009145.3	24408031	24408229	MS2_peak_2862	ZBTB8B:Other_exon	ZBTB8B:NC_009145.3:24392771-24414188:-:6057	ZBTB8B(ZBTB8B)	NA	NA	NA	zinc finger and BTB domain-containing protein 8B [Equus caballus]	ZBTB	0.00959	769	1137.51	923.51	1292.04	1153.58	1330.12
NC_009145.3	24533314	24533459	MS2_peak_2872	LCK:Other_intron	HDAC1:NC_009145.3:24491501-24522559:-:-10827	HDAC1(HDAC1)	NA	NA	NA	histone deacetylase 1 [Equus caballus]	NA	0.00964	489	669.25	543.4	705.66	754.98	798.07
NC_009145.3	24585107	24585797	MS2_peak_2877	CCDC28B:First_intron	CCDC28B:NC_009145.3:24582022-24586268:-:815	CCDC28B(CCDC28B)	NA	NA	NA	coiled-coil domain-containing protein 28B [Equus caballus]	NA	0.00965	748	986.38	899.79	1131.89	1056.97	1255.97
NC_009145.3	24585996	24586169	MS2_peak_2878	CCDC28B:First_intron	CCDC28B:NC_009145.3:24582022-24586268:-:185	CCDC28B(CCDC28B)	NA	NA	NA	coiled-coil domain-containing protein 28B [Equus caballus]	NA	0.00965	543	684.89	613.86	756.54	792.19	846.99
NC_009145.3	24700345	24700586	MS2_peak_2882	KHDRBS1:Other_intron	KHDRBS1:NC_009145.3:24685462-24722351:-:21885	KHDRBS1(KHDRBS1)	NA	NA	NA	KH domain-containing, RNA-binding, signal transduction-associated protein 1 [Equus caballus]	NA	0.00967	191	439.22	378.75	602.23	435.1	537.4
NC_009145.3	24753317	24753614	MS2_peak_2884	intergenic	PTP4A2:NC_009145.3:24768872-24795387:+:-15406	PTP4A2(PTP4A2)	NA	NA	NA	protein tyrosine phosphatase type IVA 2 [Equus caballus]	NA	0.00968	826	1195.57	1103.74	1417.99	1283.83	1445.54
NC_009145.3	24910716	24910804	MS2_peak_2888	ADGRB2:Promoter_0kb_1kb	ADGRB2:NC_009145.3:24911405-24947913:+:-644	ADGRB2(ADGRB2)	NA	NA	NA	adhesion G protein-coupled receptor B2 isoform X1 [Equus caballus]; adhesion G protein-coupled receptor B2 isoform X2 [Equus caballus]; adhesion G protein-coupled receptor B2 isoform X3 [Equus caballus]; adhesion G protein-coupled receptor B2 isoform X4 [Equus caballus]; adhesion G protein-coupled receptor B2 isoform X5 [Equus caballus]; adhesion G protein-coupled receptor B2 isoform X6 [Equus ca…	NA	0.00969	716	1482.18	1281.93	1733.28	1538.59	1776.54
NC_009145.3	24958879	24958990	MS2_peak_2889	intergenic	COL16A1:NC_009145.3:24966356-25016989:+:-7421	COL16A1(COL16A1)	NA	NA	NA	collagen alpha-1(XVI) chain isoform X1 [Equus caballus]; collagen alpha-1(XVI) chain isoform X2 [Equus caballus]; collagen alpha-1(XVI) chain isoform X3 [Equus caballus]; collagen alpha-1(XVI) chain isoform X4 [Equus caballus]	NA	0.00969	1228	1570.77	1388.99	1835.88	1707.48	1830.82
NC_009145.3	24966135	24966418	MS2_peak_2890	COL16A1:Promoter_0kb_1kb	COL16A1:NC_009145.3:24966356-25016989:+:-79	COL16A1(COL16A1)	NA	NA	NA	collagen alpha-1(XVI) chain isoform X1 [Equus caballus]; collagen alpha-1(XVI) chain isoform X2 [Equus caballus]; collagen alpha-1(XVI) chain isoform X3 [Equus caballus]; collagen alpha-1(XVI) chain isoform X4 [Equus caballus]	NA	0.0097	726	890.35	680.94	1015.95	923.87	1063.33
NC_009145.3	24966432	24966450	MS2_peak_2891	COL16A1:five_prime_UTR;COL16A1:First_exon	COL16A1:NC_009145.3:24966356-25016989:+:85	COL16A1(COL16A1)	NA	NA	NA	collagen alpha-1(XVI) chain isoform X1 [Equus caballus]; collagen alpha-1(XVI) chain isoform X2 [Equus caballus]; collagen alpha-1(XVI) chain isoform X3 [Equus caballus]; collagen alpha-1(XVI) chain isoform X4 [Equus caballus]	NA	0.00971	727	964.05	811.71	1101.86	966.81	1246.79
NC_009145.3	25086643	25086806	MS2_peak_2895	TINAGL1:Other_intron	TINAGL1:NC_009145.3:25078246-25088151:-:1426	TINAGL1(TINAGL1)	NA	NA	NA	tubulointerstitial nephritis antigen-like [Equus caballus]	NA	0.00973	1397	2018.92	1618	2279.62	2018.06	2401.09
NC_009145.3	25088094	25088167	MS2_peak_2897	TINAGL1:five_prime_UTR;TINAGL1:First_exon	TINAGL1:NC_009145.3:25078246-25088151:-:20	TINAGL1(TINAGL1)	NA	NA	NA	tubulointerstitial nephritis antigen-like [Equus caballus]	NA	0.00975	758	1248.43	893.69	1376.28	1177.91	1444.78
NC_009145.3	25697654	25697881	MS2_peak_2919	intergenic	LAPTM5:NC_009145.3:25722440-25746201:+:-24672	LAPTM5(LAPTM5)	NA	NA	NA	lysosomal-associated transmembrane protein 5 [Equus caballus]	NA	0.00981	554	815.16	584.73	998.43	798.63	866.1
NC_009145.3	27233736	27233869	MS2_peak_2933	EPB41:Other_intron	TMEM200B:NC_009145.3:27160878-27165500:+:72924	TMEM200B(TMEM200B)	NA	NA	NA	transmembrane protein 200B [Equus caballus]	NA	0.00988	956	1331.06	1045.47	1511.41	1369.7	1494.47
NC_009145.3	27460816	27461092	MS2_peak_2941	GMEB1:Other_exon;GMEB1:three_prime_UTR	YTHDF2:NC_009145.3:27418621-27449816:-:-11138	YTHDF2(YTHDF2)	NA	NA	NA	YTH domain-containing family protein 2 isoform X1 [Equus caballus]; YTH domain-containing family protein 2 isoform X2 [Equus caballus]	NA	0.00992	1088	1487.39	1284.64	1815.02	1483.49	1794.13
NC_009145.3	27545671	27545801	MS2_peak_2945	RAB42:First_intron	RAB42:NC_009145.3:27544644-27548838:-:3101	RAB42(RAB42)	NA	NA	NA	ras-related protein Rab-42 isoform X1 [Equus caballus]; ras-related protein Rab-42 isoform X2 [Equus caballus]	NA	0.00993	1102	1687.65	1374.08	1903.44	1694.59	1992.12
NC_009145.3	27546068	27546080	MS2_peak_2946	RAB42:First_intron	RAB42:NC_009145.3:27544644-27548838:-:2763	RAB42(RAB42)	NA	NA	NA	ras-related protein Rab-42 isoform X1 [Equus caballus]; ras-related protein Rab-42 isoform X2 [Equus caballus]	NA	0.00994	1103	1511.21	1317.84	1724.1	1609.43	1789.54
NC_009145.3	27546151	27546253	MS2_peak_2947	RAB42:First_intron	RAB42:NC_009145.3:27544644-27548838:-:2635	RAB42(RAB42)	NA	NA	NA	ras-related protein Rab-42 isoform X1 [Equus caballus]; ras-related protein Rab-42 isoform X2 [Equus caballus]	NA	0.00994	704	911.2	776.48	987.59	993.28	1132.13
NC_009145.3	27650858	27651015	MS2_peak_2953	PHACTR4:Other_intron	LOC111772649:NC_009145.3:27605224-27605350:+:45712	LOC111772649(LOC111772649)	NA	NA	NA	NA	NA	0.00996	929	1398.06	1224.34	1739.95	1363.26	1706.22
NC_009145.3	27652458	27652757	MS2_peak_2954	PHACTR4:Other_intron	LOC111772649:NC_009145.3:27605224-27605350:+:47383	LOC111772649(LOC111772649)	NA	NA	NA	NA	NA	0.00996	805	1010.21	926.89	1065.99	1217.99	1264.37
NC_009145.3	27777450	27777548	MS2_peak_2958	SESN2:three_prime_UTR;SESN2:Other_exon	SESN2:NC_009145.3:27776802-27795732:-:18232	SESN2(SESN2)	NA	NA	NA	sestrin-2 [Equus caballus]	Homeobox	0.00998	539	730.3	500.04	860.8	772.16	754.5
NC_009145.3	28056319	28056459	MS2_peak_2966	SMPDL3B:Other_exon	SMPDL3B:NC_009145.3:28041159-28066575:-:10185	SMPDL3B(SMPDL3B)	NA	NA	NA	acid sphingomyelinase-like phosphodiesterase 3b isoform X1 [Equus caballus]; acid sphingomyelinase-like phosphodiesterase 3b isoform X2 [Equus caballus]; acid sphingomyelinase-like phosphodiesterase 3b isoform X3 [Equus caballus]	NA	0.01	1096	1665.31	1348.33	1842.55	1714.63	1927.9
NC_009145.3	28654171	28654349	MS2_peak_2996	SLC9A1:First_intron	SLC9A1:NC_009145.3:28639880-28688953:+:14380	SLC9A1(SLC9A1)	NA	NA	NA	sodium/hydrogen exchanger 1 [Equus caballus]	NA	0.0101	775	1153.88	930.28	1216.97	1195.81	1411.91
NC_009145.3	28689718	28689839	MS2_peak_2998	intergenic	LOC111772372:NC_009145.3:28693322-28710736:-:20957	LOC111772372(LOC111772372)	NA	NA	NA	NA	NA	0.0101	1050	1867.06	1349.01	1915.95	1731.81	2397.27
NC_009145.3	28727159	28727311	MS2_peak_3001	intergenic	LOC111772372:NC_009145.3:28693322-28710736:-:-16499	LOC111772372(LOC111772372)	NA	NA	NA	NA	NA	0.0101	1005	1370.51	1217.57	1538.93	1489.93	1644.3
NC_009145.3	28747100	28747247	MS2_peak_3004	TENT5B:First_intron	TENT5B:NC_009145.3:28745162-28752404:+:2011	TENT5B(TENT5B)	NA	NA	NA	terminal nucleotidyltransferase 5B [Equus caballus]	NA	0.0101	810	1133.78	903.18	1236.98	1131.4	1418.03
NC_009145.3	28794537	28794679	MS2_peak_3007	NUDC:Other_intron	KDF1:NC_009145.3:28784023-28792101:+:10585	KDF1(KDF1)	NA	NA	NA	keratinocyte differentiation factor 1 [Equus caballus]	NA	0.0102	428	553.12	437.7	606.4	615.44	660.47
NC_009145.3	28910104	28910267	MS2_peak_3014	PIGV:Other_intron	PIGV:NC_009145.3:28900833-28913782:-:3596	PIGV(PIGV)	NA	NA	NA	GPI mannosyltransferase 2 [Equus caballus]	NA	0.0102	531	644.69	544.75	759.87	654.08	872.98
NC_009145.3	29490675	29490678	MS2_peak_3043	intergenic	SLC30A2:NC_009145.3:29480985-29489811:+:9691	SLC30A2(SLC30A2)	NA	NA	NA	proton-coupled zinc antiporter SLC30A2 isoform X1 [Equus caballus]; proton-coupled zinc antiporter SLC30A2 isoform X2 [Equus caballus]; proton-coupled zinc antiporter SLC30A2 isoform X3 [Equus caballus]; proton-coupled zinc antiporter SLC30A2 isoform X4 [Equus caballus]	NA	0.0103	665	961.07	672.13	1070.16	964.66	1048.04
NC_009145.3	29819978	29820042	MS2_peak_3054	MAN1C1:First_intron	MAN1C1:NC_009145.3:29714543-29847340:-:27329	MAN1C1(MAN1C1)	NA	NA	NA	mannosyl-oligosaccharide 1,2-alpha-mannosidase IC [Equus caballus]	NA	0.0104	1032	1418.16	1224.34	1602.32	1505.67	1675.64
NC_009145.3	29845503	29845653	MS2_peak_3056	MAN1C1:First_intron	MAN1C1:NC_009145.3:29714543-29847340:-:1761	MAN1C1(MAN1C1)	NA	NA	NA	mannosyl-oligosaccharide 1,2-alpha-mannosidase IC [Equus caballus]	NA	0.0104	917	1120.38	1101.7	1363.77	1236.6	1429.49
NC_009145.3	29897931	29897993	MS2_peak_3062	LDLRAP1:First_intron	LOC111772407:NC_009145.3:29904985-29910836:+:-7022	LOC111772407(LOC111772407)	NA	NA	NA	NA	NA	0.0104	500	947.67	752.09	959.23	1053.4	1091.61
NC_009145.3	30248970	30249210	MS2_peak_3071	intergenic	LOC111772410:NC_009145.3:30238992-30246979:+:10098	LOC111772410(LOC111772410)	NA	NA	NA	NA	NA	0.0105	536	768.26	621.32	861.64	786.47	917.32
NC_009145.3	30539341	30539470	MS2_peak_3079	intergenic	LOC111772412:NC_009145.3:30527779-30530864:+:11626	LOC111772412(LOC111772412)	NA	NA	NA	NA	NA	0.0105	331	399.02	349.62	433.74	485.91	538.16
NC_009145.3	30642933	30643083	MS2_peak_3083	NCMAP:First_intron	NCMAP:NC_009145.3:30604159-30643676:-:667	NCMAP(NCMAP)	NA	NA	NA	noncompact myelin-associated protein isoform X1 [Equus caballus]; noncompact myelin-associated protein isoform X2 [Equus caballus]	NA	0.0105	244	378.92	245.95	431.23	392.16	428.85
NC_009145.3	30830481	30830700	MS2_peak_3088	GRHL3:Other_intron	LOC102149837:NC_009145.3:30861157-30890368:+:-30566	LOC102149837(LOC102149837)	NA	NA	NA	NA	NA	0.0105	731	1048.92	876.08	1176.09	1063.42	1284.25
NC_009145.3	31480752	31480886	MS2_peak_3105	intergenic	ID3:NC_009145.3:31493921-31495515:+:-13101	ID3(ID3)	NA	NA	NA	DNA-binding protein inhibitor ID-3 [Equus caballus]	bHLH	0.0106	574	842.71	615.9	877.48	873.78	975.42
NC_009145.3	31552456	31552587	MS2_peak_3113	ASAP3:First_intron	ASAP3:NC_009145.3:31552101-31596402:+:420	ASAP3(ASAP3)	NA	NA	NA	arf-GAP with SH3 domain, ANK repeat and PH domain-containing protein 3 [Equus caballus]	NA	0.0106	1108	1599.06	1250.77	1716.6	1633.05	1882.04
NC_009145.3	31601392	31601522	MS2_peak_3116	TCEA3:First_intron	TCEA3:NC_009145.3:31599295-31631388:+:2162	TCEA3(TCEA3)	NA	NA	NA	transcription elongation factor A protein 3 [Equus caballus]	NA	0.0106	370	576.94	436.34	566.36	604.7	767.49
NC_009145.3	32086336	32086867	MS2_peak_3129	EPHB2:Other_intron	EPHB2:NC_009145.3:31999074-32180037:-:93435	EPHB2(EPHB2)	NA	NA	NA	ephrin type-B receptor 2 isoform X1 [Equus caballus]; ephrin type-B receptor 2 isoform X2 [Equus caballus]; ephrin type-B receptor 2 isoform X3 [Equus caballus]	NA	0.0107	1003	1487.39	1246.02	1791.67	1480.62	1708.51
NC_009145.3	32180023	32180291	MS2_peak_3132	EPHB2:Promoter_0kb_1kb	EPHB2:NC_009145.3:31999074-32180037:-:-120	EPHB2(EPHB2)	NA	NA	NA	ephrin type-B receptor 2 isoform X1 [Equus caballus]; ephrin type-B receptor 2 isoform X2 [Equus caballus]; ephrin type-B receptor 2 isoform X3 [Equus caballus]	NA	0.0107	346	471.23	400.43	565.53	490.92	593.97
NC_009145.3	32216783	32216941	MS2_peak_3133	intergenic	C1QB:NC_009145.3:32217868-32224364:-:7501	C1QB(C1QB)	NA	NA	NA	complement C1q subcomponent subunit B [Equus caballus]	NA	0.0107	592	936.51	745.31	965.9	1006.88	1097.73
NC_009145.3	32232336	32232411	MS2_peak_3134	C1QC:First_intron	C1QC:NC_009145.3:32228149-32232652:-:278	C1QC(C1QC)	NA	NA	NA	complement C1q subcomponent subunit C [Equus caballus]	NA	0.0107	366	463.79	447.86	559.69	527.41	616.13
NC_009145.3	33069601	33069662	MS2_peak_3146	RAP1GAP:Other_intron	RAP1GAP:NC_009145.3:33037220-33102727:+:32411	RAP1GAP(RAP1GAP)	NA	NA	NA	rap1 GTPase-activating protein 1 isoform X1 [Equus caballus]; rap1 GTPase-activating protein 1 isoform X2 [Equus caballus]; rap1 GTPase-activating protein 1 isoform X3 [Equus caballus]	NA	0.0108	644	833.77	773.09	928.36	901.68	1134.42
NC_009145.3	33142933	33143347	MS2_peak_3149	ALPL:First_intron	ALPL:NC_009145.3:33116388-33167014:-:23873	ALPL(ALPL)	NA	NA	NA	alkaline phosphatase, tissue-nonspecific isozyme isoform X1 [Equus caballus]; alkaline phosphatase, tissue-nonspecific isozyme isoform X2 [Equus caballus]	NA	0.0108	557	836.75	647.74	950.05	840.86	947.13
NC_009145.3	33242958	33243031	MS2_peak_3152	ECE1:First_intron	LOC111772423:NC_009145.3:33221922-33225307:-:-17687	LOC111772423(LOC111772423)	NA	NA	NA	NA	NA	0.0108	389	483.14	396.37	568.86	533.14	577.15
NC_009145.3	33717476	33717558	MS2_peak_3157	SH2D5:First_intron	SH2D5:NC_009145.3:33717011-33729320:+:506	SH2D5(SH2D5)	NA	NA	NA	SH2 domain-containing protein 5 isoform X1 [Equus caballus]; SH2 domain-containing protein 5 isoform X2 [Equus caballus]; SH2 domain-containing protein 5 isoform X3 [Equus caballus]; SH2 domain-containing protein 5 isoform X4 [Equus caballus]	NA	0.0108	1123	1662.34	1315.81	1817.52	1698.17	1914.91
NC_009145.3	33912038	33912057	MS2_peak_3164	CAMK2N1:First_intron	CAMK2N1:NC_009145.3:33911332-33914878:+:715	CAMK2N1(CAMK2N1)	NA	NA	NA	calcium/calmodulin-dependent protein kinase II inhibitor 1 [Equus caballus]	NA	0.0109	650	898.54	762.25	1085.18	908.12	1054.15
NC_009145.3	33912350	33912433	MS2_peak_3165	CAMK2N1:First_intron	CAMK2N1:NC_009145.3:33911332-33914878:+:1059	CAMK2N1(CAMK2N1)	NA	NA	NA	calcium/calmodulin-dependent protein kinase II inhibitor 1 [Equus caballus]	NA	0.0109	313	556.84	411.95	573.03	568.2	684.17
NC_009145.3	33923724	33923849	MS2_peak_3166	intergenic	CAMK2N1:NC_009145.3:33911332-33914878:+:12454	CAMK2N1(CAMK2N1)	NA	NA	NA	calcium/calmodulin-dependent protein kinase II inhibitor 1 [Equus caballus]	NA	0.0109	449	868.02	606.41	900	865.9	964.72
NC_009145.3	34575679	34575825	MS2_peak_3173	HTR6:First_exon;HTR6:five_prime_UTR	HTR6:NC_009145.3:34564143-34575796:-:43	HTR6(HTR6)	NA	NA	NA	5-hydroxytryptamine receptor 6 [Equus caballus]	NA	0.0109	534	842.71	542.72	797.41	876.64	986.88
NC_009145.3	34648219	34648360	MS2_peak_3177	intergenic	MICOS10:NC_009145.3:34605201-34636038:-:-12251	MICOS10(MICOS10)	NA	NA	NA	MICOS complex subunit MIC10 [Equus caballus]	NA	0.0109	396	425.82	328.61	488.79	447.98	678.05
NC_009145.3	35200743	35200966	MS2_peak_3193	IFFO2:First_intron	ALDH4A1:NC_009145.3:35224039-35250000:+:-23184	ALDH4A1(ALDH4A1)	NA	NA	NA	delta-1-pyrroline-5-carboxylate dehydrogenase, mitochondrial [Equus caballus]	NA	0.011	748	1042.22	873.37	1123.55	1083.45	1303.36
NC_009145.3	36305287	36305431	MS2_peak_3199	ARHGEF10L:Other_intron	LOC111772436:NC_009145.3:36325755-36341029:+:-20395	LOC111772436(LOC111772436)	NA	NA	NA	NA	NA	0.0111	882	1112.19	952.64	1226.14	1185.07	1385.15
NC_009145.3	36387017	36387167	MS2_peak_3204	ARHGEF10L:Promoter_0kb_1kb	ARHGEF10L:NC_009145.3:36233589-36387048:-:-44	ARHGEF10L(ARHGEF10L)	NA	NA	NA	rho guanine nucleotide exchange factor 10-like protein isoform X1 [Equus caballus]; rho guanine nucleotide exchange factor 10-like protein isoform X10 [Equus caballus]; rho guanine nucleotide exchange factor 10-like protein isoform X2 [Equus caballus]; rho guanine nucleotide exchange factor 10-like protein isoform X3 [Equus caballus]; rho guanine nucleotide exchange factor 10-like protein isoform…	NA	0.0111	569	919.38	718.89	1033.46	928.16	1030.46
NC_009145.3	36603275	36603375	MS2_peak_3211	PADI1:First_intron	PADI1:NC_009145.3:36575139-36609642:-:6316	PADI1(PADI1)	NA	NA	NA	protein-arginine deiminase type-1 isoform X1 [Equus caballus]; protein-arginine deiminase type-1 isoform X2 [Equus caballus]	NA	0.0111	565	906.73	672.81	983.42	956.07	960.89
NC_009145.3	36699082	36699125	MS2_peak_3216	PADI2:Other_intron	PADI2:NC_009145.3:36681246-36722159:+:17857	PADI2(PADI2)	219;GO:0000323,cellular_component lytic vacuole;GO:0000785,cellular_component chromatin;GO:0001672,biological_process regulation of chromatin assembly or disassembly;GO:0001775,biological_process cell activation;GO:0001959,biological_process regulation of cytokine-mediated signaling pathway;GO:0001960,biological_process negative regulation of cytokine-mediated signaling pathway;GO:0002252,biologi…	NA	NA	protein-arginine deiminase type-2 [Equus caballus]	NA	0.0111	1500	1980.21	1646.46	2111.13	2110.37	2433.96
NC_009145.3	36699188	36699215	MS2_peak_3217	PADI2:Other_intron	PADI2:NC_009145.3:36681246-36722159:+:17955	PADI2(PADI2)	219;GO:0000323,cellular_component lytic vacuole;GO:0000785,cellular_component chromatin;GO:0001672,biological_process regulation of chromatin assembly or disassembly;GO:0001775,biological_process cell activation;GO:0001959,biological_process regulation of cytokine-mediated signaling pathway;GO:0001960,biological_process negative regulation of cytokine-mediated signaling pathway;GO:0002252,biologi…	NA	NA	protein-arginine deiminase type-2 [Equus caballus]	NA	0.0111	362	486.86	345.55	487.95	579.65	567.97
NC_009145.3	36796075	36796170	MS2_peak_3220	MFAP2:First_intron	MFAP2:NC_009145.3:36795555-36802856:+:567	MFAP2(MFAP2)	NA	NA	NA	microfibrillar-associated protein 2 isoform X1 [Equus caballus]; microfibrillar-associated protein 2 isoform X2 [Equus caballus]; microfibrillar-associated protein 2 isoform X3 [Equus caballus]	NA	0.0112	576	709.45	567.79	752.37	799.35	857.7
NC_009145.3	37121259	37121331	MS2_peak_3236	EPHA2:First_intron	EPHA2:NC_009145.3:37113973-37146992:+:7322	EPHA2(EPHA2)	311;GO:0000902,biological_process cell morphogenesis;GO:0000904,biological_process cell morphogenesis involved in differentiation;GO:0001501,biological_process skeletal system development;GO:0001503,biological_process ossification;GO:0001525,biological_process angiogenesis;GO:0001568,biological_process blood vessel development;GO:0001570,biological_process vasculogenesis;GO:0001649,biological_pro…	EPHA2, ECK; Eph receptor A2 [EC:2.7.10.1]; K05103	map04010,map04014,map04015,map04151,map04360	ephrin type-A receptor 2 isoform X1 [Equus caballus]; ephrin type-A receptor 2 isoform X2 [Equus caballus]; ephrin type-A receptor 2 isoform X3 [Equus caballus]	NA	0.0112	1134	1523.87	1354.43	1736.62	1600.13	1871.33
NC_009145.3	37156573	37156829	MS2_peak_3237	intergenic	LOC111772438:NC_009145.3:37161557-37169990:-:13288	LOC111772438(LOC111772438)	NA	NA	NA	NA	NA	0.0112	1107	1781.45	1389.66	1874.24	1824.84	2070.09
NC_009145.3	37162897	37162967	MS2_peak_3238	LOC111772438:First_intron	LOC111772438:NC_009145.3:37161557-37169990:-:7057	LOC111772438(LOC111772438)	NA	NA	NA	NA	NA	0.0113	938	1226.84	968.9	1340.41	1241.61	1510.52
NC_009145.3	37166365	37166378	MS2_peak_3239	LOC111772438:First_exon	LOC111772438:NC_009145.3:37161557-37169990:-:3618	LOC111772438(LOC111772438)	NA	NA	NA	NA	NA	0.0113	666	966.28	840.17	1123.55	956.07	1229.97
NC_009145.3	37589087	37589237	MS2_peak_3256	CASP9:First_intron	CASP9:NC_009145.3:37588164-37617102:+:998	CASP9(CASP9)	NA	NA	NA	caspase-9 [Equus caballus]	NA	0.0113	458	698.29	523.75	700.65	734.23	850.82
NC_009145.3	37661219	37661352	MS2_peak_3259	EFHD2:First_intron	EFHD2:NC_009145.3:37645694-37662447:-:1161	EFHD2(EFHD2)	NA	NA	NA	EF-hand domain-containing protein D2 [Equus caballus]	NA	0.0113	831	1200.78	1027.17	1345.42	1224.43	1475.36
NC_009145.3	38026643	38026784	MS2_peak_3265	KAZN:First_intron	LOC111770164:NC_009145.3:37899075-37900304:-:-126409	LOC111770164(LOC111770164)	NA	NA	NA	NA	NA	0.0113	531	594.06	528.49	673.13	659.8	828.65
NC_009145.3	38957264	38957349	MS2_peak_3272	PRDM2:Other_intron	PRDM2:NC_009145.3:38954209-39081632:-:124325	PRDM2(PRDM2)	NA	NA	NA	PR domain zinc finger protein 2 isoform X1 [Equus caballus]; PR domain zinc finger protein 2 isoform X2 [Equus caballus]; PR domain zinc finger protein 2 isoform X3 [Equus caballus]; PR domain zinc finger protein 2 isoform X4 [Equus caballus]; PR domain zinc finger protein 2 isoform X5 [Equus caballus]; PR domain zinc finger protein 2 isoform X6 [Equus caballus]; PR domain zinc finger protein 2 i…	zf-C2H2	0.0114	94	160.05	100.28	176	173.9	227.04
NC_009145.3	39160990	39160991	MS2_peak_3276	PDPN:First_intron	PDPN:NC_009145.3:39132854-39161657:-:666	PDPN(PDPN)	NA	NA	NA	podoplanin [Equus caballus]	NA	0.0114	736	1176.22	948.58	1238.65	1244.47	1360.69
NC_009145.3	39406768	39406828	MS2_peak_3281	DHRS3:First_intron	DHRS3:NC_009145.3:39403940-39442241:+:2858	DHRS3(DHRS3)	NA	NA	NA	short-chain dehydrogenase/reductase 3 isoform X1 [Equus caballus]; short-chain dehydrogenase/reductase 3 isoform X2 [Equus caballus]	NA	0.0114	540	382.64	355.04	311.96	301.99	288.96
NC_009145.3	39769244	39769264	MS2_peak_3286	TNFRSF1B:First_intron	TNFRSF1B:NC_009145.3:39737050-39770700:-:1445	TNFRSF1B(TNFRSF1B)	NA	NA	NA	tumor necrosis factor receptor superfamily member 1B isoform X1 [Equus caballus]; tumor necrosis factor receptor superfamily member 1B isoform X2 [Equus caballus]; tumor necrosis factor receptor superfamily member 1B isoform X3 [Equus caballus]	NA	0.0115	735	1047.43	852.36	1147.73	1059.84	1272.78
NC_009145.3	39841899	39842032	MS2_peak_3288	intergenic	TNFRSF8:NC_009145.3:39790050-39838347:-:-3618	TNFRSF8(TNFRSF8)	NA	NA	NA	tumor necrosis factor receptor superfamily member 8 isoform X1 [Equus caballus]; tumor necrosis factor receptor superfamily member 8 isoform X2 [Equus caballus]	NA	0.0115	426	395.3	422.79	520.48	521.69	578.68
NC_009145.3	39929829	39930115	MS2_peak_3292	PLOD1:Other_intron	MFN2:NC_009145.3:39895570-39922777:-:-7195	MFN2(MFN2)	NA	NA	NA	mitofusin-2 [Equus caballus]	NA	0.0115	1252	1764.32	1425.57	1995.19	1819.83	1985.24
NC_009145.3	40075228	40075343	MS2_peak_3304	C2H1orf167:Other_exon	C2H1orf167:NC_009145.3:40070057-40089167:-:13881	C2H1orf167(C2H1orf167)	NA	NA	NA	uncharacterized protein C1orf167 homolog isoform X1 [Equus caballus]; uncharacterized protein C1orf167 homolog isoform X2 [Equus caballus]	NA	0.0115	1212	1575.98	1401.18	1784.99	1648.79	1983.71
NC_009145.3	40145493	40145519	MS2_peak_3313	DRAXIN:Promoter_0kb_1kb	DRAXIN:NC_009145.3:40117997-40145035:-:-471	DRAXIN(DRAXIN)	NA	NA	NA	draxin [Equus caballus]	NA	0.0116	700	991.59	936.38	1201.12	1040.52	1234.56
NC_009145.3	40759039	40759260	MS2_peak_3325	intergenic	C2H1orf127:NC_009145.3:40709098-40714222:+:50051	C2H1orf127(C2H1orf127)	NA	NA	NA	LOW QUALITY PROTEIN: uncharacterized protein C1orf127 homolog [Equus caballus]	NA	0.0116	311	439.96	325.9	266.92	236.87	256.09
NC_009145.3	40814616	40814698	MS2_peak_3327	intergenic	LOC111772449:NC_009145.3:40821185-40825386:-:10728	LOC111772449(LOC111772449)	NA	NA	NA	NA	NA	0.0116	936	1146.44	909.96	1198.62	1227.29	1458.54
NC_009145.3	40855399	40855446	MS2_peak_3332	CASZ1:First_intron	CASZ1:NC_009145.3:40832154-40983586:+:23268	CASZ1(CASZ1)	NA	NA	NA	zinc finger protein castor homolog 1 isoform X1 [Equus caballus]; zinc finger protein castor homolog 1 isoform X2 [Equus caballus]; zinc finger protein castor homolog 1 isoform X3 [Equus caballus]	TF_others	0.0117	811	1221.63	985.16	1373.78	1266.65	1351.52
NC_009145.3	40898491	40898546	MS2_peak_3333	CASZ1:Other_intron	CASZ1:NC_009145.3:40832154-40983586:+:66364	CASZ1(CASZ1)	NA	NA	NA	zinc finger protein castor homolog 1 isoform X1 [Equus caballus]; zinc finger protein castor homolog 1 isoform X2 [Equus caballus]; zinc finger protein castor homolog 1 isoform X3 [Equus caballus]	TF_others	0.0117	685	1052.64	819.84	1156.91	1038.37	1233.03
NC_009145.3	41000442	41000650	MS2_peak_3343	PEX14:Other_intron	LOC111772450:NC_009145.3:41017165-41034767:+:-16618	LOC111772450(LOC111772450)	NA	NA	NA	NA	NA	0.0117	396	519.62	413.31	613.9	525.27	643.65
NC_009145.3	41449318	41449444	MS2_peak_3352	UBE4B:First_intron	UBE4B:NC_009145.3:41353757-41476428:-:27046	UBE4B(UBE4B)	NA	NA	NA	ubiquitin conjugation factor E4 B isoform X1 [Equus caballus]; ubiquitin conjugation factor E4 B isoform X2 [Equus caballus]; ubiquitin conjugation factor E4 B isoform X3 [Equus caballus]	NA	0.0118	895	1374.98	1106.45	1347.92	1464.88	1742.15
NC_009145.3	41617849	41617853	MS2_peak_3360	CTNNBIP1:Other_intron	LOC111772454:NC_009145.3:41646794-41648907:-:31055	LOC111772454(LOC111772454)	NA	NA	NA	NA	NA	0.0118	1204	1766.56	1542.11	1953.48	1887.81	2095.31
NC_009145.3	41618240	41618445	MS2_peak_3361	CTNNBIP1:Other_intron	LOC111772454:NC_009145.3:41646794-41648907:-:30564	LOC111772454(LOC111772454)	NA	NA	NA	NA	NA	0.0118	1136	1428.58	1191.82	1619.84	1472.04	1732.97
NC_009145.3	41631573	41631723	MS2_peak_3363	intergenic	LOC111772454:NC_009145.3:41646794-41648907:-:17258	LOC111772454(LOC111772454)	NA	NA	NA	NA	NA	0.0118	824	1051.89	871.33	1111.03	1178.63	1237.62
NC_009145.3	41871216	41871301	MS2_peak_3378	intergenic	SLC25A33:NC_009145.3:41830862-41863872:-:-7386	SLC25A33(SLC25A33)	NA	NA	NA	solute carrier family 25 member 33 isoform X1 [Equus caballus]; solute carrier family 25 member 33 isoform X2 [Equus caballus]	NA	0.0118	925	1408.48	1015.65	1483.88	1396.9	1597.67
NC_009145.3	41871389	41871548	MS2_peak_3379	intergenic	SLC25A33:NC_009145.3:41830862-41863872:-:-7596	SLC25A33(SLC25A33)	NA	NA	NA	solute carrier family 25 member 33 isoform X1 [Equus caballus]; solute carrier family 25 member 33 isoform X2 [Equus caballus]	NA	0.0118	844	1043.71	941.12	1112.7	1244.47	1251.38
NC_009145.3	41929414	41929553	MS2_peak_3380	LOC111772455:Other_exon	LOC111772455:NC_009145.3:41925485-41936389:-:6905	LOC111772455(LOC111772455)	NA	NA	NA	NA	NA	0.0118	486	592.57	548.82	693.14	670.54	737.68
NC_009145.3	42013912	42014047	MS2_peak_3383	SPSB1:First_intron;LOC111770413:Other_intron	LOC111770413:NC_009145.3:42006674-42023665:+:7305	LOC111770413(LOC111770413)	NA	NA	NA	uncharacterized protein [Equus caballus]	NA	0.0118	206	402	309.64	414.55	466.59	470.13
NC_009145.3	42024051	42024052	MS2_peak_3384	SPSB1:First_intron	LOC111770413:NC_009145.3:42006674-42023665:+:17377	LOC111770413(LOC111770413)	NA	NA	NA	uncharacterized protein [Equus caballus]	NA	0.0119	319	424.33	397.05	566.36	440.11	552.69
NC_009145.3	42024063	42024193	MS2_peak_3385	SPSB1:First_intron	LOC111770413:NC_009145.3:42006674-42023665:+:17454	LOC111770413(LOC111770413)	NA	NA	NA	uncharacterized protein [Equus caballus]	NA	0.0119	1219	1686.9	1420.15	1955.99	1729.66	1943.19
NC_009145.3	42095057	42095195	MS2_peak_3390	H6PD:First_intron	H6PD:NC_009145.3:42069554-42101927:-:6800	H6PD(H6PD)	NA	NA	NA	GDH/6PGL endoplasmic bifunctional protein [Equus caballus]	NA	0.0119	324	611.93	460.74	650.61	649.79	678.82
NC_009145.3	42263826	42264097	MS2_peak_3399	intergenic	LOC102148761:NC_009145.3:42251814-42257157:+:12147	LOC102148761(LOC102148761)	NA	NA	NA	solute carrier family 2, facilitated glucose transporter member 7 [Equus caballus]	NA	0.0119	690	1100.28	880.82	1183.6	1089.89	1339.29
NC_009145.3	42371239	42371481	MS2_peak_3402	ENO1:Other_intron	LOC111770416:NC_009145.3:42352092-42361006:-:-10354	LOC111770416(LOC111770416)	NA	NA	NA	uncharacterized protein [Equus caballus]	NA	0.0119	942	1365.3	1122.71	1518.08	1399.76	1584.67
NC_009145.3	42734138	42734270	MS2_peak_3409	RERE:Other_intron	LOC111772460:NC_009145.3:42748477-42755610:+:-14272	LOC111772460(LOC111772460)	NA	NA	NA	NA	NA	0.012	856	1288.63	918.09	1254.5	1351.81	1501.35
NC_009145.3	42842068	42842248	MS2_peak_3414	intergenic	SLC45A1:NC_009145.3:42817573-42838753:-:-3405	SLC45A1(SLC45A1)	NA	NA	NA	proton-associated sugar transporter A [Equus caballus]	NA	0.012	952	1339.99	1195.88	1504.73	1418.36	1634.36
NC_009145.3	42911461	42911561	MS2_peak_3415	LOC106782825:Other_exon	LOC106782825:NC_009145.3:42906928-42914638:+:4583	LOC106782825(LOC106782825)	NA	NA	NA	NA	NA	0.012	1131	1651.17	1537.37	1807.52	1872.78	2011.23
NC_009145.3	43049439	43049544	MS2_peak_3419	ERRFI1:First_intron	ERRFI1:NC_009145.3:43041498-43055351:+:7993	ERRFI1(ERRFI1)	NA	NA	NA	ERBB receptor feedback inhibitor 1 [Equus caballus]	NA	0.012	929	1297.56	1021.07	1343.75	1368.27	1537.28
NC_009145.3	47215726	47216020	MS2_peak_3480	PRDM16:First_exon;PRDM16:five_prime_UTR	PRDM16:NC_009145.3:46870892-47216430:-:556	PRDM16(PRDM16)	NA	NA	NA	histone-lysine N-methyltransferase PRDM16 isoform X1 [Equus caballus]; histone-lysine N-methyltransferase PRDM16 isoform X2 [Equus caballus]; histone-lysine N-methyltransferase PRDM16 isoform X3 [Equus caballus]	zf-C2H2	0.0124	1017	1310.96	1047.5	1415.48	1424.09	1482.24
NC_009145.3	47546901	47547087	MS2_peak_3490	intergenic	LOC111767395:NC_009145.3:47553552-47559652:+:-6557	LOC111767395(LOC111767395)	NA	NA	NA	LOW QUALITY PROTEIN: tumor necrosis factor receptor superfamily member 14-like [Equus caballus]	NA	0.0124	711	922.36	799.51	983.42	1037.65	1108.43
NC_009145.3	47556195	47556325	MS2_peak_3491	LOC111767395:Other_intron	LOC111767395:NC_009145.3:47553552-47559652:+:2708	LOC111767395(LOC111767395)	NA	NA	NA	LOW QUALITY PROTEIN: tumor necrosis factor receptor superfamily member 14-like [Equus caballus]	NA	0.0124	1266	1774	1537.37	2138.66	1789.06	2070.09
NC_009145.3	47647110	47647253	MS2_peak_3498	intergenic	PANK4:NC_009145.3:47627592-47645862:+:19589	PANK4(PANK4)	NA	NA	NA	4'-phosphopantetheine phosphatase isoform X1 [Equus caballus]; 4'-phosphopantetheine phosphatase isoform X2 [Equus caballus]	NA	0.0125	636	854.62	742.6	983.42	922.44	981.53
NC_009145.3	47824291	47824445	MS2_peak_3508	intergenic	MORN1:NC_009145.3:47754625-47815799:+:69743	MORN1(MORN1)	NA	NA	NA	MORN repeat-containing protein 1 isoform X1 [Equus caballus]; MORN repeat-containing protein 1 isoform X10 [Equus caballus]; MORN repeat-containing protein 1 isoform X2 [Equus caballus]; MORN repeat-containing protein 1 isoform X3 [Equus caballus]; MORN repeat-containing protein 1 isoform X4 [Equus caballus]; MORN repeat-containing protein 1 isoform X5 [Equus caballus]; MORN repeat-containing pro…	NA	0.0125	461	675.21	479.03	680.63	747.11	743.79
NC_009145.3	47900906	47901056	MS2_peak_3512	SKI:Other_intron	SKI:NC_009145.3:47829111-47906834:-:5852	SKI(SKI)	364;GO:0000122,biological_process negative regulation of transcription by RNA polymerase II;GO:0000902,biological_process cell morphogenesis;GO:0000904,biological_process cell morphogenesis involved in differentiation;GO:0000981,molecular_function DNA-binding transcription factor activity, RNA polymerase II-specific;GO:0001501,biological_process skeletal system development;GO:0001654,biological_p…	SKIL; Ski-like protein; K18499	map04550	ski oncogene [Equus caballus]; ski oncogene isoform X1 [Equus caballus]; ski oncogene isoform X2 [Equus caballus]	NA	0.0126	233	223.33	167.36	274.42	287.68	337.88
NC_009145.3	48100972	48101122	MS2_peak_3522	CFAP74:Promoter_0kb_1kb	CFAP74:NC_009145.3:48101247-48175551:+:-199	CFAP74(CFAP74)	NA	NA	NA	cilia- and flagella-associated protein 74 isoform X1 [Equus caballus]; cilia- and flagella-associated protein 74 isoform X2 [Equus caballus]; cilia- and flagella-associated protein 74 isoform X3 [Equus caballus]; cilia- and flagella-associated protein 74 isoform X4 [Equus caballus]; cilia- and flagella-associated protein 74 isoform X5 [Equus caballus]; cilia- and flagella-associated protein 74 is…	NA	0.0126	800	1158.35	1067.15	1403.81	1215.13	1365.28
NC_009145.3	48113108	48113420	MS2_peak_3523	CFAP74:Other_intron	CFAP74:NC_009145.3:48101247-48175551:+:12017	CFAP74(CFAP74)	NA	NA	NA	cilia- and flagella-associated protein 74 isoform X1 [Equus caballus]; cilia- and flagella-associated protein 74 isoform X2 [Equus caballus]; cilia- and flagella-associated protein 74 isoform X3 [Equus caballus]; cilia- and flagella-associated protein 74 isoform X4 [Equus caballus]; cilia- and flagella-associated protein 74 isoform X5 [Equus caballus]; cilia- and flagella-associated protein 74 is…	NA	0.0126	814	1106.24	958.06	1189.44	1151.44	1431.02
NC_009145.3	48162255	48162340	MS2_peak_3524	CFAP74:Other_intron	TMEM52:NC_009145.3:48176211-48178143:+:-13913	TMEM52(TMEM52)	NA	NA	NA	transmembrane protein 52 [Equus caballus]	NA	0.0126	798	1053.38	922.83	1246.16	1106.35	1219.27
NC_009145.3	48187138	48187162	MS2_peak_3527	CALML6:Promoter_0kb_1kb	CALML6:NC_009145.3:48178532-48187063:-:-87	CALML6(CALML6)	NA	NA	NA	LOW QUALITY PROTEIN: calmodulin-like protein 6 [Equus caballus]	NA	0.0126	357	384.88	320.48	400.37	488.77	559.57
NC_009145.3	48346008	48346035	MS2_peak_3540	CDK11:Other_intron	CDK11:NC_009145.3:48344839-48363881:+:1182	CDK11(CDK11)	NA	NA	NA	cyclin-dependent kinase 11B isoform X1 [Equus caballus]; cyclin-dependent kinase 11B isoform X2 [Equus caballus]; cyclin-dependent kinase 11B isoform X3 [Equus caballus]	NA	0.0127	287	443.69	385.53	510.48	475.17	556.51
NC_009145.3	48544298	48544341	MS2_peak_3554	MXRA8:First_intron	MXRA8:NC_009145.3:48543489-48548179:+:830	MXRA8(MXRA8)	NA	NA	NA	matrix remodeling-associated protein 8 [Equus caballus]	NA	0.0127	775	1189.62	862.53	1221.14	1190.8	1369.1
NC_009145.3	48890050	48890069	MS2_peak_3585	PERM1:Other_exon	PERM1:NC_009145.3:48887687-48893510:+:2372	PERM1(PERM1)	NA	NA	NA	PGC-1 and ERR-induced regulator in muscle protein 1 [Equus caballus]	NA	0.0129	1792	2635.32	2092.97	2812.62	2749.42	3023.34
NC_009145.3	49012632	49012780	MS2_peak_3597	intergenic	SAMD11:NC_009145.3:48922839-48944109:-:-68597	SAMD11(SAMD11)	NA	NA	NA	sterile alpha motif domain-containing protein 11 [Equus caballus]	SAND	0.0129	541	726.57	664.68	916.69	754.27	863.81
NC_009145.3	49023201	49023341	MS2_peak_3601	intergenic	SAMD11:NC_009145.3:48922839-48944109:-:-79162	SAMD11(SAMD11)	NA	NA	NA	sterile alpha motif domain-containing protein 11 [Equus caballus]	SAND	0.013	239	282.14	276.44	334.48	363.54	395.21
NC_009145.3	49024870	49025008	MS2_peak_3602	intergenic	SAMD11:NC_009145.3:48922839-48944109:-:-80830	SAMD11(SAMD11)	NA	NA	NA	sterile alpha motif domain-containing protein 11 [Equus caballus]	SAND	0.013	546	766.03	621.32	892.5	832.98	808.77
NC_009145.3	49034130	49034355	MS2_peak_3606	intergenic	SAMD11:NC_009145.3:48922839-48944109:-:-90133	SAMD11(SAMD11)	NA	NA	NA	sterile alpha motif domain-containing protein 11 [Equus caballus]	SAND	0.013	410	597.79	562.37	789.9	664.1	660.47
NC_009145.3	49053629	49053872	MS2_peak_3616	intergenic	LOC111770340:NC_009145.3:49141269-49144700:+:-87518	LOC111770340(LOC111770340)	NA	NA	NA	NA	NA	0.013	1631	2044.23	1774.51	2292.13	2123.25	2581.49
NC_009145.3	49067122	49067257	MS2_peak_3622	intergenic	LOC111770340:NC_009145.3:49141269-49144700:+:-74079	LOC111770340(LOC111770340)	NA	NA	NA	NA	NA	0.0131	332	393.81	327.94	475.44	432.24	497.65
NC_009145.3	49233359	49233527	MS2_peak_3625	intergenic	LPL:NC_009145.3:49312281-49335995:+:-78837	LPL(LPL)	NA	NA	NA	lipoprotein lipase isoform X1 [Equus caballus]; lipoprotein lipase isoform X2 [Equus caballus]	NA	0.0131	971	1349.67	1214.18	1687.4	1329.63	1637.42
NC_009145.3	51278727	51278860	MS2_peak_3657	REEP4:Other_intron	REEP4:NC_009145.3:51277694-51281858:-:3064	REEP4(REEP4)	NA	NA	NA	receptor expression-enhancing protein 4 [Equus caballus]	NA	0.0133	467	189.83	218.85	142.63	214.69	156.71
NC_009145.3	51366887	51367179	MS2_peak_3662	POLR3D:Other_intron	POLR3D:NC_009145.3:51365869-51371262:+:1164	POLR3D(POLR3D)	NA	NA	NA	DNA-directed RNA polymerase III subunit RPC4 [Equus caballus]	NA	0.0133	1385	1787.4	1403.21	1991.85	1848.45	2028.81
NC_009145.3	51517556	51517666	MS2_peak_3668	intergenic	MIR9064:NC_009145.3:51529638-51529777:+:-12026	MIR9064(MIR9064)	NA	NA	NA	NA	NA	0.0133	1466	2007.76	1748.77	2436.43	1995.16	2388.09
NC_009145.3	51788047	51788190	MS2_peak_3681	EGR3:First_intron	EGR3:NC_009145.3:51783523-51788806:-:687	EGR3(EGR3)	NA	NA	NA	early growth response protein 3 isoform X1 [Equus caballus]; early growth response protein 3 isoform X2 [Equus caballus]	zf-C2H2	0.0134	533	783.15	738.53	941.71	850.16	929.55
NC_009145.3	52117380	52117518	MS2_peak_3690	LOC100057812:First_intron	LOC100057812:NC_009145.3:52073231-52122295:-:4845	LOC100057812(LOC100057812)	NA	NA	NA	tumor necrosis factor receptor superfamily member 10A isoform X2 [Equus caballus]; tumor necrosis factor receptor superfamily member 10B isoform X1 [Equus caballus]	NA	0.0135	910	1251.4	1021.07	1362.93	1292.41	1463.89
NC_009145.3	52634636	52634646	MS2_peak_3705	NKX2-6:First_exon;NKX2-6:five_prime_UTR	NKX2-6:NC_009145.3:52630713-52634727:-:85	NKX2-6(NKX2-6)	NA	NA	NA	homeobox protein Nkx-2.6 [Equus caballus]	Homeobox	0.0136	130	260.55	218.17	389.53	278.38	282.08
NC_009145.3	53978816	53979013	MS2_peak_3709	intergenic	NEFL:NC_009145.3:53932073-53937755:-:-41159	NEFL(NEFL)	NA	NA	NA	neurofilament light polypeptide [Equus caballus]	NA	0.0136	625	994.57	773.77	1046.81	1025.49	1126.01
NC_009145.3	54189606	54190202	MS2_peak_3712	DOCK5:First_intron	DOCK5:NC_009145.3:54163781-54366678:+:26123	DOCK5(DOCK5)	NA	NA	NA	dedicator of cytokinesis protein 5 isoform X1 [Equus caballus]; dedicator of cytokinesis protein 5 isoform X2 [Equus caballus]	NA	0.0136	898	1317.66	991.26	1417.99	1341.08	1449.37
NC_009145.3	54935388	54935625	MS2_peak_3714	EBF2:First_intron	EBF2:NC_009145.3:54749625-54936409:-:902	EBF2(EBF2)	NA	NA	NA	transcription factor COE2 [Equus caballus]	COE	0.0136	521	778.68	584.73	753.2	893.81	873.75
NC_009145.3	54937468	54937613	MS2_peak_3717	EBF2:Promoter_1kb_2kb	EBF2:NC_009145.3:54749625-54936409:-:-1131	EBF2(EBF2)	NA	NA	NA	transcription factor COE2 [Equus caballus]	COE	0.0136	759	906.73	738.53	935.04	1054.11	1086.26
NC_009145.3	55146523	55146663	MS2_peak_3723	PPP2R2A:First_intron	PPP2R2A:NC_009145.3:55144602-55228943:+:1991	PPP2R2A(PPP2R2A)	NA	NA	NA	serine/threonine-protein phosphatase 2A 55 kDa regulatory subunit B alpha isoform isoform X1 [Equus caballus]; serine/threonine-protein phosphatase 2A 55 kDa regulatory subunit B alpha isoform isoform X2 [Equus caballus]	NA	0.0136	836	1216.42	945.19	1277.86	1246.61	1406.56
NC_009145.3	56934967	56935117	MS2_peak_3747	SCARA5:First_intron	SCARA5:NC_009145.3:56821467-56936405:-:1362	SCARA5(SCARA5)	NA	NA	NA	scavenger receptor class A member 5 [Equus caballus]	NA	0.0137	1504	2065.82	1691.18	2224.57	2133.27	2459.95
NC_009145.3	57181850	57181966	MS2_peak_3750	LOC111772508:First_exon;LOC111772507:First_intron	LOC111772508:NC_009145.3:57181317-57184194:+:591	LOC111772508(LOC111772508)	NA	NA	NA	NA	NA	0.0137	972	1236.52	1072.57	1302.88	1383.3	1495.23
NC_009145.3	57929631	57929794	MS2_peak_3764	HMBOX1:Other_intron	HMBOX1:NC_009145.3:57811991-58004934:+:117721	HMBOX1(HMBOX1)	NA	NA	NA	homeobox-containing protein 1 isoform X1 [Equus caballus]; homeobox-containing protein 1 isoform X10 [Equus caballus]; homeobox-containing protein 1 isoform X11 [Equus caballus]; homeobox-containing protein 1 isoform X2 [Equus caballus]; homeobox-containing protein 1 isoform X3 [Equus caballus]; homeobox-containing protein 1 isoform X4 [Equus caballus]; homeobox-containing protein 1 isoform X5 [E…	Homeobox	0.0139	951	1297.56	1153.2	1433	1366.12	1601.49
NC_009145.3	58296821	58296839	MS2_peak_3771	MIR124-1:Promoter_2kb_3kb;LOC102147856:Promoter_0kb_1kb	LOC102147856:NC_009145.3:58290560-58296563:-:-267	LOC102147856(LOC102147856)	NA	NA	NA	NA	NA	0.0139	1631	2445.49	2038.76	2666.65	2491.8	2924.72
NC_009145.3	59239518	59239650	MS2_peak_3777	PINX1:Other_intron	PINX1:NC_009145.3:59179230-59271590:-:32005	PINX1(PINX1)	NA	NA	NA	PIN2/TERF1-interacting telomerase inhibitor 1 [Equus caballus]	HMG	0.0139	127	173.45	92.15	174.33	220.41	230.86
NC_009145.3	60267676	60267827	MS2_peak_3785	FDFT1:First_intron	FDFT1:NC_009145.3:60265710-60300799:+:2041	FDFT1(FDFT1)	NA	NA	NA	squalene synthase isoform X1 [Equus caballus]; squalene synthase isoform X2 [Equus caballus]	NA	0.014	519	792.83	617.93	869.14	785.04	923.44
NC_009145.3	60268650	60268797	MS2_peak_3786	FDFT1:First_intron	FDFT1:NC_009145.3:60265710-60300799:+:3013	FDFT1(FDFT1)	NA	NA	NA	squalene synthase isoform X1 [Equus caballus]; squalene synthase isoform X2 [Equus caballus]	NA	0.014	209	183.13	236.47	324.47	224.71	390.63
NC_009145.3	61830305	61830455	MS2_peak_3794	CEP44:Other_intron	CEP44:NC_009145.3:61822282-61846949:-:16568	CEP44(CEP44)	NA	NA	NA	centrosomal protein of 44 kDa isoform X1 [Equus caballus]; centrosomal protein of 44 kDa isoform X2 [Equus caballus]; centrosomal protein of 44 kDa isoform X3 [Equus caballus]; centrosomal protein of 44 kDa isoform X4 [Equus caballus]	NA	0.014	1186	1608.74	1323.26	1858.4	1630.9	1820.12
NC_009145.3	62838573	62838697	MS2_peak_3806	GALNT7:First_intron	GALNT7:NC_009145.3:62720149-62856670:-:18034	GALNT7(GALNT7)	NA	NA	NA	N-acetylgalactosaminyltransferase 7 isoform X1 [Equus caballus]; N-acetylgalactosaminyltransferase 7 isoform X2 [Equus caballus]; N-acetylgalactosaminyltransferase 7 isoform X3 [Equus caballus]; N-acetylgalactosaminyltransferase 7 isoform X4 [Equus caballus]	NA	0.0141	1096	1428.58	1222.99	1650.7	1481.34	1651.94
NC_009145.3	65960623	65961131	MS2_peak_3820	CLCN3:Other_intron	CLCN3:NC_009145.3:65909767-65995776:-:34898	CLCN3(CLCN3)	NA	NA	NA	H(+)/Cl(-) exchange transporter 3 isoform X1 [Equus caballus]; H(+)/Cl(-) exchange transporter 3 isoform X2 [Equus caballus]; H(+)/Cl(-) exchange transporter 3 isoform X3 [Equus caballus]; H(+)/Cl(-) exchange transporter 3 isoform X4 [Equus caballus]	NA	0.0142	676	939.48	815.1	1101.02	941.76	1132.89
NC_009145.3	69867319	69867479	MS2_peak_3836	CPE:First_intron	CPE:NC_009145.3:69761362-69867923:-:523	CPE(CPE)	NA	NA	NA	carboxypeptidase E [Equus caballus]	NA	0.0143	813	897.8	759.54	997.59	1039.8	1064.86
NC_009145.3	69867504	69867551	MS2_peak_3837	CPE:First_exon	CPE:NC_009145.3:69761362-69867923:-:395	CPE(CPE)	NA	NA	NA	carboxypeptidase E [Equus caballus]	NA	0.0143	368	600.76	437.7	532.16	654.79	794.25
NC_009145.3	75704982	75705198	MS2_peak_3856	FNIP2:First_intron	FNIP2:NC_009145.3:75617932-75747144:-:42053	FNIP2(FNIP2)	NA	NA	NA	folliculin-interacting protein 2 isoform X1 [Equus caballus]; folliculin-interacting protein 2 isoform X2 [Equus caballus]; folliculin-interacting protein 2 isoform X3 [Equus caballus]; folliculin-interacting protein 2 isoform X4 [Equus caballus]; folliculin-interacting protein 2 isoform X5 [Equus caballus]	NA	0.0143	216	322.34	328.61	486.29	354.23	401.33
NC_009145.3	77091542	77091729	MS2_peak_3867	GRIA2:First_exon;GRIA2:five_prime_UTR	GRIA2:NC_009145.3:76948196-77091772:-:136	GRIA2(GRIA2)	246;GO:0000149,molecular_function SNARE binding;GO:0001540,molecular_function amyloid-beta binding;GO:0001919,biological_process regulation of receptor recycling;GO:0003008,biological_process system process;GO:0003674,molecular_function molecular_function;GO:0004888,molecular_function transmembrane signaling receptor activity;GO:0004970,molecular_function ionotropic glutamate receptor activity;GO…	GRIA1; glutamate receptor 1; K05197; GRIA2; glutamate receptor 2; K05198; GRIA3; glutamate receptor 3; K05199; GRIA4; glutamate receptor 4; K05200	map04024,map04080,map04713,map04720,map04723,map04724,map04728,map04730,map05014,map05016,map05030,map05031,map05033,map05202	glutamate receptor 2 isoform 1 precursor [Equus caballus]; glutamate receptor 2 isoform 2 precursor [Equus caballus]; glutamate receptor 2 isoform 3 [Equus caballus]; glutamate receptor 2 isoform X1 [Equus caballus]; glutamate receptor 2 isoform X2 [Equus caballus]; glutamate receptor 2 isoform X3 [Equus caballus]; glutamate receptor 2 isoform X4 [Equus caballus]; glutamate receptor 2 isoform X5 …	NA	0.0144	1790	2441.02	2120.75	2614.1	2676.43	2891.09
NC_009145.3	77502579	77502729	MS2_peak_3872	PDGFC:Other_intron	PDGFC:NC_009145.3:77304868-77513715:+:197786	PDGFC(PDGFC)	NA	NA	NA	platelet-derived growth factor C isoform X1 [Equus caballus]; platelet-derived growth factor C isoform X2 [Equus caballus]; platelet-derived growth factor C isoform X3 [Equus caballus]	NA	0.0144	509	573.22	482.42	703.15	611.86	700.22
NC_009145.3	78690103	78690308	MS2_peak_3878	intergenic	LOC106782872:NC_009145.3:78584965-78615313:+:105240	LOC106782872(LOC106782872)	NA	NA	NA	NA	NA	0.0144	747	1041.47	912.67	1136.89	1107.78	1255.97
NC_009145.3	79628653	79628832	MS2_peak_3886	DCHS2:First_exon	DCHS2:NC_009145.3:79628136-79877340:+:606	DCHS2(DCHS2)	NA	NA	NA	protocadherin-23 isoform X1 [Equus caballus]; protocadherin-23 isoform X2 [Equus caballus]	NA	0.0145	924	1361.58	1162.01	1491.39	1389.02	1642
NC_009145.3	80273875	80274025	MS2_peak_3891	RNF175:First_intron	RNF175:NC_009145.3:80264646-80312838:+:9304	RNF175(RNF175)	NA	NA	NA	RING finger protein 175 isoform X1 [Equus caballus]; RING finger protein 175 isoform X2 [Equus caballus]; RING finger protein 175 isoform X3 [Equus caballus]; RING finger protein 175 isoform X4 [Equus caballus]	NA	0.0145	583	903.01	769.7	1002.6	983.98	996.06
NC_009145.3	80374781	80374931	MS2_peak_3893	intergenic	LOC111770463:NC_009145.3:80341184-80358870:-:-15986	LOC111770463(LOC111770463)	NA	NA	NA	NA	NA	0.0145	1123	1650.42	1317.17	1859.23	1660.96	1825.47
NC_009145.3	80508440	80508815	MS2_peak_3895	TMEM131L:Other_intron	TMEM131L:NC_009145.3:80377370-80527567:-:18939	TMEM131L(TMEM131L)	NA	NA	NA	transmembrane protein 131-like isoform X1 [Equus caballus]; transmembrane protein 131-like isoform X2 [Equus caballus]	NA	0.0146	700	924.6	710.08	973.41	984.7	1056.45
NC_009145.3	80833556	80833702	MS2_peak_3907	intergenic	TRIM2:NC_009145.3:80638805-80789921:-:-43708	TRIM2(TRIM2)	NA	NA	NA	tripartite motif-containing protein 2 isoform X1 [Equus caballus]; tripartite motif-containing protein 2 isoform X2 [Equus caballus]; tripartite motif-containing protein 2 isoform X3 [Equus caballus]	NA	0.0146	1111	1412.2	1206.05	1522.25	1498.51	1731.44
NC_009145.3	82463621	82463777	MS2_peak_3922	SH3D19:First_intron	LOC100062359:NC_009145.3:82454359-82454888:+:9340	LOC100062359(LOC100062359)	NA	NA	NA	NA	NA	0.0148	938	1084.65	965.51	1297.04	1129.25	1349.99
NC_009145.3	84449482	84449571	MS2_peak_3930	intergenic	LOC111772539:NC_009145.3:84474734-84603528:-:154001	LOC111772539(LOC111772539)	NA	NA	NA	NA	NA	0.0148	101	189.83	153.13	296.11	190.36	221.69
NC_009145.3	85372844	85372991	MS2_peak_3938	ARHGAP10:Other_intron	ARHGAP10:NC_009145.3:85170515-85451631:-:78713	ARHGAP10(ARHGAP10)	NA	NA	NA	rho GTPase-activating protein 10 isoform X1 [Equus caballus]; rho GTPase-activating protein 10 isoform X2 [Equus caballus]; rho GTPase-activating protein 10 isoform X3 [Equus caballus]	NA	0.0149	834	1433.05	1236.54	1639.86	1436.97	1679.46
NC_009145.3	85435381	85435514	MS2_peak_3939	ARHGAP10:First_intron	ARHGAP10:NC_009145.3:85170515-85451631:-:16183	ARHGAP10(ARHGAP10)	NA	NA	NA	rho GTPase-activating protein 10 isoform X1 [Equus caballus]; rho GTPase-activating protein 10 isoform X2 [Equus caballus]; rho GTPase-activating protein 10 isoform X3 [Equus caballus]	NA	0.0149	1364	2216.2	1804.33	2530.69	2060.99	2713.74
NC_009145.3	85666654	85666876	MS2_peak_3944	EDNRA:First_intron	EDNRA:NC_009145.3:85615321-85667562:-:796	EDNRA(EDNRA)	347;GO:0000003,biological_process reproduction;GO:0001525,biological_process angiogenesis;GO:0001568,biological_process blood vessel development;GO:0001569,biological_process branching involved in blood vessel morphogenesis;GO:0001653,molecular_function peptide receptor activity;GO:0001666,biological_process response to hypoxia;GO:0001701,biological_process in utero embryonic development;GO:00017…	EDNRA; endothelin receptor type A; K04197	map04020,map04022,map04024,map04080,map04270,map04924,map05200	endothelin-1 receptor precursor [Equus caballus]	NA	0.0149	468	575.45	615.22	725.68	633.33	833.23
NC_009145.3	87283110	87283158	MS2_peak_3957	SMAD1:Other_exon	LOC111772644:NC_009145.3:87240535-87240585:+:42599	LOC111772644(LOC111772644)	NA	NA	NA	NA	NA	0.015	676	1016.91	706.01	1070.16	995.43	1126.01
NC_009145.3	88820240	88820450	MS2_peak_3965	GAB1:First_intron	LOC111772548:NC_009145.3:88868941-88872992:+:-48595	LOC111772548(LOC111772548)	NA	NA	NA	NA	NA	0.015	409	585.87	479.71	649.77	610.43	693.34
NC_009145.3	88829010	88829193	MS2_peak_3966	GAB1:First_intron	LOC111772548:NC_009145.3:88868941-88872992:+:-39839	LOC111772548(LOC111772548)	NA	NA	NA	NA	NA	0.015	243	329.79	221.56	345.32	399.32	372.28
NC_009145.3	88837294	88837431	MS2_peak_3968	GAB1:First_intron	LOC111772548:NC_009145.3:88868941-88872992:+:-31578	LOC111772548(LOC111772548)	NA	NA	NA	NA	NA	0.015	454	586.62	490.55	672.29	639.05	671.17
NC_009145.3	89228781	89229119	MS2_peak_3974	INPP4B:First_intron	INPP4B:NC_009145.3:89228462-89971128:+:488	INPP4B(INPP4B)	NA	NA	NA	inositol polyphosphate 4-phosphatase type II isoform X1 [Equus caballus]; inositol polyphosphate 4-phosphatase type II isoform X2 [Equus caballus]; inositol polyphosphate 4-phosphatase type II isoform X3 [Equus caballus]; inositol polyphosphate 4-phosphatase type II isoform X4 [Equus caballus]	NA	0.0151	486	762.31	556.27	806.58	760.71	852.34
NC_009145.3	89454334	89454408	MS2_peak_3975	INPP4B:Other_intron	LOC111772551:NC_009145.3:89311472-89351679:-:-102692	LOC111772551(LOC111772551)	NA	NA	NA	NA	NA	0.0151	228	291.82	214.11	302.78	372.12	355.46
NC_009145.3	91477509	91477767	MS2_peak_3988	intergenic	SCOC:NC_009145.3:91419420-91429169:-:-48469	SCOC(SCOC)	NA	NA	NA	LOW QUALITY PROTEIN: short coiled-coil protein [Equus caballus]	NA	0.0152	484	705.73	517.65	769.88	742.1	746.09
NC_009145.3	91664240	91664473	MS2_peak_3993	MAML3:First_intron	MAML3:NC_009145.3:91607302-92002236:+:57054	MAML3(MAML3)	NA	NA	NA	mastermind-like protein 3 isoform X1 [Equus caballus]; mastermind-like protein 3 isoform X2 [Equus caballus]	NA	0.0152	1248	1463.57	1332.75	1701.58	1524.99	1898.09
NC_009145.3	92382319	92382496	MS2_peak_4009	intergenic	ELF2:NC_009145.3:92415001-92515365:+:-32593	ELF2(ELF2)	NA	NA	NA	ETS-related transcription factor Elf-2 isoform X1 [Equus caballus]; ETS-related transcription factor Elf-2 isoform X10 [Equus caballus]; ETS-related transcription factor Elf-2 isoform X11 [Equus caballus]; ETS-related transcription factor Elf-2 isoform X2 [Equus caballus]; ETS-related transcription factor Elf-2 isoform X3 [Equus caballus]; ETS-related transcription factor Elf-2 isoform X4 [Equus …	ETS	0.0153	212	364.78	279.15	425.4	364.97	434.2
NC_009145.3	93802697	93802779	MS2_peak_4020	PCDH18:First_exon	PCDH18:NC_009145.3:93801614-93815134:+:1124	PCDH18(PCDH18)	NA	NA	NA	protocadherin-18 isoform X1 [Equus caballus]; protocadherin-18 isoform X2 [Equus caballus]; protocadherin-18 isoform X3 [Equus caballus]	NA	0.0154	940	1322.13	1005.49	1394.63	1327.48	1527.34
NC_009145.3	97417501	97417613	MS2_peak_4022	PCDH10:five_prime_UTR;LOC111772560:Promoter_1kb_2kb;PCDH10:First_exon	PCDH10:NC_009145.3:97358582-97418479:-:921	PCDH10(PCDH10)	NA	NA	NA	protocadherin-10 isoform X1 [Equus caballus]; protocadherin-10 isoform X2 [Equus caballus]; protocadherin-10 isoform X3 [Equus caballus]	NA	0.0154	721	1031.05	866.59	1120.21	1096.33	1174.17
NC_009145.3	97418586	97418730	MS2_peak_4023	LOC111772560:First_exon;PCDH10:Promoter_0kb_1kb	LOC111772560:NC_009145.3:97418612-97425003:+:46	LOC111772560(LOC111772560)	NA	NA	NA	NA	NA	0.0154	742	1069.02	885.56	1110.2	1055.54	1426.43
NC_009145.3	100703898	100704276	MS2_peak_4030	JADE1:Other_intron	JADE1:NC_009145.3:100674965-100732594:-:28506	JADE1(JADE1)	NA	NA	NA	protein Jade-1 isoform X1 [Equus caballus]; protein Jade-1 isoform X2 [Equus caballus]; protein Jade-1 isoform X3 [Equus caballus]; protein Jade-1 isoform X4 [Equus caballus]; protein Jade-1 isoform X5 [Equus caballus]	NA	0.0155	763	961.07	857.78	1051.81	1036.22	1201.69
NC_009145.3	103608586	103608717	MS2_peak_4044	FAT4:Other_exon	FAT4:NC_009145.3:103452827-103611125:-:2473	FAT4(FAT4)	NA	NA	NA	protocadherin Fat 4 [Equus caballus]	IRF	0.0155	134	283.63	194.46	292.77	349.94	297.36
NC_009145.3	103608830	103609448	MS2_peak_4045	FAT4:Other_exon	FAT4:NC_009145.3:103452827-103611125:-:1985	FAT4(FAT4)	NA	NA	NA	protocadherin Fat 4 [Equus caballus]	IRF	0.0155	1409	1816.43	1669.49	2193.71	1799.07	2349.11
NC_009145.3	105066484	105066610	MS2_peak_4048	LOC106782887:First_exon	LOC106782887:NC_009145.3:104928711-105070065:-:3517	LOC106782887(LOC106782887)	NA	NA	NA	NA	NA	0.0156	873	1160.58	1038.69	1329.57	1202.96	1405.79
NC_009145.3	105078889	105079276	MS2_peak_4049	intergenic	LOC106782887:NC_009145.3:104928711-105070065:-:-9017	LOC106782887(LOC106782887)	NA	NA	NA	NA	NA	0.0156	828	1023.61	914.7	1091.85	1160.74	1244.5
NC_009145.3	105710224	105710484	MS2_peak_4059	intergenic	FGF2:NC_009145.3:105637418-105690405:-:-19949	FGF2(FGF2)	634;GO:0000165,biological_process MAPK cascade;GO:0000186,biological_process activation of MAPKK activity;GO:0000187,biological_process activation of MAPK activity;GO:0001501,biological_process skeletal system development;GO:0001525,biological_process angiogenesis;GO:0001568,biological_process blood vessel development;GO:0001654,biological_process eye development;GO:0001655,biological_process uro…					0.0156	811	1158.35	985.16	1340.41	1196.52	1289.6
NC_009145.3	106189747	106189914	MS2_peak_4061	BLTP1:Other_intron	BLTP1:NC_009145.3:106080178-106274219:-:84388	BLTP1(BLTP1)	NA	NA	NA	bridge-like lipid transfer protein family member 1 isoform X1 [Equus caballus]; bridge-like lipid transfer protein family member 1 isoform X2 [Equus caballus]; bridge-like lipid transfer protein family member 1 isoform X3 [Equus caballus]; bridge-like lipid transfer protein family member 1 isoform X4 [Equus caballus]; bridge-like lipid transfer protein family member 1 isoform X5 [Equus caballus];…	NA	0.0156	516	640.22	536.62	704.82	723.49	736.15
NC_009145.3	107418410	107418487	MS2_peak_4075	PRDM5:First_intron	PRDM5:NC_009145.3:107417706-107603880:+:742	PRDM5(PRDM5)	NA	NA	NA	PR domain zinc finger protein 5 isoform X1 [Equus caballus]; PR domain zinc finger protein 5 isoform X2 [Equus caballus]; PR domain zinc finger protein 5 isoform X3 [Equus caballus]; PR domain zinc finger protein 5 isoform X4 [Equus caballus]; PR domain zinc finger protein 5 isoform X5 [Equus caballus]	zf-C2H2	0.0158	1095	1899.81	1717.6	2415.58	1788.34	2311.65
NC_009145.3	108350961	108351181	MS2_peak_4077	intergenic	PDE5A:NC_009145.3:108413277-108542926:+:-62205	PDE5A(PDE5A)	NA	NA	NA	cGMP-specific 3',5'-cyclic phosphodiesterase isoform X1 [Equus caballus]; cGMP-specific 3',5'-cyclic phosphodiesterase isoform X2 [Equus caballus]; cGMP-specific 3',5'-cyclic phosphodiesterase isoform X3 [Equus caballus]	NA	0.0158	1535	2027.11	1835.49	2639.96	2128.26	2206.92
NC_009145.3	109056754	109056972	MS2_peak_4089	SEC24D:Other_intron	METTL14:NC_009145.3:109086695-109113504:-:56640	METTL14(METTL14)	NA	NA	NA	N6-adenosine-methyltransferase non-catalytic subunit [Equus caballus]	NA	0.0159	1104	1465.8	1173.52	1632.35	1400.47	1846.11
NC_009145.3	110269643	110269839	MS2_peak_4097	intergenic	TRAM1L1:NC_009145.3:110223702-110231278:+:46039	TRAM1L1(TRAM1L1)	NA	NA	NA	translocating chain-associated membrane protein 1-like 1 isoform X1 [Equus caballus]; translocating chain-associated membrane protein 1-like 1 isoform X2 [Equus caballus]	NA	0.0159	761	1049.66	919.44	1123.55	1083.45	1351.52
NC_009145.3	112415807	112415929	MS2_peak_4103	UGT8:Other_intron	UGT8:NC_009145.3:112387729-112467843:-:51974	UGT8(UGT8)	NA	NA	NA	2-hydroxyacylsphingosine 1-beta-galactosyltransferase [Equus caballus]	NA	0.0159	704	915.66	817.13	1005.1	970.38	1152
NC_009145.3	114228660	114228914	MS2_peak_4115	LOC106782852:First_intron	NEUROG2:NC_009145.3:114233825-114236098:+:-5037	NEUROG2(NEUROG2)	NA	NA	NA	neurogenin-2 [Equus caballus]	bHLH	0.016	615	904.5	825.26	1040.13	983.27	1038.1
NC_009145.3	114556626	114556683	MS2_peak_4123	intergenic	LOC106782879:NC_009145.3:114516739-114541750:+:39915	LOC106782879(LOC106782879)	NA	NA	NA	NA	NA	0.0161	687	1088.37	836.78	1174.43	1073.43	1218.51
NC_009145.3	115782907	115783060	MS2_peak_4127	PITX2:Other_intron	PITX2:NC_009145.3:115769083-115788664:+:13900	PITX2(PITX2)	NA	NA	NA	pituitary homeobox 2 isoform X1 [Equus caballus]; pituitary homeobox 2 isoform X2 [Equus caballus]	Homeobox	0.0161	994	1357.86	1130.16	1503.07	1353.24	1638.95
NC_009145.3	116104705	116104855	MS2_peak_4129	ELOVL6:Promoter_0kb_1kb	ELOVL6:NC_009145.3:116105074-116236992:+:-293	ELOVL6(ELOVL6)	NA	NA	NA	very long chain fatty acid elongase 6 [Equus caballus]	NA	0.0161	149	300.75	202.59	312.79	322.75	346.29
NC_009145.3	116632919	116633101	MS2_peak_4149	intergenic	MCUB:NC_009145.3:116540448-116628615:-:-4395	MCUB(MCUB)	NA	NA	NA	calcium uniporter regulatory subunit MCUb, mitochondrial [Equus caballus]	NA	0.0162	458	297.78	226.98	53.38	132.39	191.11
NC_009145.3	117747223	117747528	MS2_peak_4161	LEF1:Promoter_0kb_1kb	LEF1:NC_009145.3:117748127-117862664:+:-751	LEF1(LEF1)	NA	NA	NA	lymphoid enhancer-binding factor 1 isoform X1 [Equus caballus]; lymphoid enhancer-binding factor 1 isoform X2 [Equus caballus]; lymphoid enhancer-binding factor 1 isoform X3 [Equus caballus]; lymphoid enhancer-binding factor 1 isoform X4 [Equus caballus]; lymphoid enhancer-binding factor 1 isoform X5 [Equus caballus]; lymphoid enhancer-binding factor 1 isoform X6 [Equus caballus]	HMG	0.0163	535	783.15	661.97	767.38	836.56	1047.27
NC_009145.3	117860863	117861056	MS2_peak_4163	LEF1:Other_intron	HADH:NC_009145.3:117871962-117904601:-:43641	HADH(HADH)	NA	NA	NA	hydroxyacyl-coenzyme A dehydrogenase, mitochondrial [Equus caballus]	NA	0.0163	617	878.44	796.8	1064.32	878.78	1063.33
NC_009145.3	117986056	117986118	MS2_peak_4169	SGMS2:Other_intron;LOC111772597:Other_intron	LOC111772597:NC_009145.3:117979845-117987916:+:6242	LOC111772597(LOC111772597)	NA	NA	NA	NA	NA	0.0163	1295	1640	1496.72	1960.99	1692.45	1972.24
NC_009145.3	119333632	119333780	MS2_peak_4183	TBCK:Other_intron	TBCK:NC_009145.3:119174059-119371107:+:159647	TBCK(TBCK)	NA	NA	NA	TBC domain-containing protein kinase-like protein isoform X1 [Equus caballus]; TBC domain-containing protein kinase-like protein isoform X2 [Equus caballus]; TBC domain-containing protein kinase-like protein isoform X3 [Equus caballus]; TBC domain-containing protein kinase-like protein isoform X4 [Equus caballus]; TBC domain-containing protein kinase-like protein isoform X5 [Equus caballus]; TBC …	NA	0.0164	462	638.73	578.63	774.05	660.52	764.43
NC_009145.3	119671839	119672051	MS2_peak_4187	INTS12:First_intron;GSTCD:Promoter_1kb_2kb	INTS12:NC_009145.3:119670140-119695100:+:1805	INTS12(INTS12)	NA	NA	NA	integrator complex subunit 12 [Equus caballus]	NA	0.0164	971	1140.48	1183.69	1345.42	1326.76	1467.71
NC_009145.3	119739820	119740029	MS2_peak_4188	ARHGEF38:Other_intron	INTS12:NC_009145.3:119670140-119695100:+:69784	INTS12(INTS12)	NA	NA	NA	integrator complex subunit 12 [Equus caballus]	NA	0.0164	1127	1650.42	1284.64	1774.99	1605.14	1935.55
NC_009145.3	120618047	120618424	MS2_peak_4208	CXXC4:Promoter_2kb_3kb	CXXC4:NC_009145.3:120621059-120644045:+:-2823	CXXC4(CXXC4)	NA	NA	NA	CXXC-type zinc finger protein 4 isoform X1 [Equus caballus]; CXXC-type zinc finger protein 4 isoform X2 [Equus caballus]	NA	0.0165	1704	2149.2	1750.8	2410.58	2113.95	2686.22
NC_009146.3	401376	401526	MS2_peak_4230	GPT2:Other_intron	GPT2:NC_009146.3:389702-423345:+:11749	GPT2(GPT2)	NA	NA	NA	alanine aminotransferase 2 isoform X1 [Equus caballus]; alanine aminotransferase 2 isoform X2 [Equus caballus]; alanine aminotransferase 2 isoform X3 [Equus caballus]	NA	0.0166	462	761.56	582.7	839.11	764.28	823.3
NC_009146.3	1533047	1533251	MS2_peak_4236	ABCC12:Promoter_0kb_1kb	ABCC12:NC_009146.3:1458315-1532914:-:-235	ABCC12(ABCC12)	NA	NA	NA	ATP-binding cassette sub-family C member 12 isoform X1 [Equus caballus]; ATP-binding cassette sub-family C member 12 isoform X2 [Equus caballus]; ATP-binding cassette sub-family C member 12 isoform X3 [Equus caballus]; ATP-binding cassette sub-family C member 12 isoform X4 [Equus caballus]; ATP-binding cassette sub-family C member 12 isoform X5 [Equus caballus]; ATP-binding cassette sub-family C …	NA	0.0167	165	238.22	193.78	296.11	259.06	298.89
NC_009146.3	1542307	1542372	MS2_peak_4237	intergenic	ABCC12:NC_009146.3:1458315-1532914:-:-9425	ABCC12(ABCC12)	NA	NA	NA	ATP-binding cassette sub-family C member 12 isoform X1 [Equus caballus]; ATP-binding cassette sub-family C member 12 isoform X2 [Equus caballus]; ATP-binding cassette sub-family C member 12 isoform X3 [Equus caballus]; ATP-binding cassette sub-family C member 12 isoform X4 [Equus caballus]; ATP-binding cassette sub-family C member 12 isoform X5 [Equus caballus]; ATP-binding cassette sub-family C …	NA	0.0167	1222	1607.99	1383.57	1874.24	1639.49	1851.46
NC_009146.3	2625958	2626107	MS2_peak_4245	intergenic	LOC111772743:NC_009146.3:2603056-2611012:-:-15020	LOC111772743(LOC111772743)	NA	NA	NA	NA	NA	0.0167	459	540.46	493.26	632.25	611.86	658.18
NC_009146.3	2803163	2803308	MS2_peak_4247	ZNF423:Other_intron	LOC111772743:NC_009146.3:2603056-2611012:-:-192223	LOC111772743(LOC111772743)	NA	NA	NA	NA	NA	0.0167	927	1153.14	1000.07	1217.8	1223	1498.29
NC_009146.3	3004911	3004978	MS2_peak_4249	ZNF423:First_intron	ZNF423:NC_009146.3:2710212-3009702:-:4757	ZNF423(ZNF423)	NA	NA	NA	zinc finger protein 423 isoform X1 [Equus caballus]; zinc finger protein 423 isoform X2 [Equus caballus]; zinc finger protein 423 isoform X3 [Equus caballus]	zf-C2H2	0.0167	487	764.54	565.08	779.89	825.83	811.06
NC_009146.3	4113127	4113595	MS2_peak_4284	SALL1:First_intron	SALL1:NC_009146.3:4098832-4114036:-:674	SALL1(SALL1)	NA	NA	NA	sal-like protein 1 isoform X1 [Equus caballus]; sal-like protein 1 isoform X2 [Equus caballus]	zf-C2H2	0.017	1105	1622.14	1092.9	1530.59	1684.58	1847.64
NC_009146.3	6360484	6360612	MS2_peak_4290	CHD9:First_intron	CHD9:NC_009146.3:6346769-6575347:+:13779	CHD9(CHD9)	NA	NA	NA	chromodomain-helicase-DNA-binding protein 9 isoform X1 [Equus caballus]; chromodomain-helicase-DNA-binding protein 9 isoform X2 [Equus caballus]; chromodomain-helicase-DNA-binding protein 9 isoform X3 [Equus caballus]; chromodomain-helicase-DNA-binding protein 9 isoform X4 [Equus caballus]; chromodomain-helicase-DNA-binding protein 9 isoform X5 [Equus caballus]; chromodomain-helicase-DNA-binding …	HMG	0.0171	483	733.27	605.06	846.62	721.35	846.99
NC_009146.3	6475047	6475173	MS2_peak_4295	CHD9:Other_exon	RBL2:NC_009146.3:6597943-6651511:+:-122832	RBL2(RBL2)	NA	NA	NA	retinoblastoma-like protein 2 isoform X1 [Equus caballus]; retinoblastoma-like protein 2 isoform X2 [Equus caballus]; retinoblastoma-like protein 2 isoform X3 [Equus caballus]	NA	0.0171	1429	1864.08	1508.91	2046.9	1942.92	2098.37
NC_009146.3	6668081	6668255	MS2_peak_4300	intergenic	AKTIP:NC_009146.3:6652167-6661938:-:-6230	AKTIP(AKTIP)	NA	NA	NA	AKT-interacting protein isoform X1 [Equus caballus]; AKT-interacting protein isoform X2 [Equus caballus]	NA	0.0171	890	1367.54	1098.99	1463.03	1404.77	1519.7
NC_009146.3	6867782	6867823	MS2_peak_4302	FTO:First_intron	FTO:NC_009146.3:6829354-7181810:+:38448	FTO(FTO)	NA	NA	NA	alpha-ketoglutarate-dependent dioxygenase FTO isoform X1 [Equus caballus]; alpha-ketoglutarate-dependent dioxygenase FTO isoform X2 [Equus caballus]; alpha-ketoglutarate-dependent dioxygenase FTO isoform X3 [Equus caballus]; alpha-ketoglutarate-dependent dioxygenase FTO isoform X4 [Equus caballus]	NA	0.0171	252	291.82	247.31	358.67	344.21	362.34
NC_009146.3	6902140	6902317	MS2_peak_4304	FTO:First_intron	FTO:NC_009146.3:6829354-7181810:+:72874	FTO(FTO)	NA	NA	NA	alpha-ketoglutarate-dependent dioxygenase FTO isoform X1 [Equus caballus]; alpha-ketoglutarate-dependent dioxygenase FTO isoform X2 [Equus caballus]; alpha-ketoglutarate-dependent dioxygenase FTO isoform X3 [Equus caballus]; alpha-ketoglutarate-dependent dioxygenase FTO isoform X4 [Equus caballus]	NA	0.0171	1057	1299.79	1227.73	1648.2	1336.07	1570.15
NC_009146.3	7322340	7322494	MS2_peak_4313	LOC111772728:Promoter_2kb_3kb;IRX3:Other_exon	IRX3:NC_009146.3:7321223-7324603:-:2185	IRX3(IRX3)	NA	NA	NA	iroquois-class homeodomain protein IRX-3 [Equus caballus]	Homeobox	0.0172	344	521.11	348.26	571.37	528.13	552.69
NC_009146.3	8416799	8416877	MS2_peak_4334	CAPNS2:First_exon;LPCAT2:Other_intron	CAPNS2:NC_009146.3:8415689-8417513:+:1149	CAPNS2(CAPNS2)	NA	NA	NA	calpain small subunit 2 [Equus caballus]	NA	0.0173	896	1159.09	764.96	1283.69	1049.1	1434.84
NC_009146.3	8417060	8417187	MS2_peak_4335	CAPNS2:First_exon;LPCAT2:Other_intron	CAPNS2:NC_009146.3:8415689-8417513:+:1434	CAPNS2(CAPNS2)	NA	NA	NA	calpain small subunit 2 [Equus caballus]	NA	0.0173	519	672.23	617.25	760.71	730.65	828.65
NC_009146.3	10020138	10020230	MS2_peak_4356	NLRC5:First_intron	NLRC5:NC_009146.3:10002930-10089078:+:17254	NLRC5(NLRC5)	NA	NA	NA	protein NLRC5 isoform X1 [Equus caballus]; protein NLRC5 isoform X2 [Equus caballus]; protein NLRC5 isoform X3 [Equus caballus]	NA	0.0174	751	940.97	771.06	1088.51	941.04	1113.02
NC_009146.3	10072826	10072964	MS2_peak_4359	NLRC5:Other_intron	CPNE2:NC_009146.3:10097258-10143581:+:-24362	CPNE2(CPNE2)	NA	NA	NA	copine-2 isoform X1 [Equus caballus]; copine-2 isoform X2 [Equus caballus]	NA	0.0175	580	729.55	597.6	819.1	797.2	808.01
NC_009146.3	10351824	10351868	MS2_peak_4371	intergenic	CCL17:NC_009146.3:10340822-10351663:+:11024	CCL17(CCL17)	NA	NA	NA	C-C motif chemokine 17 isoform X1 [Equus caballus]; C-C motif chemokine 17 isoform X2 [Equus caballus]	NA	0.0175	428	617.89	449.9	644.77	636.19	700.22
NC_009146.3	10489956	10490011	MS2_peak_4382	intergenic	ADGRG1:NC_009146.3:10510407-10549771:+:-20423	ADGRG1(ADGRG1)	NA	NA	NA	adhesion G-protein coupled receptor G1 [Equus caballus]	NA	0.0177	1179	1902.05	1435.06	2099.45	1882.09	1996.7
NC_009146.3	10518328	10518747	MS2_peak_4387	ADGRG1:First_intron	ADGRG1:NC_009146.3:10510407-10549771:+:8130	ADGRG1(ADGRG1)	NA	NA	NA	adhesion G-protein coupled receptor G1 [Equus caballus]	NA	0.0177	119	138.47	136.87	182.67	211.82	184.23
NC_009146.3	10520002	10520104	MS2_peak_4388	ADGRG1:First_intron	ADGRG1:NC_009146.3:10510407-10549771:+:9646	ADGRG1(ADGRG1)	NA	NA	NA	adhesion G-protein coupled receptor G1 [Equus caballus]	NA	0.0177	875	1154.63	922.83	1275.35	1146.43	1360.69
NC_009146.3	10532844	10532882	MS2_peak_4389	ADGRG1:First_intron	ADGRG3:NC_009146.3:10552413-10576011:+:-19549	ADGRG3(ADGRG3)	NA	NA	NA	adhesion G protein-coupled receptor G3 isoform X1 [Equus caballus]; adhesion G protein-coupled receptor G3 isoform X2 [Equus caballus]; adhesion G protein-coupled receptor G3 isoform X3 [Equus caballus]; adhesion G protein-coupled receptor G3 isoform X4 [Equus caballus]; adhesion G protein-coupled receptor G3 isoform X5 [Equus caballus]	NA	0.0177	967	1511.96	1189.79	1661.55	1499.23	1656.53
NC_009146.3	10861777	10861922	MS2_peak_4403	intergenic	MMP15:NC_009146.3:10831512-10851686:+:30337	MMP15(MMP15)	NA	NA	NA	matrix metalloproteinase-15 [Equus caballus]	NA	0.0178	824	1173.24	971.61	1357.93	1139.99	1355.34
NC_009146.3	11192639	11192783	MS2_peak_4411	NDRG4:Other_intron	SETD6:NC_009146.3:11205648-11210399:+:-12936	SETD6(SETD6)	NA	NA	NA	N-lysine methyltransferase SETD6 isoform X1 [Equus caballus]; N-lysine methyltransferase SETD6 isoform X2 [Equus caballus]	NA	0.0178	1317	1756.88	1565.15	2093.61	1831.99	1975.3
NC_009146.3	17706309	17706816	MS2_peak_4421	CDH5:First_intron	CDH5:NC_009146.3:17706372-17740281:+:190	CDH5(CDH5)	NA	NA	NA	cadherin-5 [Equus caballus]	NA	0.0179	899	1253.64	1075.28	1419.65	1243.04	1502.88
NC_009146.3	17763277	17763422	MS2_peak_4423	BEAN1:Promoter_0kb_1kb	BEAN1:NC_009146.3:17763834-17803590:+:-484	BEAN1(BEAN1)	NA	NA	NA	protein BEAN1 isoform X1 [Equus caballus]; protein BEAN1 isoform X2 [Equus caballus]; protein BEAN1 isoform X3 [Equus caballus]; protein BEAN1 isoform X4 [Equus caballus]	NA	0.0179	1319	2006.27	1601.74	2216.23	1911.43	2359.04
NC_009146.3	17763692	17763930	MS2_peak_4424	BEAN1:Promoter_0kb_1kb	BEAN1:NC_009146.3:17763834-17803590:+:-22	BEAN1(BEAN1)	NA	NA	NA	protein BEAN1 isoform X1 [Equus caballus]; protein BEAN1 isoform X2 [Equus caballus]; protein BEAN1 isoform X3 [Equus caballus]; protein BEAN1 isoform X4 [Equus caballus]	NA	0.0179	688	906.73	809.68	1088.51	876.64	1161.18
NC_009146.3	17764065	17764070	MS2_peak_4425	BEAN1:First_intron	BEAN1:NC_009146.3:17763834-17803590:+:233	BEAN1(BEAN1)	NA	NA	NA	protein BEAN1 isoform X1 [Equus caballus]; protein BEAN1 isoform X2 [Equus caballus]; protein BEAN1 isoform X3 [Equus caballus]; protein BEAN1 isoform X4 [Equus caballus]	NA	0.0179	510	728.06	588.79	806.58	749.97	818.71
NC_009146.3	18121007	18121316	MS2_peak_4441	PDP2:Other_exon	PDP2:NC_009146.3:18118035-18123836:+:3126	PDP2(PDP2)	95;GO:0000287,molecular_function magnesium ion binding;GO:0003674,molecular_function molecular_function;GO:0003824,molecular_function catalytic activity;GO:0004721,molecular_function phosphoprotein phosphatase activity;GO:0004722,molecular_function protein serine/threonine phosphatase activity;GO:0004724,molecular_function magnesium-dependent protein serine/threonine phosphatase activity;GO:00047…	NA	NA	[Pyruvate dehydrogenase [acetyl-transferring]]-phosphatase 2, mitochondrial [Equus caballus]; pyruvate dehydrogenase [acetyl-transferring]-phosphatase 2, mitochondrial isoform X1 [Equus caballus]	NA	0.018	696	871.74	764.96	904.17	1004.73	1045.75
NC_009146.3	18190788	18190879	MS2_peak_4446	intergenic	LOC102149227:NC_009146.3:18197626-18229117:+:-6792	LOC102149227(LOC102149227)	NA	NA	NA	LOW QUALITY PROTEIN: carboxylesterase 4A [Equus caballus]	NA	0.0181	657	893.33	812.39	983.42	930.31	1142.06
NC_009146.3	18536670	18536833	MS2_peak_4467	LRRC36:Other_exon;LRRC36:three_prime_UTR;TPPP3:Promoter_0kb_1kb	TPPP3:NC_009146.3:18533062-18536714:-:-37	TPPP3(TPPP3)	NA	NA	NA	tubulin polymerization-promoting protein family member 3 isoform X1 [Equus caballus]; tubulin polymerization-promoting protein family member 3 isoform X2 [Equus caballus]	NA	0.0182	602	887.37	702.62	915.02	928.16	1012.11
NC_009146.3	18590118	18590290	MS2_peak_4472	ATP6V0D1:First_intron	HSD11B2:NC_009146.3:18568977-18574777:+:21227	HSD11B2(HSD11B2)	109;GO:0000003,biological_process reproduction;GO:0000166,molecular_function nucleotide binding;GO:0001666,biological_process response to hypoxia;GO:0001977,biological_process renal system process involved in regulation of blood volume;GO:0001990,biological_process regulation of systemic arterial blood pressure by hormone;GO:0002017,biological_process regulation of blood volume by renal aldostero…	HSD11B2; corticosteroid 11-beta-dehydrogenase isozyme 2 [EC:1.1.1.-]; K00071	map00140,map04960	11-beta-hydroxysteroid dehydrogenase type 2 [Equus caballus]	NA	0.0182	800	986.38	817.81	1076.84	1004.02	1239.15
NC_009146.3	18595659	18595970	MS2_peak_4473	ATP6V0D1:First_intron	ATP6V0D1:NC_009146.3:18575276-18611509:-:15694	ATP6V0D1(ATP6V0D1)	NA	NA	NA	V-type proton ATPase subunit d 1 [Equus caballus]	NA	0.0182	971	1186.64	1018.36	1433	1197.24	1382.1
NC_009146.3	18603240	18603390	MS2_peak_4474	ATP6V0D1:First_intron	ATP6V0D1:NC_009146.3:18575276-18611509:-:8193	ATP6V0D1(ATP6V0D1)	NA	NA	NA	V-type proton ATPase subunit d 1 [Equus caballus]	NA	0.0182	1156	1863.33	1497.4	2037.73	1849.88	2076.97
NC_009146.3	19920086	19920157	MS2_peak_4514	HAS3:First_intron	HAS3:NC_009146.3:19917774-19929562:+:2347	HAS3(HAS3)	NA	NA	NA	hyaluronan synthase 3 [Equus caballus]	NA	0.0185	682	947.67	874.72	1076	988.99	1166.53
NC_009146.3	20594552	20594583	MS2_peak_4528	WWP2:Other_intron	MIR140:NC_009146.3:20601708-20601769:+:-7140	MIR140(MIR140)	NA	NA	NA	NA	NA	0.0186	454	606.72	592.86	783.23	629.03	752.97
NC_009146.3	20594801	20594878	MS2_peak_4529	WWP2:Other_intron	MIR140:NC_009146.3:20601708-20601769:+:-6868	MIR140(MIR140)	NA	NA	NA	NA	NA	0.0186	999	1315.43	991.94	1273.69	1355.39	1684.81
NC_009146.3	22922701	22922811	MS2_peak_4554	LOC111772672:Promoter_0kb_1kb	LOC111772672:NC_009146.3:22922912-22928508:+:-155	LOC111772672(LOC111772672)	NA	NA	NA	NA	NA	0.0187	454	561.31	441.77	645.6	578.22	662
NC_009146.3	23110755	23111058	MS2_peak_4559	TRNAM-CAU:Promoter_0kb_1kb	TRNAM-CAU:NC_009146.3:23110525-23110598:-:-308	TRNAM-CAU(TRNAM-CAU)	NA	NA	NA	NA	NA	0.0188	369	547.91	359.78	573.87	550.31	601.61
NC_009146.3	23168448	23168633	MS2_peak_4560	CALB2:five_prime_UTR;CALB2:First_exon	CALB2:NC_009146.3:23139222-23168617:-:76	CALB2(CALB2)	NA	NA	NA	calretinin [Equus caballus]	NA	0.0188	265	203.23	184.97	138.46	166.74	135.3
NC_009146.3	23179874	23179928	MS2_peak_4561	intergenic	CALB2:NC_009146.3:23139222-23168617:-:-11284	CALB2(CALB2)	NA	NA	NA	calretinin [Equus caballus]	NA	0.0188	523	716.15	512.91	686.47	759.99	865.34
NC_009146.3	23180233	23180367	MS2_peak_4562	intergenic	CALB2:NC_009146.3:23139222-23168617:-:-11683	CALB2(CALB2)	NA	NA	NA	calretinin [Equus caballus]	NA	0.0188	398	590.34	464.8	603.9	587.53	760.61
NC_009146.3	23763635	23763726	MS2_peak_4568	IL34:First_intron	LOC100068559:NC_009146.3:23748220-23754248:-:-9432	LOC100068559(LOC100068559)	NA	NA	NA	NA	NA	0.0189	221	186.11	150.42	249.4	248.32	302.72
NC_009146.3	23764417	23764507	MS2_peak_4569	IL34:First_intron	LOC100068559:NC_009146.3:23748220-23754248:-:-10214	LOC100068559(LOC100068559)	NA	NA	NA	NA	NA	0.0189	138	186.11	136.19	205.19	224.71	242.33
NC_009146.3	23764925	23765142	MS2_peak_4570	IL34:First_intron	LOC100068559:NC_009146.3:23748220-23754248:-:-10785	LOC100068559(LOC100068559)	NA	NA	NA	NA	NA	0.0189	361	541.95	408.57	583.88	561.76	601.61
NC_009146.3	23915243	23915484	MS2_peak_4578	ST3GAL2:First_intron	ST3GAL2:NC_009146.3:23906521-23949302:+:8842	ST3GAL2(ST3GAL2)	NA	NA	NA	CMP-N-acetylneuraminate-beta-galactosamide-alpha-2,3-sialyltransferase 2 isoform X1 [Equus caballus]; CMP-N-acetylneuraminate-beta-galactosamide-alpha-2,3-sialyltransferase 2 isoform X2 [Equus caballus]	NA	0.0189	168	414.65	349.62	580.54	424.36	425.03
NC_009146.3	24024575	24024871	MS2_peak_4583	AARS1:First_intron	LOC100054938:NC_009146.3:23994870-24019116:-:-5607	LOC100054938(LOC100054938)	NA	NA	NA	ATP-dependent RNA helicase DDX19B isoform X1 [Equus caballus]; ATP-dependent RNA helicase DDX19B isoform X2 [Equus caballus]; ATP-dependent RNA helicase DDX19B isoform X3 [Equus caballus]; ATP-dependent RNA helicase DDX19B isoform X4 [Equus caballus]	NA	0.0189	370	615.65	610.48	750.7	636.9	801.89
NC_009146.3	24087239	24087376	MS2_peak_4585	intergenic	PDPR:NC_009146.3:24092563-24139168:+:-5255	PDPR(PDPR)	NA	NA	NA	pyruvate dehydrogenase phosphatase regulatory subunit, mitochondrial isoform X1 [Equus caballus]; pyruvate dehydrogenase phosphatase regulatory subunit, mitochondrial isoform X2 [Equus caballus]	NA	0.019	667	903.01	667.39	961.73	924.58	995.29
NC_009146.3	24129202	24129302	MS2_peak_4587	PDPR:Other_intron	LOC111772794:NC_009146.3:24139568-24146062:-:16809	LOC111772794(LOC111772794)	NA	NA	NA	NA	NA	0.019	222	290.33	317.1	363.67	364.25	410.5
NC_009146.3	24702513	24702757	MS2_peak_4598	ZNRF1:First_intron	LDHD:NC_009146.3:24723125-24729003:-:26367	LDHD(LDHD)	NA	NA	NA	probable D-lactate dehydrogenase, mitochondrial [Equus caballus]	NA	0.0191	750	965.54	971.61	1128.55	1036.94	1285.01
NC_009146.3	24961266	24961522	MS2_peak_4608	CFDP1:Other_intron	LOC102150625:NC_009146.3:25013719-25016123:+:-52324	LOC102150625(LOC102150625)	NA	NA	NA	tigger transposable element-derived protein 1 [Equus caballus]	NA	0.0192	203	297.03	277.12	365.34	319.88	399.8
NC_009146.3	28347694	28347829	MS2_peak_4625	MAF:First_intron	MAF:NC_009146.3:28340383-28358211:-:10449	MAF(MAF)	NA	NA	NA	transcription factor Maf isoform X1 [Equus caballus]; transcription factor Maf isoform X2 [Equus caballus]	TF_bZIP	0.0193	507	780.17	561.01	703.15	866.62	906.62
NC_009146.3	29573314	29573449	MS2_peak_4642	GCSH:First_intron;LOC106782970:Promoter_2kb_3kb	LOC106782970:NC_009146.3:29576280-29593899:+:-2898	LOC106782970(LOC106782970)	NA	NA	NA	NA	NA	0.0194	777	1034.03	922.15	1121.04	1094.19	1263.61
NC_009146.3	29787712	29787837	MS2_peak_4648	GAN:Other_intron	GAN:NC_009146.3:29751652-29801258:+:36122	GAN(GAN)	NA	NA	NA	gigaxonin isoform X1 [Equus caballus]; gigaxonin isoform X2 [Equus caballus]	ZBTB	0.0194	781	1101.77	924.18	1270.35	1097.05	1242.97
NC_009146.3	29863468	29863564	MS2_peak_4658	CMIP:First_intron	CMIP:NC_009146.3:29844532-30084398:+:18984	CMIP(CMIP)	NA	NA	NA	C-Maf-inducing protein isoform X1 [Equus caballus]; C-Maf-inducing protein isoform X2 [Equus caballus]	NA	0.0195	796	1054.13	991.94	1161.91	1134.98	1327.06
NC_009146.3	29993223	29993543	MS2_peak_4660	CMIP:Other_intron	PLCG2:NC_009146.3:30129857-30276660:+:-136473	PLCG2(PLCG2)	NA	NA	NA	1-phosphatidylinositol 4,5-bisphosphate phosphodiesterase gamma-2 isoform X1 [Equus caballus]; 1-phosphatidylinositol 4,5-bisphosphate phosphodiesterase gamma-2 isoform X2 [Equus caballus]	NA	0.0195	554	613.42	437.7	658.11	754.98	675
NC_009146.3	29993744	29993796	MS2_peak_4661	CMIP:Other_intron	PLCG2:NC_009146.3:30129857-30276660:+:-136086	PLCG2(PLCG2)	NA	NA	NA	1-phosphatidylinositol 4,5-bisphosphate phosphodiesterase gamma-2 isoform X1 [Equus caballus]; 1-phosphatidylinositol 4,5-bisphosphate phosphodiesterase gamma-2 isoform X2 [Equus caballus]	NA	0.0195	1172	1852.17	1465.55	2011.04	1746.12	2178.64
NC_009146.3	30849782	30849923	MS2_peak_4667	CDH13:First_intron	CDH13:NC_009146.3:30849406-31852344:+:446	CDH13(CDH13)	203;GO:0001525,biological_process angiogenesis;GO:0001568,biological_process blood vessel development;GO:0001667,biological_process ameboidal-type cell migration;GO:0001936,biological_process regulation of endothelial cell proliferation;GO:0001938,biological_process positive regulation of endothelial cell proliferation;GO:0001944,biological_process vasculature development;GO:0001952,biological_pr…	NA	NA	cadherin-13 isoform X1 [Equus caballus]; cadherin-13 isoform X2 [Equus caballus]; cadherin-13 precursor [Equus caballus]	NA	0.0196	438	693.82	535.27	792.4	680.56	746.09
NC_009146.3	32110032	32110182	MS2_peak_4673	MBTPS1:First_intron	MBTPS1:NC_009146.3:32064374-32116668:-:6560	MBTPS1(MBTPS1)	NA	NA	NA	membrane-bound transcription factor site-1 protease [Equus caballus]	NA	0.0196	953	1272.25	1011.59	1347.09	1329.63	1427.2
NC_009146.3	32289180	32289198	MS2_peak_4679	intergenic	MIR9073:NC_009146.3:32288709-32288854:+:480	MIR9073(MIR9073)	NA	NA	NA	NA	NA	0.0197	409	514.41	410.6	562.19	568.92	592.44
NC_009146.3	32361350	32361454	MS2_peak_4685	ATP2C2:Other_intron	MEAK7:NC_009146.3:32388291-32408339:-:46936	MEAK7(MEAK7)	NA	NA	NA	MTOR-associated protein MEAK7 isoform X1 [Equus caballus]; MTOR-associated protein MEAK7 isoform X2 [Equus caballus]; MTOR-associated protein MEAK7 isoform X3 [Equus caballus]; MTOR-associated protein MEAK7 isoform X4 [Equus caballus]; MTOR-associated protein MEAK7 isoform X5 [Equus caballus]	NA	0.0197	847	1231.3	1033.95	1401.3	1230.87	1382.1
NC_009146.3	32400410	32400502	MS2_peak_4688	MEAK7:Other_intron	MEAK7:NC_009146.3:32388291-32408339:-:7882	MEAK7(MEAK7)	NA	NA	NA	MTOR-associated protein MEAK7 isoform X1 [Equus caballus]; MTOR-associated protein MEAK7 isoform X2 [Equus caballus]; MTOR-associated protein MEAK7 isoform X3 [Equus caballus]; MTOR-associated protein MEAK7 isoform X4 [Equus caballus]; MTOR-associated protein MEAK7 isoform X5 [Equus caballus]	NA	0.0197	173	317.88	268.31	334.48	353.52	411.27
NC_009146.3	32587946	32588073	MS2_peak_4700	USP10:First_intron	USP10:NC_009146.3:32563713-32634329:+:24296	USP10(USP10)	NA	NA	NA	ubiquitin carboxyl-terminal hydrolase 10 isoform X1 [Equus caballus]; ubiquitin carboxyl-terminal hydrolase 10 isoform X2 [Equus caballus]	NA	0.0199	408	675.21	540.69	753.2	689.86	728.51
NC_009146.3	32666889	32667083	MS2_peak_4703	CRISPLD2:First_intron	CRISPLD2:NC_009146.3:32666080-32730947:+:906	CRISPLD2(CRISPLD2)	NA	NA	NA	cysteine-rich secretory protein LCCL domain-containing 2 isoform X1 [Equus caballus]; cysteine-rich secretory protein LCCL domain-containing 2 isoform X2 [Equus caballus]	NA	0.0199	334	457.09	356.39	515.48	483.76	516.76
NC_009146.3	32772230	32772376	MS2_peak_4705	intergenic	ZDHHC7:NC_009146.3:32794603-32821961:-:49657	ZDHHC7(ZDHHC7)	NA	NA	NA	palmitoyltransferase ZDHHC7 [Equus caballus]	NA	0.0199	617	961.82	808.32	1130.22	938.9	1074.79
NC_009146.3	32787899	32788106	MS2_peak_4706	intergenic	ZDHHC7:NC_009146.3:32794603-32821961:-:33958	ZDHHC7(ZDHHC7)	NA	NA	NA	palmitoyltransferase ZDHHC7 [Equus caballus]	NA	0.0199	276	355.1	362.49	500.47	366.4	489.24
NC_009146.3	32974695	32974793	MS2_peak_4721	GSE1:First_intron	GSE1:NC_009146.3:32951504-33357766:+:23240	GSE1(GSE1)	NA	NA	NA	genetic suppressor element 1 isoform X1 [Equus caballus]; genetic suppressor element 1 isoform X2 [Equus caballus]; genetic suppressor element 1 isoform X3 [Equus caballus]; genetic suppressor element 1 isoform X4 [Equus caballus]; genetic suppressor element 1 isoform X5 [Equus caballus]; genetic suppressor element 1 isoform X6 [Equus caballus]; genetic suppressor element 1 isoform X7 [Equus caba…	NA	0.02	1027	1520.89	1294.13	1685.74	1552.9	1716.92
NC_009146.3	33075169	33075238	MS2_peak_4725	GSE1:First_intron	MIR9068:NC_009146.3:33146996-33147141:-:71937	MIR9068(MIR9068)	NA	NA	NA	NA	NA	0.02	693	1083.91	851.01	1136.06	1081.31	1224.62
NC_009146.3	33153409	33153634	MS2_peak_4726	GSE1:Other_intron	MIR9068:NC_009146.3:33146996-33147141:-:-6380	MIR9068(MIR9068)	NA	NA	NA	NA	NA	0.02	678	967.77	758.86	1091.02	991.85	1014.4
NC_009146.3	33267583	33267824	MS2_peak_4738	GSE1:Other_intron	MIR9069:NC_009146.3:33231551-33231678:+:36152	MIR9069(MIR9069)	NA	NA	NA	NA	NA	0.0202	776	1306.49	979.74	1425.49	1186.5	1493.7
NC_009146.3	33299808	33299995	MS2_peak_4744	GSE1:Other_intron	GINS2:NC_009146.3:33358809-33367278:-:67376	GINS2(GINS2)	NA	NA	NA	DNA replication complex GINS protein PSF2 [Equus caballus]	NA	0.0202	105	142.19	116.54	176.83	131.67	279.78
NC_009146.3	33302750	33303109	MS2_peak_4747	GSE1:Other_intron	GINS2:NC_009146.3:33358809-33367278:-:64348	GINS2(GINS2)	NA	NA	NA	DNA replication complex GINS protein PSF2 [Equus caballus]	NA	0.0202	1241	1812.71	1580.06	2046.07	1805.52	2142.71
NC_009146.3	33408949	33409095	MS2_peak_4752	C3H16orf74:First_intron	C3H16orf74:NC_009146.3:33377600-33410107:-:1084	C3H16orf74(C3H16orf74)	NA	NA	NA	uncharacterized protein C16orf74 homolog [Equus caballus]	NA	0.0202	1114	1729.34	1331.39	1810.02	1727.51	1904.21
NC_009146.3	33414974	33415115	MS2_peak_4754	LOC100070389:Promoter_1kb_2kb;LOC111772814:Promoter_1kb_2kb	LOC111772814:NC_009146.3:33410273-33413437:-:-1607	LOC111772814(LOC111772814)	NA	NA	NA	NA	NA	0.0202	123	188.34	151.09	223.54	201.81	257.61
NC_009146.3	33451579	33451723	MS2_peak_4756	COX4I1:Promoter_2kb_3kb;EMC8:First_intron	EMC8:NC_009146.3:33437842-33454004:-:2352	EMC8(EMC8)	NA	NA	NA	ER membrane protein complex subunit 8 [Equus caballus]	NA	0.0203	1015	1609.48	1225.02	1841.71	1365.41	1991.35
NC_009146.3	34104165	34104361	MS2_peak_4763	FOXC2:First_exon	FOXC2:NC_009146.3:34103176-34104685:+:1087	FOXC2(FOXC2)	378;GO:0000122,biological_process negative regulation of transcription by RNA polymerase II;GO:0000981,molecular_function DNA-binding transcription factor activity, RNA polymerase II-specific;GO:0000982,molecular_function DNA-binding transcription factor activity, RNA polymerase II-specific;GO:0001067,molecular_function regulatory region nucleic acid binding;GO:0001077,molecular_function DNA-bind…	NA	NA	forkhead box protein C2 [Equus caballus]	Fork_head	0.0203	858	1137.51	982.45	1154.41	1275.24	1347.7
NC_009146.3	34221979	34222105	MS2_peak_4765	intergenic	FOXL1:NC_009146.3:34112021-34117397:+:110021	FOXL1(FOXL1)	NA	NA	NA	forkhead box protein L1 isoform X1 [Equus caballus]; forkhead box protein L1 isoform X2 [Equus caballus]	Fork_head	0.0203	1226	1553.65	1367.98	1722.44	1648.08	1814.77
NC_009146.3	35125368	35125466	MS2_peak_4780	intergenic	LOC111772819:NC_009146.3:35118269-35121174:+:7148	LOC111772819(LOC111772819)	NA	NA	NA	NA	NA	0.0204	1089	1372	1108.48	1556.45	1384.73	1552.57
NC_009146.3	35679135	35679193	MS2_peak_4794	ZFPM1:First_intron	ZFPM1:NC_009146.3:35676839-35749706:+:2325	ZFPM1(ZFPM1)	NA	NA	NA	zinc finger protein ZFPM1 isoform X1 [Equus caballus]; zinc finger protein ZFPM1 isoform X2 [Equus caballus]; zinc finger protein ZFPM1 isoform X3 [Equus caballus]	zf-C2H2	0.0206	506	632.77	586.08	724.84	679.13	791.95
NC_009146.3	36019502	36019632	MS2_peak_4811	intergenic	PIEZO1:NC_009146.3:35949888-36015697:-:-3870	PIEZO1(PIEZO1)	NA	NA	NA	piezo-type mechanosensitive ion channel component 1 isoform X1 [Equus caballus]; piezo-type mechanosensitive ion channel component 1 isoform X2 [Equus caballus]; piezo-type mechanosensitive ion channel component 1 isoform X3 [Equus caballus]; piezo-type mechanosensitive ion channel component 1 isoform X4 [Equus caballus]; piezo-type mechanosensitive ion channel component 1 isoform X5 [Equus cabal…	NA	0.0207	535	749.65	626.74	847.46	709.18	950.96
NC_009146.3	36176791	36176915	MS2_peak_4818	CBFA2T3:First_intron	CBFA2T3:NC_009146.3:36088596-36177582:-:728	CBFA2T3(CBFA2T3)	NA	NA	NA	protein CBFA2T3 isoform X1 [Equus caballus]; protein CBFA2T3 isoform X2 [Equus caballus]; protein CBFA2T3 isoform X3 [Equus caballus]	SAND	0.0207	1019	1246.19	1063.76	1357.93	1337.5	1447.07
NC_009146.3	36613790	36613943	MS2_peak_4825	ANKRD11:First_intron	ANKRD11:NC_009146.3:36424319-36637853:-:23986	ANKRD11(ANKRD11)	NA	NA	NA	ankyrin repeat domain-containing protein 11 isoform X1 [Equus caballus]; ankyrin repeat domain-containing protein 11 isoform X2 [Equus caballus]; ankyrin repeat domain-containing protein 11 isoform X3 [Equus caballus]; ankyrin repeat domain-containing protein 11 isoform X4 [Equus caballus]; ankyrin repeat domain-containing protein 11 isoform X5 [Equus caballus]; ankyrin repeat domain-containing p…	NA	0.0208	329	491.33	303.54	430.4	614.72	525.93
NC_009146.3	36704488	36704638	MS2_peak_4830	CPNE7:First_intron	CPNE7:NC_009146.3:36704309-36720244:+:254	CPNE7(CPNE7)	NA	NA	NA	copine-7 [Equus caballus]	NA	0.0208	272	358.08	314.39	420.39	388.58	450.25
NC_009146.3	36943328	36943622	MS2_peak_4843	TCF25:Promoter_1kb_2kb;LOC106782952:First_intron	TCF25:NC_009146.3:36944491-36974627:+:-1015	TCF25(TCF25)	58;GO:0000122,biological_process negative regulation of transcription by RNA polymerase II;GO:0003674,molecular_function molecular_function;GO:0003700,molecular_function DNA-binding transcription factor activity;GO:0005575,cellular_component cellular_component;GO:0005622,cellular_component intracellular;GO:0005623,cellular_component cell;GO:0005634,cellular_component nucleus;GO:0006355,biological…	NA	NA	ribosome quality control complex subunit TCF25 isoform X1 [Equus caballus]; ribosome quality control complex subunit TCF25 isoform X2 [Equus caballus]; ribosome quality control complex subunit TCF25 isoform X3 [Equus caballus]; ribosome quality control complex subunit TCF25 isoform X4 [Equus caballus]	TF_others	0.0209	187	372.96	246.63	467.1	360.67	359.28
NC_009146.3	37129401	37129568	MS2_peak_4853	intergenic	LOC111772992:NC_009146.3:37133802-37138533:+:-4317	LOC111772992(LOC111772992)	NA	NA	NA	collagen alpha-1(III) chain-like [Equus caballus]	NA	0.0209	866	1179.19	982.45	1285.36	1165.75	1421.85
NC_009146.3	37132762	37133005	MS2_peak_4854	LOC111772992:Promoter_0kb_1kb	LOC111772992:NC_009146.3:37133802-37138533:+:-918	LOC111772992(LOC111772992)	NA	NA	NA	collagen alpha-1(III) chain-like [Equus caballus]	NA	0.0209	668	1092.09	793.42	1186.94	988.99	1230.74
NC_009146.3	37294784	37294982	MS2_peak_4863	intergenic	LOC100146535:NC_009146.3:37274448-37275396:-:-19487	LOC100146535(LOC100146535)	NA	NA	NA	olfactory receptor 7A10-like [Equus caballus]	zf-C2H2	0.021	775	1017.65	805.61	1079.34	1075.58	1129.83
NC_009146.3	37365926	37366067	MS2_peak_4876	intergenic	LOC106781218:NC_009146.3:37329842-37334428:-:-31568	LOC106781218(LOC106781218)	NA	NA	NA	ral guanine nucleotide dissociation stimulator-like isoform X1 [Equus caballus]; ral guanine nucleotide dissociation stimulator-like isoform X2 [Equus caballus]	NA	0.0211	1349	2231.83	1750.8	2197.88	2257.79	2621.24
NC_009146.3	37382643	37382724	MS2_peak_4877	intergenic	LOC102150733:NC_009146.3:37399659-37409036:-:26352	LOC102150733(LOC102150733)	NA	NA	NA	NA	NA	0.0212	521	770.5	666.71	831.61	808.65	902.03
NC_009146.3	37421267	37421512	MS2_peak_4879	CENPE:Other_intron	CENPE:NC_009146.3:37409113-37494621:+:12276	CENPE(CENPE)	NA	NA	NA	centromere-associated protein E isoform X1 [Equus caballus]; centromere-associated protein E isoform X2 [Equus caballus]; centromere-associated protein E isoform X3 [Equus caballus]; centromere-associated protein E isoform X4 [Equus caballus]; centromere-associated protein E isoform X5 [Equus caballus]; centromere-associated protein E isoform X6 [Equus caballus]; centromere-associated protein E i…	NA	0.0212	826	1179.19	967.55	1311.22	1151.44	1361.46
NC_009146.3	37981516	37982177	MS2_peak_4895	NFKB1:Other_intron	NFKB1:NC_009146.3:37927975-38042567:-:60720	NFKB1(NFKB1)	NA	NA	NA	nuclear factor NF-kappa-B p105 subunit isoform X1 [Equus caballus]; nuclear factor NF-kappa-B p105 subunit isoform X2 [Equus caballus]; nuclear factor NF-kappa-B p105 subunit isoform X3 [Equus caballus]; nuclear factor NF-kappa-B p105 subunit isoform X4 [Equus caballus]; nuclear factor NF-kappa-B p105 subunit isoform X5 [Equus caballus]	RHD	0.0213	417	589.6	397.72	581.37	591.1	704.04
NC_009146.3	39080408	39080517	MS2_peak_4915	PPP3CA:First_intron	LOC111772993:NC_009146.3:39003225-39004874:-:-75588	LOC111772993(LOC111772993)	NA	NA	NA	formin-like protein 5 [Equus caballus]	NA	0.0215	175	212.91	153.8	229.38	256.19	285.13
NC_009146.3	40287543	40287559	MS2_peak_4927	DAPP1:First_intron	DAPP1:NC_009146.3:40256289-40303513:-:15961	DAPP1(DAPP1)	NA	NA	NA	dual adapter for phosphotyrosine and 3-phosphotyrosine and 3-phosphoinositide [Equus caballus]	TF_others	0.0216	436	491.33	462.77	542.17	549.6	713.98
NC_009146.3	40301844	40302008	MS2_peak_4928	DAPP1:First_intron	DAPP1:NC_009146.3:40256289-40303513:-:1586	DAPP1(DAPP1)	NA	NA	NA	dual adapter for phosphotyrosine and 3-phosphotyrosine and 3-phosphoinositide [Equus caballus]	TF_others	0.0216	985	1557.37	1195.88	1527.25	1580.09	1791.07
NC_009146.3	40407698	40407875	MS2_peak_4932	LOC102148114:First_exon;C3H4orf54:Other_intron	LOC102148114:NC_009146.3:40376089-40413364:-:5577	LOC102148114(LOC102148114)	NA	NA	NA	NA	NA	0.0216	952	1197.8	1017.01	1422.99	1208.69	1349.23
NC_009146.3	41370047	41370143	MS2_peak_4940	intergenic	LOC111773024:NC_009146.3:41405398-41405505:-:35409	LOC111773024(LOC111773024)	NA	NA	NA	NA	NA	0.0217	175	256.83	220.21	316.13	290.54	303.48
NC_009146.3	41418982	41419121	MS2_peak_4941	intergenic	LOC111773024:NC_009146.3:41405398-41405505:-:-13546	LOC111773024(LOC111773024)	NA	NA	NA	NA	NA	0.0217	846	1230.56	1035.98	1317.89	1280.25	1385.92
NC_009146.3	41487636	41487892	MS2_peak_4944	TSPAN5:First_intron	TSPAN5:NC_009146.3:41451350-41603748:+:36414	TSPAN5(TSPAN5)	NA	NA	NA	tetraspanin-5 isoform X1 [Equus caballus]; tetraspanin-5 isoform X2 [Equus caballus]; tetraspanin-5 isoform X3 [Equus caballus]	NA	0.0217	770	1118.15	1019.04	1221.97	1151.44	1385.92
NC_009146.3	41605119	41605235	MS2_peak_4946	intergenic	TSPAN5:NC_009146.3:41451350-41603748:+:153827	TSPAN5(TSPAN5)	NA	NA	NA	tetraspanin-5 isoform X1 [Equus caballus]; tetraspanin-5 isoform X2 [Equus caballus]; tetraspanin-5 isoform X3 [Equus caballus]	NA	0.0218	761	965.54	798.16	1033.46	1014.04	1127.54
NC_009146.3	41605916	41606199	MS2_peak_4947	intergenic	TSPAN5:NC_009146.3:41451350-41603748:+:154707	TSPAN5(TSPAN5)	NA	NA	NA	tetraspanin-5 isoform X1 [Equus caballus]; tetraspanin-5 isoform X2 [Equus caballus]; tetraspanin-5 isoform X3 [Equus caballus]	NA	0.0218	315	515.9	348.94	583.88	473.74	562.62
NC_009146.3	44032799	44032942	MS2_peak_4951	UNC5C:First_exon	UNC5C:NC_009146.3:44029522-44383462:+:3348	UNC5C(UNC5C)	NA	NA	NA	netrin receptor UNC5C isoform X1 [Equus caballus]; netrin receptor UNC5C isoform X2 [Equus caballus]; netrin receptor UNC5C isoform X3 [Equus caballus]	NA	0.0218	1044	1420.39	1383.57	1605.66	1462.02	1907.26
NC_009146.3	49630829	49630989	MS2_peak_4965	SNCA:First_intron	SNCA:NC_009146.3:49630590-49749902:+:319	SNCA(SNCA)	NA	NA	NA	alpha-synuclein isoform X1 [Equus caballus]; alpha-synuclein isoform X2 [Equus caballus]; alpha-synuclein isoform X3 [Equus caballus]; alpha-synuclein isoform X4 [Equus caballus]; alpha-synuclein isoform X5 [Equus caballus]	NA	0.0219	610	713.17	631.48	799.08	789.33	847.76
NC_009146.3	51093122	51093446	MS2_peak_4983	ABCG2:Other_intron	ABCG2:NC_009146.3:51021687-51155471:+:71597	ABCG2(ABCG2)	NA	NA	NA	broad substrate specificity ATP-binding cassette transporter ABCG2 isoform X1 [Equus caballus]; broad substrate specificity ATP-binding cassette transporter ABCG2 isoform X2 [Equus caballus]	NA	0.0221	812	1138.25	974.32	1407.14	1109.93	1251.38
NC_009146.3	51177440	51177548	MS2_peak_4985	PKD2:Other_intron	PKD2:NC_009146.3:51163801-51219897:-:42402	PKD2(PKD2)	NA	NA	NA	polycystin-2 [Equus caballus]	NA	0.0221	920	1116.66	897.08	1346.25	1089.89	1277.37
NC_009146.3	51753615	51753855	MS2_peak_4996	LOC102151100:Promoter_0kb_1kb;HSD17B11:Other_intron	LOC102151100:NC_009146.3:51751005-51753592:-:-143	LOC102151100(LOC102151100)	NA	NA	NA	NA	NA	0.0222	174	304.48	250.7	427.9	295.55	336.35
NC_009146.3	51759475	51759615	MS2_peak_4997	HSD17B11:Other_intron	LOC102151100:NC_009146.3:51751005-51753592:-:-5953	LOC102151100(LOC102151100)	NA	NA	NA	NA	NA	0.0222	686	952.14	758.18	1005.1	971.82	1082.44
NC_009146.3	51947604	51947980	MS2_peak_5000	AFF1:Other_intron	LOC111772858:NC_009146.3:51959226-51960099:+:-11433	LOC111772858(LOC111772858)	NA	NA	NA	NA	NA	0.0222	398	520.36	413.99	539.67	563.91	626.84
NC_009146.3	51989242	51989342	MS2_peak_5004	AFF1:Other_intron	LOC111772858:NC_009146.3:51959226-51960099:+:30066	LOC111772858(LOC111772858)	NA	NA	NA	NA	NA	0.0222	652	737.74	695.17	882.49	811.52	891.33
NC_009146.3	52043320	52043564	MS2_peak_5006	AFF1:Other_intron	AFF1:NC_009146.3:51938504-52114508:-:71065	AFF1(AFF1)	NA	NA	NA	AF4/FMR2 family member 1 isoform X1 [Equus caballus]; AF4/FMR2 family member 1 isoform X2 [Equus caballus]; AF4/FMR2 family member 1 isoform X3 [Equus caballus]; AF4/FMR2 family member 1 isoform X4 [Equus caballus]; AF4/FMR2 family member 1 isoform X5 [Equus caballus]	AF-4	0.0223	1405	1914.7	1580.06	2299.64	1831.99	2145
NC_009146.3	52059807	52059957	MS2_peak_5010	AFF1:Other_intron	AFF1:NC_009146.3:51938504-52114508:-:54625	AFF1(AFF1)	NA	NA	NA	AF4/FMR2 family member 1 isoform X1 [Equus caballus]; AF4/FMR2 family member 1 isoform X2 [Equus caballus]; AF4/FMR2 family member 1 isoform X3 [Equus caballus]; AF4/FMR2 family member 1 isoform X4 [Equus caballus]; AF4/FMR2 family member 1 isoform X5 [Equus caballus]	AF-4	0.0223	1387	2015.94	1767.06	2283.79	2108.94	2221.45
NC_009146.3	52190278	52190357	MS2_peak_5016	SLC10A6:First_intron	SLC10A6:NC_009146.3:52189621-52214154:+:696	SLC10A6(SLC10A6)	64;GO:0003674,molecular_function molecular_function;GO:0005215,molecular_function transporter activity;GO:0005319,molecular_function lipid transporter activity;GO:0005342,molecular_function organic acid transmembrane transporter activity;GO:0005343,molecular_function organic acid:sodium symporter activity;GO:0005575,cellular_component cellular_component;GO:0005623,cellular_component cell;GO:00058…	SLC10A2, ASBT; solute carrier family 10 (sodium/bile acid cotransporter), member 2; K14342	map04976	sodium-dependent organic anion transporter [Equus caballus]	NA	0.0223	1119	1607.99	1237.89	1662.38	1602.99	1820.12
NC_009146.3	54304973	54305512	MS2_peak_5023	NKX6-1:Promoter_0kb_1kb	NKX6-1:NC_009146.3:54305410-54311725:+:-167	NKX6-1(NKX6-1)	NA	NA	NA	homeobox protein Nkx-6.1 [Equus caballus]	Homeobox	0.0224	717	851.64	693.14	911.68	890.23	1049.57
NC_009146.3	55287164	55287449	MS2_peak_5028	HPSE:First_intron	HPSE:NC_009146.3:55286330-55320519:+:976	HPSE(HPSE)	NA	NA	NA	heparanase [Equus caballus]	NA	0.0224	419	646.17	550.17	762.38	654.79	710.16
NC_009146.3	55301838	55302059	MS2_peak_5030	HPSE:Other_intron	HPSE:NC_009146.3:55286330-55320519:+:15618	HPSE(HPSE)	NA	NA	NA	heparanase [Equus caballus]	NA	0.0224	649	1051.89	825.94	1125.21	1008.31	1194.81
NC_009146.3	55360383	55360513	MS2_peak_5032	intergenic	LOC111772865:NC_009146.3:55372899-55397078:+:-12450	LOC111772865(LOC111772865)	NA	NA	NA	NA	NA	0.0224	1685	2405.29	2052.99	2537.36	2468.18	2877.33
NC_009146.3	55619762	55619917	MS2_peak_5039	LIN54:Other_exon	THAP9:NC_009146.3:55637245-55662461:-:42621	THAP9(THAP9)	NA	NA	NA	DNA transposase THAP9 isoform X1 [Equus caballus]; DNA transposase THAP9 isoform X2 [Equus caballus]	THAP	0.0225	416	570.24	476.32	602.23	622.59	663.53
NC_009146.3	55783708	55783857	MS2_peak_5043	SCD5:First_intron	SCD5:NC_009146.3:55765761-55906637:+:18021	SCD5(SCD5)	NA	NA	NA	stearoyl-CoA desaturase 5 [Equus caballus]	NA	0.0225	690	1037.75	774.44	1027.62	1057.69	1163.47
NC_009146.3	55786057	55786194	MS2_peak_5044	SCD5:First_intron	SCD5:NC_009146.3:55765761-55906637:+:20364	SCD5(SCD5)	NA	NA	NA	stearoyl-CoA desaturase 5 [Equus caballus]	NA	0.0225	679	978.94	744.63	961.73	1017.62	1122.95
NC_009146.3	55816139	55816407	MS2_peak_5045	SCD5:First_intron	LOC111772868:NC_009146.3:55836729-55841008:+:-20455	LOC111772868(LOC111772868)	NA	NA	NA	NA	NA	0.0225	1361	1991.38	1623.42	2107.79	1908.57	2448.48
NC_009146.3	55921905	55922091	MS2_peak_5049	intergenic	TMEM150C:NC_009146.3:55961003-56044191:+:-39004	TMEM150C(TMEM150C)	NA	NA	NA	transmembrane protein 150C [Equus caballus]	NA	0.0226	355	549.4	457.35	605.56	583.23	610.78
NC_009146.3	55925374	55925629	MS2_peak_5051	intergenic	TMEM150C:NC_009146.3:55961003-56044191:+:-35501	TMEM150C(TMEM150C)	NA	NA	NA	transmembrane protein 150C [Equus caballus]	NA	0.0226	726	1027.33	909.96	1171.09	996.15	1277.37
NC_009146.3	55930437	55930617	MS2_peak_5052	intergenic	TMEM150C:NC_009146.3:55961003-56044191:+:-30475	TMEM150C(TMEM150C)	NA	NA	NA	transmembrane protein 150C [Equus caballus]	NA	0.0226	616	828.56	643.68	864.14	912.42	880.63
NC_009146.3	55960087	55960218	MS2_peak_5055	TMEM150C:Promoter_0kb_1kb	TMEM150C:NC_009146.3:55961003-56044191:+:-850	TMEM150C(TMEM150C)	NA	NA	NA	transmembrane protein 150C [Equus caballus]	NA	0.0226	1504	1913.21	1603.77	2102.79	1864.2	2427.08
NC_009146.3	55985004	55985144	MS2_peak_5058	TMEM150C:First_intron	TMEM150C:NC_009146.3:55961003-56044191:+:24071	TMEM150C(TMEM150C)	NA	NA	NA	transmembrane protein 150C [Equus caballus]	NA	0.0226	410	457.83	338.78	489.62	490.2	615.37
NC_009146.3	55985422	55985834	MS2_peak_5059	TMEM150C:First_intron	TMEM150C:NC_009146.3:55961003-56044191:+:24625	TMEM150C(TMEM150C)	NA	NA	NA	transmembrane protein 150C [Equus caballus]	NA	0.0226	440	615.65	432.96	603.06	631.18	729.27
NC_009146.3	57237682	57238362	MS2_peak_5067	BMP3:First_exon;BMP3:five_prime_UTR	BMP3:NC_009146.3:57210506-57238420:-:397	BMP3(BMP3)	NA	NA	NA	bone morphogenetic protein 3 [Equus caballus]	NA	0.0227	353	460.81	413.31	506.3	520.97	562.62
NC_009146.3	59043885	59043902	MS2_peak_5075	LOC111772875:First_exon;PAQR3:Promoter_0kb_1kb	LOC111772875:NC_009146.3:58828439-59044145:-:251	LOC111772875(LOC111772875)	NA	NA	NA	NA	NA	0.0228	790	1270.02	972.97	1397.13	1194.37	1392.03
NC_009146.3	61128696	61128934	MS2_peak_5092	SOWAHB:First_exon	SOWAHB:NC_009146.3:61123500-61131284:+:5315	SOWAHB(SOWAHB)	NA	NA	NA	ankyrin repeat domain-containing protein SOWAHB [Equus caballus]	NA	0.0229	740	1145.69	872.69	1235.32	1115.66	1234.56
NC_009146.3	61139695	61139811	MS2_peak_5093	intergenic	SOWAHB:NC_009146.3:61123500-61131284:+:16253	SOWAHB(SOWAHB)	NA	NA	NA	ankyrin repeat domain-containing protein SOWAHB [Equus caballus]	NA	0.0229	581	864.3	778.51	984.25	878.78	1021.28
NC_009146.3	61170480	61170586	MS2_peak_5095	intergenic	SOWAHB:NC_009146.3:61123500-61131284:+:47033	SOWAHB(SOWAHB)	NA	NA	NA	ankyrin repeat domain-containing protein SOWAHB [Equus caballus]	NA	0.0229	1051	1419.65	1338.17	1711.59	1431.24	1711.57
NC_009146.3	61186490	61186695	MS2_peak_5096	intergenic	SOWAHB:NC_009146.3:61123500-61131284:+:63092	SOWAHB(SOWAHB)	NA	NA	NA	ankyrin repeat domain-containing protein SOWAHB [Equus caballus]	NA	0.023	783	1135.27	780.54	1110.2	1076.3	1360.69
NC_009146.3	61234504	61234713	MS2_peak_5098	SHROOM3:Other_exon	SOWAHB:NC_009146.3:61123500-61131284:+:111108	SOWAHB(SOWAHB)	NA	NA	NA	ankyrin repeat domain-containing protein SOWAHB [Equus caballus]	NA	0.023	613	849.41	719.56	884.99	915.28	978.48
NC_009146.3	61267840	61267849	MS2_peak_5100	SHROOM3:Other_intron	SHROOM3:NC_009146.3:61213355-61376769:-:108924	SHROOM3(SHROOM3)	NA	NA	NA	protein Shroom3 isoform X1 [Equus caballus]; protein Shroom3 isoform X2 [Equus caballus]; protein Shroom3 isoform X3 [Equus caballus]; protein Shroom3 isoform X4 [Equus caballus]	NA	0.023	905	1204.5	965.51	1154.41	1292.41	1495.23
NC_009146.3	61652970	61653104	MS2_peak_5108	FAM47E:First_intron	FAM47E:NC_009146.3:61623201-61653684:-:646	FAM47E(FAM47E)	NA	NA	NA	protein FAM47E isoform X1 [Equus caballus]; protein FAM47E isoform X2 [Equus caballus]; protein FAM47E isoform X3 [Equus caballus]; protein FAM47E isoform X4 [Equus caballus]	NA	0.0231	962	1179.19	1073.25	1260.34	1318.18	1409.62
NC_009146.3	61718702	61718835	MS2_peak_5112	SCARB2:Other_intron	LOC111772883:NC_009146.3:61693036-61695928:-:-22840	LOC111772883(LOC111772883)	NA	NA	NA	NA	NA	0.0231	840	1363.81	1151.16	1443.84	1370.42	1583.91
NC_009146.3	62684967	62685026	MS2_peak_5124	PARM1:Other_intron	LOC106782992:NC_009146.3:62653831-62658908:-:-26088	LOC106782992(LOC106782992)	NA	NA	NA	NA	NA	0.0232	1506	2173.02	2031.31	2534.86	2279.26	2512.69
NC_009146.3	62685197	62685229	MS2_peak_5126	PARM1:Other_intron	LOC106782992:NC_009146.3:62653831-62658908:-:-26305	LOC106782992(LOC106782992)	NA	NA	NA	NA	NA	0.0232	738	964.79	821.2	1156.91	963.23	1076.32
NC_009146.3	63640219	63640437	MS2_peak_5140	CXCL6:Promoter_0kb_1kb	CXCL6:NC_009146.3:63638100-63640267:-:-61	CXCL6(CXCL6)	235;GO:0001664,molecular_function G protein-coupled receptor binding;GO:0001775,biological_process cell activation;GO:0001776,biological_process leukocyte homeostasis;GO:0001816,biological_process cytokine production;GO:0001817,biological_process regulation of cytokine production;GO:0001910,biological_process regulation of leukocyte mediated cytotoxicity;GO:0002237,biological_process response to …	CXCL1_2_3, GRO; C-X-C motif chemokine 1/2/3; K05505; CXCL5_6, SCYB5_6; C-X-C motif chemokine 5/6; K05506; IL8, CXCL8; interleukin 8; K10030	map04060,map04061,map04062,map04064,map04072,map04218,map04620,map04621,map04622,map04657,map04668,map04932,map04933,map05120,map05130,map05131,map05132,map05133,map05134,map05135,map05142,map05144,map05146,map05161,map05163,map05164,map05167,map05200,map05202,map05219,map05323	C-X-C motif chemokine 6 precursor [Equus caballus]	NA	0.0233	993	1284.16	1080.02	1464.7	1249.48	1532.69
NC_009146.3	66038371	66038562	MS2_peak_5162	RUFY3:First_intron	RUFY3:NC_009146.3:65971832-66051466:-:12999	RUFY3(RUFY3)	144;GO:0001558,biological_process regulation of cell growth;GO:0003674,molecular_function molecular_function;GO:0005488,molecular_function binding;GO:0005515,molecular_function protein binding;GO:0005575,cellular_component cellular_component;GO:0005622,cellular_component intracellular;GO:0005623,cellular_component cell;GO:0005737,cellular_component cytoplasm;GO:0005829,cellular_component cytosol;…	RUFY1_2, RABIP4; RUN and FYVE domain-containing protein 1/2; K12482	map04144	protein RUFY3 isoform X1 [Equus caballus]; protein RUFY3 isoform X10 [Equus caballus]; protein RUFY3 isoform X11 [Equus caballus]; protein RUFY3 isoform X12 [Equus caballus]; protein RUFY3 isoform X13 [Equus caballus]; protein RUFY3 isoform X2 [Equus caballus]; protein RUFY3 isoform X3 [Equus caballus]; protein RUFY3 isoform X4 [Equus caballus]; protein RUFY3 isoform X5 [Equus caballus]; protein …	NA	0.0235	953	1431.56	1168.78	1448.85	1434.82	1717.68
NC_009146.3	66175343	66175625	MS2_peak_5167	intergenic	AMTN:NC_009146.3:66185790-66199104:-:23619	AMTN(AMTN)	NA	NA	NA	amelotin isoform X1 [Equus caballus]; amelotin isoform X2 [Equus caballus]	NA	0.0236	340	395.3	387.56	530.49	481.61	441.84
NC_009146.3	66175884	66176162	MS2_peak_5168	intergenic	AMTN:NC_009146.3:66185790-66199104:-:23080	AMTN(AMTN)	NA	NA	NA	amelotin isoform X1 [Equus caballus]; amelotin isoform X2 [Equus caballus]	NA	0.0236	924	1404.01	1220.28	1474.71	1450.57	1659.59
NC_009146.3	66530036	66530327	MS2_peak_5179	intergenic	LOC111772690:NC_009146.3:66522707-66528237:+:7474	LOC111772690(LOC111772690)	NA	NA	NA	NA	NA	0.0237	270	295.54	292.03	402.04	325.61	414.32
NC_009146.3	74395289	74395444	MS2_peak_5202	ADGRL3:Promoter_0kb_1kb	ADGRL3:NC_009146.3:73626316-74395117:-:-249	ADGRL3(ADGRL3)	NA	NA	NA	adhesion G protein-coupled receptor L3 isoform X1 [Equus caballus]; adhesion G protein-coupled receptor L3 isoform X10 [Equus caballus]; adhesion G protein-coupled receptor L3 isoform X11 [Equus caballus]; adhesion G protein-coupled receptor L3 isoform X12 [Equus caballus]; adhesion G protein-coupled receptor L3 isoform X13 [Equus caballus]; adhesion G protein-coupled receptor L3 isoform X14 [Equ…	NA	0.0238	1381	2279.48	1790.78	2427.26	2191.95	2554.74
NC_009146.3	77323053	77323318	MS2_peak_5205	LOC111772902:First_intron	LOC111772902:NC_009146.3:77310671-77342562:+:12514	LOC111772902(LOC111772902)	NA	NA	NA	NA	NA	0.0239	718	1276.72	983.13	1251.16	1276.67	1447.84
NC_009146.3	78833808	78833883	MS2_peak_5224	NMU:First_intron	NMU:NC_009146.3:78833561-78858243:+:284	NMU(NMU)	NA	NA	NA	neuromedin-U [Equus caballus]	NA	0.024	589	899.28	764.96	1065.16	861.61	1015.93
NC_009146.3	78833885	78833959	MS2_peak_5225	NMU:First_intron	NMU:NC_009146.3:78833561-78858243:+:361	NMU(NMU)	NA	NA	NA	neuromedin-U [Equus caballus]	NA	0.0241	845	1241.73	1048.18	1311.22	1304.58	1385.92
NC_009146.3	79990122	79990171	MS2_peak_5237	PDGFRA:First_intron	PDGFRA:NC_009146.3:79946588-79991044:-:897	PDGFRA(PDGFRA)	NA	NA	NA	platelet-derived growth factor receptor alpha [Equus caballus]	NA	0.0242	785	1073.48	934.35	1223.64	1082.74	1229.97
NC_009146.3	80434933	80435065	MS2_peak_5242	LNX1:Other_intron	LNX1:NC_009146.3:80417299-80595431:+:17700	LNX1(LNX1)	NA	NA	NA	E3 ubiquitin-protein ligase LNX isoform X1 [Equus caballus]; E3 ubiquitin-protein ligase LNX isoform X2 [Equus caballus]	NA	0.0242	142	51.37	187.68	239.39	172.47	252.26
NC_009146.3	84058666	84058840	MS2_peak_5275	GABRA2:Promoter_0kb_1kb	GABRA2:NC_009146.3:84058931-84192989:+:-177	GABRA2(GABRA2)	NA	NA	NA	gamma-aminobutyric acid receptor subunit alpha-2 isoform X1 [Equus caballus]; gamma-aminobutyric acid receptor subunit alpha-2 isoform X2 [Equus caballus]; gamma-aminobutyric acid receptor subunit alpha-2 isoform X3 [Equus caballus]	NA	0.0245	1102	1421.14	1198.59	1554.78	1398.33	1746.73
NC_009146.3	84273849	84273980	MS2_peak_5276	GABRG1:Promoter_0kb_1kb	GABRG1:NC_009146.3:84273957-84342805:+:-42	GABRG1(GABRG1)	NA	NA	NA	gamma-aminobutyric acid receptor subunit gamma-1 [Equus caballus]	NA	0.0245	488	766.77	723.63	877.48	762.14	985.36
NC_009146.3	85892706	85892715	MS2_peak_5280	KCTD8:First_exon	KCTD8:NC_009146.3:85890962-86142992:+:1748	KCTD8(KCTD8)	NA	NA	NA	BTB/POZ domain-containing protein KCTD8 [Equus caballus]	NA	0.0246	192	209.19	183.62	328.64	207.53	298.13
NC_009146.3	85892862	85892935	MS2_peak_5281	KCTD8:First_exon	KCTD8:NC_009146.3:85890962-86142992:+:1936	KCTD8(KCTD8)	NA	NA	NA	BTB/POZ domain-containing protein KCTD8 [Equus caballus]	NA	0.0246	617	804.74	668.75	875.81	803.64	976.95
NC_009146.3	85893183	85893433	MS2_peak_5282	KCTD8:First_exon	KCTD8:NC_009146.3:85890962-86142992:+:2346	KCTD8(KCTD8)	NA	NA	NA	BTB/POZ domain-containing protein KCTD8 [Equus caballus]	NA	0.0246	402	544.19	397.05	531.33	586.81	642.12
NC_009146.3	87735216	87735360	MS2_peak_5288	BEND4:First_intron;LOC102150863:First_intron	BEND4:NC_009146.3:87734096-87771191:+:1192	BEND4(BEND4)	NA	NA	NA	BEN domain-containing protein 4 isoform X1 [Equus caballus]; BEN domain-containing protein 4 isoform X2 [Equus caballus]	NA	0.0246	728	958.09	942.48	1173.59	1107.07	1037.34
NC_009146.3	87735579	87735693	MS2_peak_5289	BEND4:First_intron;LOC102150863:First_intron	BEND4:NC_009146.3:87734096-87771191:+:1540	BEND4(BEND4)	NA	NA	NA	BEN domain-containing protein 4 isoform X1 [Equus caballus]; BEN domain-containing protein 4 isoform X2 [Equus caballus]	NA	0.0246	281	136.98	165.32	96.76	156.72	104.73
NC_009146.3	88832707	88832758	MS2_peak_5302	APBB2:Other_intron	LOC102150541:NC_009146.3:88968590-89007905:+:-135857	LOC102150541(LOC102150541)	NA	NA	NA	uncharacterized protein [Equus caballus]	NA	0.0247	157	207.7	189.04	240.22	241.88	296.6
NC_009146.3	89884518	89884654	MS2_peak_5326	SMIM14:First_intron	SMIM14:NC_009146.3:89870600-89930247:+:13986	SMIM14(SMIM14)	NA	NA	NA	small integral membrane protein 14 [Equus caballus]	NA	0.0249	1785	2476.01	1996.08	2685	2436.69	2835.29
NC_009146.3	90640106	90640253	MS2_peak_5338	KLF3:First_intron	KLF3:NC_009146.3:90614805-90650355:-:10175	KLF3(KLF3)	NA	NA	NA	Krueppel-like factor 3 isoform X1 [Equus caballus]; Krueppel-like factor 3 isoform X2 [Equus caballus]	zf-C2H2	0.025	970	1401.04	1313.78	1685.74	1385.45	1677.93
NC_009146.3	90640906	90641051	MS2_peak_5339	KLF3:First_intron	KLF3:NC_009146.3:90614805-90650355:-:9376	KLF3(KLF3)	NA	NA	NA	Krueppel-like factor 3 isoform X1 [Equus caballus]; Krueppel-like factor 3 isoform X2 [Equus caballus]	zf-C2H2	0.025	203	251.62	216.82	142.63	136.68	188.05
NC_009146.3	90651413	90651545	MS2_peak_5342	KLF3:Promoter_1kb_2kb	KLF3:NC_009146.3:90614805-90650355:-:-1124	KLF3(KLF3)	NA	NA	NA	Krueppel-like factor 3 isoform X1 [Equus caballus]; Krueppel-like factor 3 isoform X2 [Equus caballus]	zf-C2H2	0.025	504	757.1	653.16	749.03	792.91	969.3
NC_009146.3	90909393	90909543	MS2_peak_5350	LOC111772927:Other_intron	LOC106783021:NC_009146.3:90897214-90905081:+:12254	LOC106783021(LOC106783021)	NA	NA	NA	NA	NA	0.0251	632	942.46	715.5	929.2	1039.8	983.83
NC_009146.3	91602550	91602899	MS2_peak_5358	C3H4orf19:First_intron	C3H4orf19:NC_009146.3:91520504-91605103:-:2378	C3H4orf19(C3H4orf19)	NA	NA	NA	uncharacterized protein C4orf19 homolog [Equus caballus]	NA	0.0252	959	1493.35	1117.96	1603.16	1426.95	1596.9
NC_009146.3	97212051	97212129	MS2_peak_5362	PCDH7:First_exon	PCDH7:NC_009146.3:96814496-97213677:-:1586	PCDH7(PCDH7)	NA	NA	NA	protocadherin-7 isoform X1 [Equus caballus]; protocadherin-7 isoform X2 [Equus caballus]; protocadherin-7 isoform X3 [Equus caballus]; protocadherin-7 isoform X4 [Equus caballus]; protocadherin-7 isoform X5 [Equus caballus]; protocadherin-7 isoform X6 [Equus caballus]; protocadherin-7 isoform X7 [Equus caballus]	NA	0.0253	976	1162.82	1154.55	1409.65	1217.27	1482.24
NC_009146.3	97213114	97213406	MS2_peak_5363	PCDH7:five_prime_UTR;PCDH7:First_exon	PCDH7:NC_009146.3:96814496-97213677:-:416	PCDH7(PCDH7)	NA	NA	NA	protocadherin-7 isoform X1 [Equus caballus]; protocadherin-7 isoform X2 [Equus caballus]; protocadherin-7 isoform X3 [Equus caballus]; protocadherin-7 isoform X4 [Equus caballus]; protocadherin-7 isoform X5 [Equus caballus]; protocadherin-7 isoform X6 [Equus caballus]; protocadherin-7 isoform X7 [Equus caballus]	NA	0.0253	620	869.51	718.89	946.71	860.18	1014.4
NC_009146.3	100133171	100133443	MS2_peak_5366	STIM2:First_intron	STIM2:NC_009146.3:99970855-100141233:-:7925	STIM2(STIM2)	NA	NA	NA	stromal interaction molecule 2 isoform X1 [Equus caballus]; stromal interaction molecule 2 isoform X2 [Equus caballus]; stromal interaction molecule 2 isoform X3 [Equus caballus]; stromal interaction molecule 2 isoform X4 [Equus caballus]	NA	0.0253	621	976.71	790.71	1065.99	987.56	1041.92
NC_009146.3	100825578	100825729	MS2_peak_5385	intergenic	LOC111772935:NC_009146.3:100837248-100855436:+:-11594	LOC111772935(LOC111772935)	NA	NA	NA	NA	NA	0.0254	1254	2015.94	1630.87	2206.22	1949.36	2229.85
NC_009146.3	102092441	102092531	MS2_peak_5408	PPARGC1A:First_intron	PPARGC1A:NC_009146.3:102091728-102699744:+:758	PPARGC1A(PPARGC1A)	NA	NA	NA	peroxisome proliferator-activated receptor gamma coactivator 1-alpha isoform X1 [Equus caballus]; peroxisome proliferator-activated receptor gamma coactivator 1-alpha isoform X2 [Equus caballus]; peroxisome proliferator-activated receptor gamma coactivator 1-alpha isoform X3 [Equus caballus]; peroxisome proliferator-activated receptor gamma coactivator 1-alpha isoform X4 [Equus caballus]; peroxis…	AF-4	0.0257	491	678.19	540.69	754.03	703.46	726.21
NC_009146.3	102093165	102093456	MS2_peak_5409	PPARGC1A:First_intron	PPARGC1A:NC_009146.3:102091728-102699744:+:1582	PPARGC1A(PPARGC1A)	NA	NA	NA	peroxisome proliferator-activated receptor gamma coactivator 1-alpha isoform X1 [Equus caballus]; peroxisome proliferator-activated receptor gamma coactivator 1-alpha isoform X2 [Equus caballus]; peroxisome proliferator-activated receptor gamma coactivator 1-alpha isoform X3 [Equus caballus]; peroxisome proliferator-activated receptor gamma coactivator 1-alpha isoform X4 [Equus caballus]; peroxis…	AF-4	0.0257	427	375.94	335.39	430.4	498.79	558.04
NC_009146.3	102093750	102093900	MS2_peak_5410	PPARGC1A:First_intron	PPARGC1A:NC_009146.3:102091728-102699744:+:2097	PPARGC1A(PPARGC1A)	NA	NA	NA	peroxisome proliferator-activated receptor gamma coactivator 1-alpha isoform X1 [Equus caballus]; peroxisome proliferator-activated receptor gamma coactivator 1-alpha isoform X2 [Equus caballus]; peroxisome proliferator-activated receptor gamma coactivator 1-alpha isoform X3 [Equus caballus]; peroxisome proliferator-activated receptor gamma coactivator 1-alpha isoform X4 [Equus caballus]; peroxis…	AF-4	0.0257	394	741.46	563.73	779.06	681.27	858.46
NC_009146.3	107550150	107550315	MS2_peak_5419	LCORL:Other_intron	LOC111773041:NC_009146.3:107614763-107614864:-:64631	LOC111773041(LOC111773041)	NA	NA	NA	NA	NA	0.0258	590	979.68	745.99	1126.88	938.9	989.18
NC_009146.3	107552876	107553007	MS2_peak_5421	LCORL:Other_intron	LOC111773041:NC_009146.3:107614763-107614864:-:61922	LOC111773041(LOC111773041)	NA	NA	NA	NA	NA	0.0258	1744	2259.38	2075.35	2602.42	2287.13	2758.08
NC_009146.3	107783122	107783256	MS2_peak_5430	MED28:First_intron	MED28:NC_009146.3:107772429-107784432:-:1242	MED28(MED28)	NA	NA	NA	mediator of RNA polymerase II transcription subunit 28 [Equus caballus]	NA	0.0258	770	1091.35	909.28	1302.04	1019.76	1242.21
NC_009146.3	109069659	109069789	MS2_peak_5438	PROM1:First_intron	PROM1:NC_009146.3:109063623-109189844:+:6101	PROM1(PROM1)	NA	NA	NA	prominin-1 isoform X1 [Equus caballus]; prominin-1 isoform X2 [Equus caballus]	NA	0.0259	647	1013.93	903.86	1186.1	966.09	1210.1
NC_009146.3	109387425	109387569	MS2_peak_5446	intergenic	LOC100068945:NC_009146.3:109394977-109395621:+:-7479	LOC100068945(LOC100068945)	NA	NA	NA	NA	NA	0.0259	617	990.11	888.95	1089.35	1040.52	1121.42
NC_009146.3	114897594	114897745	MS2_peak_5484	MSX1:First_intron	MSX1:NC_009146.3:114896318-114900569:+:1351	MSX1(MSX1)	NA	NA	NA	homeobox protein MSX-1 [Equus caballus]	Homeobox	0.0262	1417	1879.71	1737.25	2087.78	1962.24	2267.31
NC_009146.3	116042336	116042363	MS2_peak_5490	WFS1:First_intron	WFS1:NC_009146.3:116040287-116072385:+:2062	WFS1(WFS1)	NA	NA	NA	wolframin [Equus caballus]	NA	0.0263	1200	1668.29	1370.01	1811.69	1691.02	1834.64
NC_009146.3	116042395	116042544	MS2_peak_5491	WFS1:First_intron	WFS1:NC_009146.3:116040287-116072385:+:2182	WFS1(WFS1)	NA	NA	NA	wolframin [Equus caballus]	NA	0.0263	991	1610.22	1335.46	1789.16	1515.69	1849.17
NC_009146.3	116224959	116225222	MS2_peak_5492	PPP2R2C:First_intron	PPP2R2C:NC_009146.3:116083862-116225349:-:258	PPP2R2C(PPP2R2C)	NA	NA	NA	protein phosphatase 2, regulatory subunit B, gamma isoform X1 [Equus caballus]; protein phosphatase 2, regulatory subunit B, gamma isoform X2 [Equus caballus]	NA	0.0263	498	726.57	619.28	722.34	784.32	876.04
NC_009146.3	116360451	116360771	MS2_peak_5495	LOC102148192:First_exon	LOC102148192:NC_009146.3:116359679-116362884:+:932	LOC102148192(LOC102148192)	NA	NA	NA	NA	NA	0.0263	476	734.76	571.86	769.88	742.1	803.42
NC_009146.3	116407863	116408276	MS2_peak_5498	S100P:First_intron;LOC111772975:Promoter_2kb_3kb	S100P:NC_009146.3:116406167-116408855:+:1902	S100P(S100P)	NA	NA	NA	protein S100-P [Equus caballus]	NA	0.0264	398	532.27	594.89	665.62	601.84	729.27
NC_009146.3	116461994	116462195	MS2_peak_5502	intergenic	KIAA0232:NC_009146.3:116487516-116568698:+:-25421	KIAA0232(KIAA0232)	NA	NA	NA	uncharacterized protein KIAA0232 homolog isoform X1 [Equus caballus]; uncharacterized protein KIAA0232 homolog isoform X2 [Equus caballus]; uncharacterized protein KIAA0232 homolog isoform X3 [Equus caballus]; uncharacterized protein KIAA0232 homolog isoform X4 [Equus caballus]; uncharacterized protein KIAA0232 homolog isoform X5 [Equus caballus]; uncharacterized protein KIAA0232 homolog isoform …	NA	0.0264	462	654.36	493.26	666.45	661.95	753.73
NC_009146.3	116619488	116619561	MS2_peak_5510	TBC1D14:Other_intron	TBC1D14:NC_009146.3:116581910-116685096:+:37614	TBC1D14(TBC1D14)	NA	NA	NA	TBC1 domain family member 14 isoform X1 [Equus caballus]; TBC1 domain family member 14 isoform X2 [Equus caballus]; TBC1 domain family member 14 isoform X3 [Equus caballus]	NA	0.0265	411	550.14	455.32	623.91	568.92	622.25
NC_009146.3	116821507	116821655	MS2_peak_5521	SORCS2:First_intron	SORCS2:NC_009146.3:116821035-117304910:+:546	SORCS2(SORCS2)	NA	NA	NA	VPS10 domain-containing receptor SorCS2 [Equus caballus]	NA	0.0265	1229	1741.25	1404.57	1864.23	1741.83	1927.9
NC_009146.3	116928207	116928427	MS2_peak_5523	SORCS2:First_intron	SORCS2:NC_009146.3:116821035-117304910:+:107282	SORCS2(SORCS2)	NA	NA	NA	VPS10 domain-containing receptor SorCS2 [Equus caballus]	NA	0.0266	801	1166.54	926.22	1171.92	1165.03	1371.39
NC_009146.3	118165022	118165158	MS2_peak_5533	LOC100629521:Other_intron	LOC100629521:NC_009146.3:118148311-118169071:+:16779	LOC100629521(LOC100629521)	NA	NA	NA	putative spermatogenesis-associated protein 31D4 isoform X1 [Equus caballus]; spermatogenesis-associated protein 31D1 isoform X2 [Equus caballus]	NA	0.0266	885	1251.4	981.1	1323.73	1221.57	1418.03
NC_009146.3	119088510	119088708	MS2_peak_5550	GRK4:Other_intron	LOC106783011:NC_009146.3:119029865-119049813:+:58744	LOC106783011(LOC106783011)	NA	NA	NA	NA	NA	0.0269	891	1349.67	1040.72	1407.14	1317.46	1487.59
NC_009146.3	119208329	119208542	MS2_peak_5554	MFSD10:Other_intron	MFSD10:NC_009146.3:119205745-119210889:+:2690	MFSD10(MFSD10)	NA	NA	NA	major facilitator superfamily domain-containing protein 10 [Equus caballus]	NA	0.0269	286	436.99	300.83	462.93	432.95	483.89
NC_009146.3	119209754	119209904	MS2_peak_5555	MFSD10:Other_exon	MFSD10:NC_009146.3:119205745-119210889:+:4084	MFSD10(MFSD10)	NA	NA	NA	major facilitator superfamily domain-containing protein 10 [Equus caballus]	NA	0.0269	289	430.29	208.69	397.87	396.45	551.92
NC_009146.3	119241175	119241367	MS2_peak_5556	ADD1:Other_intron	MFSD10:NC_009146.3:119205745-119210889:+:35526	MFSD10(MFSD10)	NA	NA	NA	major facilitator superfamily domain-containing protein 10 [Equus caballus]	NA	0.0269	1057	1223.86	1059.02	1473.04	1330.34	1304.12
NC_009146.3	119319126	119319191	MS2_peak_5558	SH3BP2:Other_intron	ADD1:NC_009146.3:119210735-119295166:-:-23992	ADD1(ADD1)	NA	NA	NA	alpha-adducin isoform X1 [Equus caballus]; alpha-adducin isoform X10 [Equus caballus]; alpha-adducin isoform X2 [Equus caballus]; alpha-adducin isoform X3 [Equus caballus]; alpha-adducin isoform X4 [Equus caballus]; alpha-adducin isoform X5 [Equus caballus]; alpha-adducin isoform X6 [Equus caballus]; alpha-adducin isoform X7 [Equus caballus]; alpha-adducin isoform X8 [Equus caballus]; alpha-adduc…	NA	0.0269	531	700.52	551.53	792.4	680.56	801.89
NC_009146.3	119334286	119334472	MS2_peak_5561	SH3BP2:First_intron	SH3BP2:NC_009146.3:119306740-119345800:-:11420	SH3BP2(SH3BP2)	32;GO:0001784,molecular_function phosphotyrosine residue binding;GO:0003674,molecular_function molecular_function;GO:0005070,molecular_function SH3/SH2 adaptor activity;GO:0005488,molecular_function binding;GO:0005515,molecular_function protein binding;GO:0007154,biological_process cell communication;GO:0007165,biological_process signal transduction;GO:0008150,biological_process biological_proces…	SH3BP2; SH3-domain binding protein 2; K07984	map04650	SH3 domain-binding protein 2 isoform X1 [Equus caballus]; SH3 domain-binding protein 2 isoform X2 [Equus caballus]; SH3 domain-binding protein 2 isoform X3 [Equus caballus]	NA	0.0269	1081	1369.03	1277.19	1637.36	1395.46	1616.01
NC_009146.3	119603431	119603566	MS2_peak_5567	RNF4:Other_intron	LOC102147979:NC_009146.3:119591109-119591896:+:12389	LOC102147979(LOC102147979)	NA	NA	NA	NA	NA	0.027	620	812.93	632.84	861.64	806.51	953.25
NC_009146.3	119623512	119623706	MS2_peak_5569	RNF4:First_intron	RNF4:NC_009146.3:119598919-119632957:-:9347	RNF4(RNF4)	172;GO:0000209,biological_process protein polyubiquitination;GO:0003674,molecular_function molecular_function;GO:0003676,molecular_function nucleic acid binding;GO:0003677,molecular_function DNA binding;GO:0003682,molecular_function chromatin binding;GO:0003700,molecular_function DNA-binding transcription factor activity;GO:0003712,molecular_function transcription coregulator activity;GO:0003713,…	NA	NA	E3 ubiquitin-protein ligase RNF4 isoform X1 [Equus caballus]; E3 ubiquitin-protein ligase RNF4 isoform X2 [Equus caballus]	NA	0.027	869	778.68	709.4	965.06	903.12	1063.33
NC_009146.3	119760322	119760477	MS2_peak_5576	ZFYVE28:Other_intron	MXD4:NC_009146.3:119815698-119831052:+:-55298	MXD4(MXD4)	NA	NA	NA	max dimerization protein 4 isoform X1 [Equus caballus]; max dimerization protein 4 isoform X2 [Equus caballus]	bHLH	0.0271	454	804.74	613.86	844.95	810.8	833.23
NC_009146.3	119818291	119818448	MS2_peak_5579	MXD4:Other_intron	MXD4:NC_009146.3:119815698-119831052:+:2671	MXD4(MXD4)	NA	NA	NA	max dimerization protein 4 isoform X1 [Equus caballus]; max dimerization protein 4 isoform X2 [Equus caballus]	bHLH	0.0271	281	296.29	204.62	297.78	327.04	486.94
NC_009146.3	120023061	120023367	MS2_peak_5581	NAT8L:Promoter_0kb_1kb	NAT8L:NC_009146.3:120013057-120023059:-:-155	NAT8L(NAT8L)	NA	NA	NA	N-acetylaspartate synthetase [Equus caballus]	NA	0.0272	620	871	637.58	906.68	885.23	924.97
NC_009146.3	120031835	120032045	MS2_peak_5583	NICOL1:Promoter_0kb_1kb;LOC111772985:Other_exon	NICOL1:NC_009146.3:120029687-120030992:-:-948	NICOL1(NICOL1)	NA	NA	NA	NELL2-interacting cell ontogeny regulator 1 [Equus caballus]	NA	0.0272	583	780.17	655.87	962.56	714.91	929.55
NC_009146.3	120197665	120197674	MS2_peak_5593	intergenic	LOC111772986:NC_009146.3:120183077-120186633:-:-11036	LOC111772986(LOC111772986)	NA	NA	NA	NA	NA	0.0273	1517	2569.81	2151.91	2678.33	2660.68	2847.52
NC_009146.3	120688898	120689060	MS2_peak_5607	intergenic	MAEA:NC_009146.3:120622325-120662145:-:-26834	MAEA(MAEA)	NA	NA	NA	E3 ubiquitin-protein transferase MAEA isoform X1 [Equus caballus]; E3 ubiquitin-protein transferase MAEA isoform X2 [Equus caballus]; E3 ubiquitin-protein transferase MAEA isoform X3 [Equus caballus]; E3 ubiquitin-protein transferase MAEA isoform X4 [Equus caballus]	NA	0.0274	513	783.9	640.29	847.46	805.79	843.17
NC_009146.3	120705179	120705328	MS2_peak_5608	intergenic	CTBP1:NC_009146.3:120723274-120752449:+:-18020	CTBP1(CTBP1)	NA	NA	NA	C-terminal-binding protein 1 isoform X1 [Equus caballus]; C-terminal-binding protein 1 isoform X2 [Equus caballus]; C-terminal-binding protein 1 isoform X3 [Equus caballus]	THAP	0.0275	907	1231.3	1062.41	1409.65	1209.4	1415.73
NC_009146.3	121019939	121020071	MS2_peak_5620	GAK:Other_intron	MIR9070:NC_009146.3:121033095-121033220:-:13214	MIR9070(MIR9070)	NA	NA	NA	NA	NA	0.0276	1317	1491.11	1521.11	1826.7	1587.97	1937.84
NC_009147.3	270729	270841	MS2_peak_5630	intergenic	LOC100053609:NC_009147.3:238205-242274:-:-28511	LOC100053609(LOC100053609)	NA	NA	NA	NA	NA	0.0277	507	843.45	626.74	815.76	860.89	921.91
NC_009147.3	3405957	3406164	MS2_peak_5656	intergenic	GSAP:NC_009147.3:3417147-3496785:+:-11086	GSAP(GSAP)	NA	NA	NA	gamma-secretase-activating protein isoform X1 [Equus caballus]; gamma-secretase-activating protein isoform X2 [Equus caballus]; gamma-secretase-activating protein isoform X3 [Equus caballus]; gamma-secretase-activating protein isoform X4 [Equus caballus]; gamma-secretase-activating protein isoform X5 [Equus caballus]	NA	0.028	871	1139.74	939.77	1025.95	1319.61	1444.02
NC_009147.3	3936053	3936232	MS2_peak_5663	NAPEPLD:First_intron	NAPEPLD:NC_009147.3:3902601-3944716:-:8573	NAPEPLD(NAPEPLD)	146;GO:0001523,biological_process retinoid metabolic process;GO:0001659,biological_process temperature homeostasis;GO:0001750,cellular_component photoreceptor outer segment;GO:0003674,molecular_function molecular_function;GO:0003824,molecular_function catalytic activity;GO:0004620,molecular_function phospholipase activity;GO:0005488,molecular_function binding;GO:0005515,molecular_function protein…	NAPEPLD; N-acyl-phosphatidylethanolamine-hydrolysing phospholipase D [EC:3.1.4.54]; K13985	map04723	N-acyl-phosphatidylethanolamine-hydrolyzing phospholipase D [Equus caballus]	NA	0.0281	542	780.92	647.74	905.84	778.6	837.06
NC_009147.3	4587138	4587246	MS2_peak_5673	RELN:Promoter_0kb_1kb	RELN:NC_009147.3:4127567-4586424:-:-768	RELN(RELN)	NA	NA	NA	reelin isoform X1 [Equus caballus]; reelin isoform X2 [Equus caballus]; reelin isoform X3 [Equus caballus]	NA	0.0282	514	1070.51	932.99	1235.32	1014.04	1227.68
NC_009147.3	5534513	5534765	MS2_peak_5679	SRPK2:Other_intron	KMT2E:NC_009147.3:5413713-5509186:+:120926	KMT2E(KMT2E)	NA	NA	NA	inactive histone-lysine N-methyltransferase 2E isoform X1 [Equus caballus]; inactive histone-lysine N-methyltransferase 2E isoform X2 [Equus caballus]; inactive histone-lysine N-methyltransferase 2E isoform X3 [Equus caballus]	NA	0.0282	870	1339.25	1040.72	1354.59	1326.05	1494.47
NC_009147.3	5590274	5590667	MS2_peak_5681	SRPK2:First_intron	SRPK2:NC_009147.3:5511638-5740432:-:149961	SRPK2(SRPK2)	NA	NA	NA	SRSF protein kinase 2 isoform X1 [Equus caballus]; SRSF protein kinase 2 isoform X10 [Equus caballus]; SRSF protein kinase 2 isoform X11 [Equus caballus]; SRSF protein kinase 2 isoform X12 [Equus caballus]; SRSF protein kinase 2 isoform X13 [Equus caballus]; SRSF protein kinase 2 isoform X14 [Equus caballus]; SRSF protein kinase 2 isoform X15 [Equus caballus]; SRSF protein kinase 2 isoform X16 [E…	NA	0.0283	669	986.38	811.71	991.76	1008.31	1158.88
NC_009147.3	5704743	5705031	MS2_peak_5690	SRPK2:First_intron	SRPK2:NC_009147.3:5511638-5740432:-:35544	SRPK2(SRPK2)	NA	NA	NA	SRSF protein kinase 2 isoform X1 [Equus caballus]; SRSF protein kinase 2 isoform X10 [Equus caballus]; SRSF protein kinase 2 isoform X11 [Equus caballus]; SRSF protein kinase 2 isoform X12 [Equus caballus]; SRSF protein kinase 2 isoform X13 [Equus caballus]; SRSF protein kinase 2 isoform X14 [Equus caballus]; SRSF protein kinase 2 isoform X15 [Equus caballus]; SRSF protein kinase 2 isoform X16 [E…	NA	0.0284	697	1022.12	729.73	1099.36	1042.66	1000.64
NC_009147.3	5905235	5905376	MS2_peak_5700	ATXN7L1:Other_intron	EFCAB10:NC_009147.3:5857623-5863263:-:-42042	EFCAB10(EFCAB10)	NA	NA	NA	EF-hand calcium-binding domain-containing protein 10 isoform X1 [Equus caballus]; EF-hand calcium-binding domain-containing protein 10 isoform X2 [Equus caballus]	NA	0.0285	872	1245.45	1006.17	1356.26	1217.27	1383.63
NC_009147.3	6016670	6016813	MS2_peak_5704	ATXN7L1:Other_intron	LOC106783036:NC_009147.3:6098149-6152966:+:-81407	LOC106783036(LOC106783036)	NA	NA	NA	NA	NA	0.0285	776	1112.94	949.93	1196.95	1135.69	1258.26
NC_009147.3	6525207	6525344	MS2_peak_5713	LOC111773121:Promoter_1kb_2kb	LOC111773121:NC_009147.3:6506531-6524055:-:-1220	LOC111773121(LOC111773121)	NA	NA	NA	NA	NA	0.0285	451	706.47	510.88	747.36	662.67	777.43
NC_009147.3	6737067	6737170	MS2_peak_5718	intergenic	LOC102147921:NC_009147.3:6663857-6671966:-:-65152	LOC102147921(LOC102147921)	NA	NA	NA	NA	NA	0.0286	535	702.75	664	805.75	749.97	838.58
NC_009147.3	6795219	6795424	MS2_peak_5719	intergenic	CCDC71L:NC_009147.3:6799368-6804655:-:9333	CCDC71L(CCDC71L)	NA	NA	NA	coiled-coil domain-containing protein 71L [Equus caballus]	NA	0.0286	967	1625.11	1037.34	1736.62	1403.34	1688.63
NC_009147.3	7615541	7615960	MS2_peak_5730	SLC26A4:First_intron	SLC26A4:NC_009147.3:7614107-7659229:+:1643	SLC26A4(SLC26A4)	NA	NA	NA	pendrin [Equus caballus]	NA	0.0288	1274	1897.58	1528.56	2013.54	1836.29	2154.18
NC_009147.3	8325413	8325636	MS2_peak_5737	NRCAM:First_intron	NRCAM:NC_009147.3:8075146-8326756:-:1231	NRCAM(NRCAM)	NA	NA	NA	neuronal cell adhesion molecule isoform X1 [Equus caballus]; neuronal cell adhesion molecule isoform X10 [Equus caballus]; neuronal cell adhesion molecule isoform X11 [Equus caballus]; neuronal cell adhesion molecule isoform X12 [Equus caballus]; neuronal cell adhesion molecule isoform X13 [Equus caballus]; neuronal cell adhesion molecule isoform X14 [Equus caballus]; neuronal cell adhesion molec…	NA	0.0288	786	1122.62	867.95	1201.12	1106.35	1211.63
NC_009147.3	8494401	8494410	MS2_peak_5741	EPDR1:First_exon;EPDR1:five_prime_UTR	EPDR1:NC_009147.3:8494202-8522055:+:203	EPDR1(EPDR1)	NA	NA	NA	mammalian ependymin-related protein 1 [Equus caballus]	NA	0.0288	1407	1825.37	1519.75	1992.69	1930.03	1958.48
NC_009147.3	8494730	8494870	MS2_peak_5742	EPDR1:First_intron	EPDR1:NC_009147.3:8494202-8522055:+:598	EPDR1(EPDR1)	NA	NA	NA	mammalian ependymin-related protein 1 [Equus caballus]	NA	0.0289	535	745.93	631.48	828.27	752.12	846.99
NC_009147.3	8885620	8885753	MS2_peak_5744	intergenic	LOC102149163:NC_009147.3:8842012-8891899:-:6212	LOC102149163(LOC102149163)	NA	NA	NA	NA	NA	0.0289	1093	1542.48	1397.79	1772.48	1481.34	1898.85
NC_009147.3	8891800	8891950	MS2_peak_5746	intergenic	LOC102149163:NC_009147.3:8842012-8891899:-:23	LOC102149163(LOC102149163)	NA	NA	NA	NA	NA	0.0289	755	1165.05	952.64	1223.64	1153.58	1310.24
NC_009147.3	11090754	11090912	MS2_peak_5755	intergenic	OR5W71P:NC_009147.3:11099276-11100185:+:-8442	OR5W71P(OR5W71P)	NA	NA	NA	NA	NA	0.029	743	1064.55	949.93	1209.46	1044.81	1259.79
NC_009147.3	11286164	11286353	MS2_peak_5762	CDK13:Other_intron	MPLKIP:NC_009147.3:11328259-11352006:-:65747	MPLKIP(MPLKIP)	NA	NA	NA	M-phase-specific PLK1-interacting protein isoform X1 [Equus caballus]; M-phase-specific PLK1-interacting protein isoform X2 [Equus caballus]	NA	0.029	418	638.73	424.83	647.27	581.09	742.27
NC_009147.3	11610483	11610568	MS2_peak_5766	SUGCT:Other_intron	SUGCT:NC_009147.3:11352050-12038919:+:258475	SUGCT(SUGCT)	NA	NA	NA	succinate--hydroxymethylglutarate CoA-transferase [Equus caballus]	NA	0.0291	510	787.62	559.66	753.2	757.13	927.26
NC_009147.3	14266660	14266932	MS2_peak_5777	HECW1:Other_exon	STK17A:NC_009147.3:14400515-14439525:+:-133718	STK17A(STK17A)	NA	NA	NA	serine/threonine-protein kinase 17A [Equus caballus]	NA	0.0292	172	211.42	237.14	327.81	245.46	290.48
NC_009147.3	14730692	14730835	MS2_peak_5788	URGCP:First_intron	LOC102150983:NC_009147.3:14755316-14756844:-:26080	LOC102150983(LOC102150983)	NA	NA	NA	NA	NA	0.0293	912	1381.68	1225.02	1563.12	1352.53	1600.73
NC_009147.3	14916619	14916818	MS2_peak_5800	LOC100051836:Other_intron;LOC111773142:Promoter_2kb_3kb	LOC111773142:NC_009147.3:14911297-14914686:-:-2032	LOC111773142(LOC111773142)	NA	NA	NA	glucokinase [Equus caballus]	NA	0.0294	592	907.47	615.9	910.01	887.37	947.9
NC_009147.3	14926219	14926385	MS2_peak_5801	LOC100051836:Promoter_0kb_1kb	LOC100051836:NC_009147.3:14914831-14925974:-:-328	LOC100051836(LOC100051836)	NA	NA	NA	glucokinase [Equus caballus]	NA	0.0294	490	967.03	812.39	1166.09	865.9	1077.85
NC_009147.3	14962849	14962981	MS2_peak_5802	intergenic	YKT6:NC_009147.3:14969680-14981009:+:-6764	YKT6(YKT6)	NA	NA	NA	synaptobrevin homolog YKT6 [Equus caballus]	NA	0.0294	390	579.92	403.14	566.36	593.25	642.12
NC_009147.3	15008684	15008735	MS2_peak_5806	CAMK2B:Other_intron	YKT6:NC_009147.3:14969680-14981009:+:39029	YKT6(YKT6)	NA	NA	NA	synaptobrevin homolog YKT6 [Equus caballus]	NA	0.0295	632	849.41	706.01	886.66	880.22	982.3
NC_009147.3	15431481	15431678	MS2_peak_5816	intergenic	PPIA:NC_009147.3:15417296-15420945:+:14283	PPIA(PPIA)	NA	NA	NA	peptidyl-prolyl cis-trans isomerase A [Equus caballus]	zf-C2H2	0.0296	640	959.58	792.74	985.92	973.96	1099.26
NC_009147.3	15524826	15524902	MS2_peak_5820	MYO1G:First_intron	MYO1G:NC_009147.3:15507630-15526343:-:1478	MYO1G(MYO1G)	NA	NA	NA	unconventional myosin-Ig [Equus caballus]	NA	0.0296	728	936.51	793.42	1025.95	946.05	1093.91
NC_009147.3	15609991	15610202	MS2_peak_5825	NACAD:First_intron	NACAD:NC_009147.3:15599845-15610783:-:686	NACAD(NACAD)	NA	NA	NA	NAC-alpha domain-containing protein 1 isoform X1 [Equus caballus]; NAC-alpha domain-containing protein 1 isoform X2 [Equus caballus]	NA	0.0297	115	160.8	109.09	164.32	192.5	209.45
NC_009147.3	15704588	15705145	MS2_peak_5828	RAMP3:First_intron	RAMP3:NC_009147.3:15704037-15734446:+:829	RAMP3(RAMP3)	NA	NA	NA	receptor activity-modifying protein 3 [Equus caballus]	NA	0.0297	356	498.78	369.94	522.99	503.08	571.03
NC_009147.3	17511459	17511831	MS2_peak_5832	TNS3:Other_intron	LOC111773145:NC_009147.3:17505264-17509494:+:6381	LOC111773145(LOC111773145)	NA	NA	NA	NA	NA	0.0297	565	857.6	730.4	954.22	783.61	1077.85
NC_009147.3	17590797	17590947	MS2_peak_5840	TNS3:Other_intron	LOC111773145:NC_009147.3:17505264-17509494:+:85608	LOC111773145(LOC111773145)	NA	NA	NA	NA	NA	0.0298	735	900.03	724.31	928.36	933.17	1087.03
NC_009147.3	18716417	18716609	MS2_peak_5851	intergenic	ABCA13:NC_009147.3:18146842-18568669:+:569671	ABCA13(ABCA13)	NA	NA	NA	ATP-binding cassette sub-family A member 13 isoform X1 [Equus caballus]; ATP-binding cassette sub-family A member 13 isoform X2 [Equus caballus]	NA	0.0299	597	849.41	750.73	900.84	880.93	1007.52
NC_009147.3	20394578	20394721	MS2_peak_5857	GRB10:Other_intron	DDC:NC_009147.3:20269061-20359213:-:-35436	DDC(DDC)	NA	NA	NA	aromatic-L-amino-acid decarboxylase [Equus caballus]	NA	0.03	895	936.51	806.97	1070.16	1027.63	1125.25
NC_009147.3	20967689	20967852	MS2_peak_5859	COBL:First_intron	LOC111773147:NC_009147.3:20975177-20998844:+:-7406	LOC111773147(LOC111773147)	NA	NA	NA	NA	NA	0.03	422	564.29	496.65	631.42	574.64	687.99
NC_009147.3	21024259	21024401	MS2_peak_5862	COBL:First_intron	COBL:NC_009147.3:20756577-21034479:-:10148	COBL(COBL)	NA	NA	NA	protein cordon-bleu isoform X1 [Equus caballus]; protein cordon-bleu isoform X2 [Equus caballus]; protein cordon-bleu isoform X3 [Equus caballus]; protein cordon-bleu isoform X4 [Equus caballus]; protein cordon-bleu isoform X5 [Equus caballus]	NA	0.03	612	815.91	675.52	792.4	932.46	929.55
NC_009147.3	24766620	24766813	MS2_peak_5873	EGFR:Other_intron	LOC111773151:NC_009147.3:24614675-24627142:+:152041	LOC111773151(LOC111773151)	NA	NA	NA	NA	NA	0.0301	561	635.01	556.27	711.5	702.74	748.38
NC_009147.3	25503091	25503230	MS2_peak_5879	intergenic	LOC111773154:NC_009147.3:25596499-25600226:+:-93338	LOC111773154(LOC111773154)	NA	NA	NA	NA	NA	0.0301	345	762.31	478.35	782.39	638.34	808.01
NC_009147.3	29246087	29246234	MS2_peak_5887	intergenic	LOC111773334:NC_009147.3:29564729-29564835:+:-318568	LOC111773334(LOC111773334)	NA	NA	NA	NA	NA	0.0302	382	516.64	391.63	518.82	590.39	556.51
NC_009147.3	32253358	32253483	MS2_peak_5898	ADAM22:First_intron	ADAM22:NC_009147.3:32252294-32494471:+:1126	ADAM22(ADAM22)	NA	NA	NA	disintegrin and metalloproteinase domain-containing protein 22 isoform X1 [Equus caballus]; disintegrin and metalloproteinase domain-containing protein 22 isoform X10 [Equus caballus]; disintegrin and metalloproteinase domain-containing protein 22 isoform X11 [Equus caballus]; disintegrin and metalloproteinase domain-containing protein 22 isoform X12 [Equus caballus]; disintegrin and metalloprote…	HMG	0.0303	1258	1761.35	1400.5	1834.21	1715.35	2032.63
NC_009147.3	35971600	35971758	MS2_peak_5918	LRRD1:Other_intron	LRRD1:NC_009147.3:35955968-35995926:-:24246	LRRD1(LRRD1)	NA	NA	NA	leucine-rich repeat and death domain-containing protein 1 isoform X1 [Equus caballus]; leucine-rich repeat and death domain-containing protein 1 isoform X2 [Equus caballus]; leucine-rich repeat and death domain-containing protein 1 isoform X3 [Equus caballus]	NA	0.0306	1422	1742.74	1494.01	2024.38	1712.48	2034.92
NC_009147.3	36603069	36603247	MS2_peak_5930	CDK6:First_intron	CDK6:NC_009147.3:36375933-36603782:-:623	CDK6(CDK6)	NA	NA	NA	cyclin-dependent kinase 6 isoform X1 [Equus caballus]; cyclin-dependent kinase 6 isoform X2 [Equus caballus]	NA	0.0307	902	1128.57	974.32	1321.23	1146.43	1247.56
NC_009147.3	38114532	38114756	MS2_peak_5942	intergenic	CASD1:NC_009147.3:38134607-38180363:+:-19962	CASD1(CASD1)	NA	NA	NA	N-acetylneuraminate 9-O-acetyltransferase [Equus caballus]	NA	0.0308	812	856.85	851.01	1015.11	989.71	1044.98
NC_009147.3	38114939	38115174	MS2_peak_5943	intergenic	CASD1:NC_009147.3:38134607-38180363:+:-19550	CASD1(CASD1)	NA	NA	NA	N-acetylneuraminate 9-O-acetyltransferase [Equus caballus]	NA	0.0309	851	1351.9	1143.71	1452.18	1283.11	1599.96
NC_009147.3	39037646	39037795	MS2_peak_5954	LOC111773170:First_intron	LOC111773170:NC_009147.3:39026518-39066077:+:11202	LOC111773170(LOC111773170)	NA	NA	NA	NA	NA	0.031	1490	1874.5	1624.1	2082.77	1888.53	2195.45
NC_009147.3	39484572	39484680	MS2_peak_5958	SLC25A13:Other_intron	SLC25A13:NC_009147.3:39468452-39663345:-:178718	SLC25A13(SLC25A13)	NA	NA	NA	electrogenic aspartate/glutamate antiporter SLC25A13, mitochondrial isoform X1 [Equus caballus]; electrogenic aspartate/glutamate antiporter SLC25A13, mitochondrial isoform X2 [Equus caballus]	NA	0.031	589	882.16	713.46	930.87	840.86	1038.1
NC_009147.3	41578537	41578839	MS2_peak_5972	UMAD1:Other_intron	LOC100064099:NC_009147.3:41533147-41571557:-:-7131	LOC100064099(LOC100064099)	NA	NA	NA	NA	NA	0.0311	660	825.58	726.34	543.01	652.65	567.21
NC_009147.3	45657555	45657691	MS2_peak_5985	SCIN:First_intron	SCIN:NC_009147.3:45657166-45727299:+:457	SCIN(SCIN)	NA	NA	NA	scinderin [Equus caballus]	NA	0.0313	987	1439	1246.02	1621.51	1337.5	1748.26
NC_009147.3	45776220	45776368	MS2_peak_5987	ARL4A:Other_exon	ARL4A:NC_009147.3:45774466-45778479:+:1828	ARL4A(ARL4A)	62;GO:0000166,molecular_function nucleotide binding;GO:0001882,molecular_function nucleoside binding;GO:0001883,molecular_function purine nucleoside binding;GO:0003674,molecular_function molecular_function;GO:0003824,molecular_function catalytic activity;GO:0003924,molecular_function GTPase activity;GO:0005488,molecular_function binding;GO:0005525,molecular_function GTP binding;GO:0005575,cellula…	NA	NA	ADP-ribosylation factor-like protein 4A [Equus caballus]; ADP-ribosylation factor-like protein 4A isoform X1 [Equus caballus]	NA	0.0313	801	1188.13	1029.21	1382.95	1164.32	1297.24
NC_009147.3	45838671	45838921	MS2_peak_5988	intergenic	LOC111773180:NC_009147.3:45822754-45825612:+:16042	LOC111773180(LOC111773180)	NA	NA	NA	NA	NA	0.0313	865	1048.92	815.1	1165.25	1075.58	1139.01
NC_009147.3	45839146	45839174	MS2_peak_5989	intergenic	LOC111773180:NC_009147.3:45822754-45825612:+:16406	LOC111773180(LOC111773180)	NA	NA	NA	NA	NA	0.0313	793	1176.22	918.09	1211.96	1126.39	1346.93
NC_009147.3	46103514	46103750	MS2_peak_5990	intergenic	LOC111773180:NC_009147.3:45822754-45825612:+:280878	LOC111773180(LOC111773180)	NA	NA	NA	NA	NA	0.0313	644	822.61	651.81	990.09	822.25	854.64
NC_009147.3	46107096	46107139	MS2_peak_5991	intergenic	LOC111773180:NC_009147.3:45822754-45825612:+:284363	LOC111773180(LOC111773180)	NA	NA	NA	NA	NA	0.0313	300	367.75	316.42	395.37	417.21	462.48
NC_009147.3	49285972	49286193	MS2_peak_5998	BZW2:Promoter_1kb_2kb;ANKMY2:First_intron	ANKMY2:NC_009147.3:49248352-49287623:-:1540	ANKMY2(ANKMY2)	NA	NA	NA	ankyrin repeat and MYND domain-containing protein 2 [Equus caballus]	NA	0.0314	1498	2276.5	1977.78	2632.45	2253.5	2472.18
NC_009147.3	52121726	52121875	MS2_peak_6013	intergenic	LOC111773185:NC_009147.3:52189337-52201696:-:79895	LOC111773185(LOC111773185)	NA	NA	NA	NA	NA	0.0316	1096	1852.17	1590.9	2136.99	1731.81	2085.38
NC_009147.3	52121937	52122087	MS2_peak_6014	intergenic	LOC111773185:NC_009147.3:52189337-52201696:-:79683	LOC111773185(LOC111773185)	NA	NA	NA	NA	NA	0.0316	1439	2167.07	1727.76	2239.58	2126.11	2427.84
NC_009147.3	52957403	52957494	MS2_peak_6017	SP8:Other_exon;SP8:three_prime_UTR	SP8:NC_009147.3:52955052-52960401:-:2952	SP8(SP8)	NA	NA	NA	transcription factor Sp8 [Equus caballus]	zf-C2H2	0.0316	469	515.9	508.17	574.7	592.54	707.1
NC_009147.3	52959317	52959507	MS2_peak_6019	SP8:First_intron	SP8:NC_009147.3:52955052-52960401:-:988	SP8(SP8)	NA	NA	NA	transcription factor Sp8 [Equus caballus]	zf-C2H2	0.0317	1035	1581.94	1313.78	1747.46	1470.6	1833.11
NC_009147.3	52960739	52960943	MS2_peak_6020	SP8:Promoter_0kb_1kb	SP8:NC_009147.3:52955052-52960401:-:-440	SP8(SP8)	NA	NA	NA	transcription factor Sp8 [Equus caballus]	zf-C2H2	0.0317	462	676.7	553.56	744.86	664.1	759.85
NC_009147.3	57047035	57047347	MS2_peak_6052	LOC106783050:First_intron	LOC106783050:NC_009147.3:56933694-57048824:-:1632	LOC106783050(LOC106783050)	NA	NA	NA	NA	NA	0.032	635	505.48	885.56	358.67	636.9	454.07
NC_009147.3	57518720	57518962	MS2_peak_6066	NFE2L3:First_intron	NFE2L3:NC_009147.3:57516738-57546396:+:2103	NFE2L3(NFE2L3)	NA	NA	NA	nuclear factor erythroid 2-related factor 3 [Equus caballus]	TF_bZIP	0.0321	668	940.23	740.57	1008.44	947.48	1000.64
NC_009147.3	57697365	57697482	MS2_peak_6070	intergenic	SNX10:NC_009147.3:57619411-57695460:+:78012	SNX10(SNX10)	NA	NA	NA	sorting nexin-10 isoform X1 [Equus caballus]; sorting nexin-10 isoform X2 [Equus caballus]; sorting nexin-10 isoform X3 [Equus caballus]	NA	0.0322	510	671.49	599.64	761.54	694.15	778.96
NC_009147.3	57697761	57697855	MS2_peak_6071	intergenic	SNX10:NC_009147.3:57619411-57695460:+:78397	SNX10(SNX10)	NA	NA	NA	sorting nexin-10 isoform X1 [Equus caballus]; sorting nexin-10 isoform X2 [Equus caballus]; sorting nexin-10 isoform X3 [Equus caballus]	NA	0.0322	859	1182.92	1056.98	1284.53	1215.84	1374.45
NC_009147.3	57697901	57697986	MS2_peak_6072	intergenic	SNX10:NC_009147.3:57619411-57695460:+:78532	SNX10(SNX10)	NA	NA	NA	sorting nexin-10 isoform X1 [Equus caballus]; sorting nexin-10 isoform X2 [Equus caballus]; sorting nexin-10 isoform X3 [Equus caballus]	NA	0.0322	878	958.09	842.88	1071	1092.04	1083.97
NC_009147.3	57716491	57716676	MS2_peak_6074	intergenic	SNX10:NC_009147.3:57619411-57695460:+:97172	SNX10(SNX10)	NA	NA	NA	sorting nexin-10 isoform X1 [Equus caballus]; sorting nexin-10 isoform X2 [Equus caballus]; sorting nexin-10 isoform X3 [Equus caballus]	NA	0.0322	656	716.15	722.27	912.52	772.16	894.39
NC_009147.3	58371153	58371421	MS2_peak_6094	HOXA7:First_exon;HOXA7:five_prime_UTR	HOXA7:NC_009147.3:58366621-58372806:-:1518	HOXA7(HOXA7)	NA	NA	NA	homeobox protein Hox-A7 [Equus caballus]	Homeobox	0.0324	560	798.04	665.36	869.98	832.98	849.29
NC_009147.3	59101046	59101232	MS2_peak_6111	JAZF1:First_intron	LOC111773337:NC_009147.3:59199895-59200001:-:98861	LOC111773337(LOC111773337)	NA	NA	NA	NA	NA	0.0326	587	801.02	750.73	950.88	801.5	953.25
NC_009147.3	59101505	59101719	MS2_peak_6112	JAZF1:First_intron	LOC111773337:NC_009147.3:59199895-59200001:-:98388	LOC111773337(LOC111773337)	NA	NA	NA	NA	NA	0.0326	305	436.24	376.72	498.8	465.87	487.71
NC_009147.3	59887166	59887637	MS2_peak_6117	intergenic	TRIL:NC_009147.3:59969707-59974517:-:87115	TRIL(TRIL)	NA	NA	NA	TLR4 interactor with leucine rich repeats [Equus caballus]	NA	0.0327	161	265.02	203.27	270.25	301.28	307.3
NC_009147.3	60621030	60621276	MS2_peak_6130	WIPF3:First_intron	WIPF3:NC_009147.3:60618984-60710021:+:2169	WIPF3(WIPF3)	NA	NA	NA	WAS/WASL-interacting protein family member 3 [Equus caballus]	NA	0.0329	594	804	551.53	714.83	764.28	1124.48
NC_009147.3	61158988	61159191	MS2_peak_6138	NOD1:Other_intron	NOD1:NC_009147.3:61152832-61202090:-:43000	NOD1(NOD1)	NA	NA	NA	nucleotide-binding oligomerization domain-containing protein 1 isoform X1 [Equus caballus]; nucleotide-binding oligomerization domain-containing protein 1 isoform X2 [Equus caballus]	NA	0.033	781	1097.31	941.8	1196.95	1062.7	1301.07
NC_009147.3	61590476	61590599	MS2_peak_6153	AQP1:Promoter_0kb_1kb	AQP1:NC_009147.3:61590541-61604379:+:-3	AQP1(AQP1)	NA	NA	NA	aquaporin-1 [Equus caballus]	NA	0.0331	705	977.45	914.02	1099.36	1014.04	1146.65
NC_009147.3	61705123	61705318	MS2_peak_6154	ADCYAP1R1:First_intron	ADCYAP1R1:NC_009147.3:61704930-61763713:+:290	ADCYAP1R1(ADCYAP1R1)	NA	NA	NA	pituitary adenylate cyclase-activating polypeptide type I receptor isoform X1 [Equus caballus]; pituitary adenylate cyclase-activating polypeptide type I receptor isoform X2 [Equus caballus]; pituitary adenylate cyclase-activating polypeptide type I receptor isoform X3 [Equus caballus]; pituitary adenylate cyclase-activating polypeptide type I receptor isoform X4 [Equus caballus]; pituitary adeny…	NA	0.0331	713	1017.65	760.22	983.42	1025.49	1155.06
NC_009147.3	61724261	61724309	MS2_peak_6157	ADCYAP1R1:Other_intron	ADCYAP1R1:NC_009147.3:61704930-61763713:+:19355	ADCYAP1R1(ADCYAP1R1)	NA	NA	NA	pituitary adenylate cyclase-activating polypeptide type I receptor isoform X1 [Equus caballus]; pituitary adenylate cyclase-activating polypeptide type I receptor isoform X2 [Equus caballus]; pituitary adenylate cyclase-activating polypeptide type I receptor isoform X3 [Equus caballus]; pituitary adenylate cyclase-activating polypeptide type I receptor isoform X4 [Equus caballus]; pituitary adeny…	NA	0.0331	1136	1641.49	1166.07	1676.56	1550.04	1789.54
NC_009147.3	62087393	62088137	MS2_peak_6158	ITPRID1:Promoter_0kb_1kb	ITPRID1:NC_009147.3:62087799-62203822:+:-33	ITPRID1(ITPRID1)	NA	NA	NA	protein ITPRID1 [Equus caballus]	NA	0.0331	271	145.17	281.19	164.32	156.72	147.54
NC_009147.3	62597654	62597751	MS2_peak_6162	PDE1C:Other_intron	PDE1C:NC_009147.3:62298673-62901567:-:303864	PDE1C(PDE1C)	NA	NA	NA	dual specificity calcium/calmodulin-dependent 3',5'-cyclic nucleotide phosphodiesterase 1C isoform X1 [Equus caballus]; dual specificity calcium/calmodulin-dependent 3',5'-cyclic nucleotide phosphodiesterase 1C isoform X2 [Equus caballus]; dual specificity calcium/calmodulin-dependent 3',5'-cyclic nucleotide phosphodiesterase 1C isoform X3 [Equus caballus]; dual specificity calcium/calmodulin-dep…	NA	0.0332	1049	1577.47	1414.06	1829.2	1556.48	1759.73
NC_009147.3	62597795	62598160	MS2_peak_6163	PDE1C:Other_intron	PDE1C:NC_009147.3:62298673-62901567:-:303589	PDE1C(PDE1C)	NA	NA	NA	dual specificity calcium/calmodulin-dependent 3',5'-cyclic nucleotide phosphodiesterase 1C isoform X1 [Equus caballus]; dual specificity calcium/calmodulin-dependent 3',5'-cyclic nucleotide phosphodiesterase 1C isoform X2 [Equus caballus]; dual specificity calcium/calmodulin-dependent 3',5'-cyclic nucleotide phosphodiesterase 1C isoform X3 [Equus caballus]; dual specificity calcium/calmodulin-dep…	NA	0.0332	1598	2705.3	2247.45	2996.96	2676.43	2855.16
NC_009147.3	62805598	62805742	MS2_peak_6164	PDE1C:First_intron	PDE1C:NC_009147.3:62298673-62901567:-:95896	PDE1C(PDE1C)	NA	NA	NA	dual specificity calcium/calmodulin-dependent 3',5'-cyclic nucleotide phosphodiesterase 1C isoform X1 [Equus caballus]; dual specificity calcium/calmodulin-dependent 3',5'-cyclic nucleotide phosphodiesterase 1C isoform X2 [Equus caballus]; dual specificity calcium/calmodulin-dependent 3',5'-cyclic nucleotide phosphodiesterase 1C isoform X3 [Equus caballus]; dual specificity calcium/calmodulin-dep…	NA	0.0332	449	613.42	480.39	690.64	596.83	679.58
NC_009147.3	62805986	62806209	MS2_peak_6165	PDE1C:First_intron	PDE1C:NC_009147.3:62298673-62901567:-:95469	PDE1C(PDE1C)	NA	NA	NA	dual specificity calcium/calmodulin-dependent 3',5'-cyclic nucleotide phosphodiesterase 1C isoform X1 [Equus caballus]; dual specificity calcium/calmodulin-dependent 3',5'-cyclic nucleotide phosphodiesterase 1C isoform X2 [Equus caballus]; dual specificity calcium/calmodulin-dependent 3',5'-cyclic nucleotide phosphodiesterase 1C isoform X3 [Equus caballus]; dual specificity calcium/calmodulin-dep…	NA	0.0332	860	1210.46	1053.6	1256.17	1285.26	1364.51
NC_009147.3	62806335	62806494	MS2_peak_6166	PDE1C:First_intron	PDE1C:NC_009147.3:62298673-62901567:-:95152	PDE1C(PDE1C)	NA	NA	NA	dual specificity calcium/calmodulin-dependent 3',5'-cyclic nucleotide phosphodiesterase 1C isoform X1 [Equus caballus]; dual specificity calcium/calmodulin-dependent 3',5'-cyclic nucleotide phosphodiesterase 1C isoform X2 [Equus caballus]; dual specificity calcium/calmodulin-dependent 3',5'-cyclic nucleotide phosphodiesterase 1C isoform X3 [Equus caballus]; dual specificity calcium/calmodulin-dep…	NA	0.0332	881	1316.17	1126.77	1458.02	1313.88	1434.84
NC_009147.3	63043779	63043983	MS2_peak_6169	KBTBD2:First_intron	LOC111773107:NC_009147.3:63047415-63057152:+:-3533	LOC111773107(LOC111773107)	NA	NA	NA	uncharacterized protein [Equus caballus]	NA	0.0334	919	1347.44	1052.24	1438.84	1310.3	1441.72
NC_009147.3	63170697	63170830	MS2_peak_6173	LOC100070155:First_intron	LOC100070155:NC_009147.3:63153014-63178850:-:8086	LOC100070155(LOC100070155)	NA	NA	NA	retinitis pigmentosa 9 protein isoform X1 [Equus caballus]; retinitis pigmentosa 9 protein isoform X2 [Equus caballus]	NA	0.0334	1098	1401.78	1182.33	1580.64	1370.42	1609.9
NC_009147.3	63270351	63270354	MS2_peak_6179	NT5C3A:First_intron	LOC111773342:NC_009147.3:63275559-63275657:+:-5206	LOC111773342(LOC111773342)	NA	NA	NA	NA	NA	0.0335	440	404.23	295.41	464.6	405.04	706.34
NC_009147.3	64980400	64980464	MS2_peak_6191	LOC102150180:Promoter_1kb_2kb;DPY19L1:First_intron	DPY19L1:NC_009147.3:64878288-64982049:-:1616	DPY19L1(DPY19L1)	NA	NA	NA	protein C-mannosyl-transferase DPY19L1 isoform X1 [Equus caballus]; protein C-mannosyl-transferase DPY19L1 isoform X2 [Equus caballus]; protein C-mannosyl-transferase DPY19L1 isoform X3 [Equus caballus]	NA	0.0336	297	391.58	317.77	424.56	485.19	402.86
NC_009147.3	69306358	69306400	MS2_peak_6206	IMMP2L:Other_intron;LRRN3:First_intron	LRRN3:NC_009147.3:69304863-69341741:+:1516	LRRN3(LRRN3)	NA	NA	NA	leucine-rich repeat neuronal protein 3 [Equus caballus]	NA	0.0337	670	886.63	802.9	959.23	914.57	1071.74
NC_009147.3	74264567	74264698	MS2_peak_6236	intergenic	ST7:NC_009147.3:74275559-74533035:+:-10926	ST7(ST7)	NA	NA	NA	suppressor of tumorigenicity 7 protein [Equus caballus]; suppressor of tumorigenicity 7 protein isoform X1 [Equus caballus]; suppressor of tumorigenicity 7 protein isoform X2 [Equus caballus]	NA	0.0342	232	391.58	298.8	489.62	372.84	400.56
NC_009147.3	74614477	74614620	MS2_peak_6240	WNT2:Promoter_1kb_2kb	WNT2:NC_009147.3:74570721-74613286:-:-1262	WNT2(WNT2)	269;GO:0000003,biological_process reproduction;GO:0000902,biological_process cell morphogenesis;GO:0000904,biological_process cell morphogenesis involved in differentiation;GO:0001101,biological_process response to acid chemical;GO:0001568,biological_process blood vessel development;GO:0001654,biological_process eye development;GO:0001664,molecular_function G protein-coupled receptor binding;GO:0…	WNT11; wingless-type MMTV integration site family, member 11; K01384; WNT2; wingless-type MMTV integration site family, member 2; K00182; WNT7; wingless-type MMTV integration site family, member 7; K00572	map04150,map04310,map04390,map04550,map04916,map04934,map05010,map05165,map05200,map05205,map05217,map05224,map05225,map05226	protein Wnt-2 precursor [Equus caballus]	NA	0.0342	506	731.04	584.05	827.44	717.05	772.08
NC_009147.3	77824447	77824564	MS2_peak_6251	WNT16:Other_exon	WNT16:NC_009147.3:77823770-77835685:+:735	WNT16(WNT16)	NA	NA	NA	protein Wnt-16 [Equus caballus]	NA	0.0343	601	967.77	714.14	1047.64	910.27	991.47
NC_009147.3	82688202	82688342	MS2_peak_6266	GRM8:First_intron	GRM8:NC_009147.3:81973862-82689994:-:1721	GRM8(GRM8)	NA	NA	NA	metabotropic glutamate receptor 8 isoform X1 [Equus caballus]; metabotropic glutamate receptor 8 isoform X2 [Equus caballus]	ZBTB	0.0344	1302	1683.18	1376.79	1828.37	1673.84	1885.09
NC_009147.3	83427179	83427223	MS2_peak_6276	intergenic	MIR129A:NC_009147.3:83490173-83490246:+:-62971	MIR129A(MIR129A)	NA	NA	NA	NA	NA	0.0345	412	553.12	434.99	585.54	573.21	619.19
NC_009147.3	83825689	83825812	MS2_peak_6290	FLNC:First_exon	FLNC:NC_009147.3:83825266-83853057:+:484	FLNC(FLNC)	NA	NA	NA	filamin-C isoform X1 [Equus caballus]; filamin-C isoform X2 [Equus caballus]; filamin-C isoform X3 [Equus caballus]; filamin-C isoform X4 [Equus caballus]; filamin-C isoform X5 [Equus caballus]; filamin-C isoform X6 [Equus caballus]; filamin-C isoform X7 [Equus caballus]	NA	0.0347	498	690.1	553.56	752.37	684.14	763.67
NC_009147.3	83826170	83826374	MS2_peak_6291	FLNC:First_intron	FLNC:NC_009147.3:83825266-83853057:+:1006	FLNC(FLNC)	NA	NA	NA	filamin-C isoform X1 [Equus caballus]; filamin-C isoform X2 [Equus caballus]; filamin-C isoform X3 [Equus caballus]; filamin-C isoform X4 [Equus caballus]; filamin-C isoform X5 [Equus caballus]; filamin-C isoform X6 [Equus caballus]; filamin-C isoform X7 [Equus caballus]	NA	0.0347	984	1380.19	1093.57	1278.69	1452	1650.41
NC_009147.3	85186798	85186961	MS2_peak_6325	LOC111773252:First_intron;COPG2:Other_intron	LOC111773252:NC_009147.3:85184362-85189141:-:2261	LOC111773252(LOC111773252)	NA	NA	NA	NA	NA	0.0351	929	1078.69	923.51	1225.31	1107.07	1243.73
NC_009147.3	85453675	85453854	MS2_peak_6329	intergenic	MIR29B:NC_009147.3:85443040-85443121:-:-10643	MIR29B(MIR29B)	NA	NA	NA	NA	NA	0.0351	837	1209.72	915.38	1176.09	1182.92	1398.91
NC_009147.3	85472541	85472777	MS2_peak_6331	LOC106783112:First_exon	LOC106783112:NC_009147.3:85455552-85475562:-:2902	LOC106783112(LOC106783112)	NA	NA	NA	NA	NA	0.0351	262	362.54	252.73	351.99	392.88	427.32
NC_009147.3	85598460	85598615	MS2_peak_6336	LOC102149605:Other_intron	LOC102149605:NC_009147.3:85531236-85647568:-:49030	LOC102149605(LOC102149605)	NA	NA	NA	NA	NA	0.0352	1063	1583.42	1335.46	1786.66	1540.74	1706.22
NC_009147.3	85729635	85729781	MS2_peak_6343	LOC102149527:First_exon;MKLN1:Other_intron	LOC102149527:NC_009147.3:85699765-85729834:-:125	LOC102149527(LOC102149527)	NA	NA	NA	NA	NA	0.0353	858	1130.06	929.6	1220.3	1095.62	1317.88
NC_009147.3	86036775	86037104	MS2_peak_6347	intergenic	LOC111773257:NC_009147.3:86043892-86047590:-:10650	LOC111773257(LOC111773257)	NA	NA	NA	NA	NA	0.0354	712	1054.13	833.39	1220.3	1011.17	1073.27
NC_009147.3	86083876	86084074	MS2_peak_6348	intergenic	LOC102149646:NC_009147.3:86047624-86062503:+:36351	LOC102149646(LOC102149646)	NA	NA	NA	NA	NA	0.0354	716	1059.34	897.08	1167.75	1036.94	1173.41
NC_009147.3	89831001	89831243	MS2_peak_6369	intergenic	NUP205:NC_009147.3:89836526-89915887:+:-5403	NUP205(NUP205)	NA	NA	NA	nuclear pore complex protein Nup205 isoform X1 [Equus caballus]; nuclear pore complex protein Nup205 isoform X2 [Equus caballus]; nuclear pore complex protein Nup205 isoform X3 [Equus caballus]	NA	0.0356	989	1322.87	1198.59	1604.83	1290.98	1491.41
NC_009147.3	91756972	91757112	MS2_peak_6377	CREB3L2:First_intron	CREB3L2:NC_009147.3:91696680-91809277:-:52234	CREB3L2(CREB3L2)	NA	NA	NA	cyclic AMP-responsive element-binding protein 3-like protein 2 [Equus caballus]	TF_bZIP	0.0357	688	1017.65	827.29	978.41	1044.81	1197.1
NC_009147.3	92630474	92630660	MS2_peak_6395	IFT56:Promoter_0kb_1kb	IFT56:NC_009147.3:92630589-92688228:+:-21	IFT56(IFT56)	NA	NA	NA	intraflagellar transport protein 56 isoform X1 [Equus caballus]; intraflagellar transport protein 56 isoform X2 [Equus caballus]	NA	0.0358	174	262.79	186.33	320.3	251.18	295.07
NC_009147.3	93556825	93556966	MS2_peak_6414	intergenic	LOC100066019:NC_009147.3:93535647-93536862:+:21248	LOC100066019(LOC100066019)	NA	NA	NA	NA	NA	0.036	478	925.34	626.74	886.66	833.7	1002.94
NC_009147.3	96957723	96958077	MS2_peak_6441	TCAF2:First_intron	TCAF2:NC_009147.3:96935378-96959556:-:1655	TCAF2(TCAF2)	NA	NA	NA	TRPM8 channel-associated factor 2 [Equus caballus]	NA	0.0364	1417	2109.74	1703.37	2273.78	1988.71	2362.1
NC_009147.3	97005074	97005373	MS2_peak_6444	TCAF1:First_intron	TCAF1:NC_009147.3:96970435-97018376:-:13152	TCAF1(TCAF1)	NA	NA	NA	TRPM8 channel-associated factor 1 isoform X1 [Equus caballus]; TRPM8 channel-associated factor 1 isoform X2 [Equus caballus]; TRPM8 channel-associated factor 1 isoform X3 [Equus caballus]	NA	0.0364	992	1474.74	1149.13	1489.72	1491.36	1567.09
NC_009147.3	101555883	101556166	MS2_peak_6463	intergenic	PDIA4:NC_009147.3:101560246-101583117:-:27092	PDIA4(PDIA4)	NA	NA	NA	protein disulfide-isomerase A4 [Equus caballus]	NA	0.0366	943	1321.38	1074.6	1377.11	1305.3	1484.53
NC_009147.3	101971412	101971572	MS2_peak_6482	intergenic	TRNAC-GCA-14:NC_009147.3:101981374-101981446:+:-9881	TRNAC-GCA-14(TRNAC-GCA)	NA	NA	NA	NA	NA	0.0369	518	760.82	606.41	778.22	782.89	823.3
NC_009147.3	102165555	102165883	MS2_peak_6492	LRRC61:Promoter_1kb_2kb;ZBED10:Promoter_1kb_2kb;LOC111773287:First_intron	LOC111773287:NC_009147.3:102154258-102166981:-:1261	LOC111773287(LOC111773287)	NA	NA	NA	NA	NA	0.037	445	550.14	512.23	616.41	603.27	655.12
NC_009147.3	102182262	102182468	MS2_peak_6496	LOC106783110:Promoter_1kb_2kb;RARRES2:Other_exon	RARRES2:NC_009147.3:102180012-102183513:-:1147	RARRES2(RARRES2)	NA	NA	NA	retinoic acid receptor responder protein 2 [Equus caballus]	NA	0.037	608	902.26	721.6	885.82	912.42	1032.75
NC_009147.3	102183411	102183483	MS2_peak_6497	RARRES2:five_prime_UTR;RARRES2:First_exon;LOC106783110:Promoter_0kb_1kb	RARRES2:NC_009147.3:102180012-102183513:-:65	RARRES2(RARRES2)	NA	NA	NA	retinoic acid receptor responder protein 2 [Equus caballus]	NA	0.037	386	331.28	328.61	404.54	435.81	496.88
NC_009147.3	102201665	102201993	MS2_peak_6500	ZNF775:First_intron;REPIN1:Other_exon	ZNF775:NC_009147.3:102199338-102224643:+:2491	ZNF775(ZNF775)	NA	NA	NA	zinc finger protein 775 isoform X1 [Equus caballus]; zinc finger protein 775 isoform X2 [Equus caballus]	zf-C2H2	0.037	706	1164.3	874.72	1150.24	1125.67	1255.97
NC_009147.3	102223552	102223639	MS2_peak_6502	ZNF775:Other_exon	LOC100063113:NC_009147.3:102229394-102237981:+:-5798	LOC100063113(LOC100063113)	NA	NA	NA	zinc finger protein homolog [Equus caballus]	zf-C2H2	0.0371	1433	2059.12	1712.18	2212.89	2019.49	2284.13
NC_009147.3	102228854	102228994	MS2_peak_6503	LOC100063113:Promoter_0kb_1kb	LOC100063113:NC_009147.3:102229394-102237981:+:-469	LOC100063113(LOC100063113)	NA	NA	NA	zinc finger protein homolog [Equus caballus]	zf-C2H2	0.0371	489	664.79	472.26	632.25	707.75	733.09
NC_009147.3	102290091	102290205	MS2_peak_6508	intergenic	LOC111773288:NC_009147.3:102298130-102301258:+:-7981	LOC111773288(LOC111773288)	NA	NA	NA	NA	NA	0.0371	861	446.66	403.14	344.49	478.04	373.81
NC_009147.3	102509642	102509871	MS2_peak_6516	LOC100063777:First_intron	LOC100147160:NC_009147.3:102495346-102502151:-:-7605	LOC100147160(LOC100147160)	NA	NA	NA	GTPase IMAP family member 7 [Equus caballus]	CBF	0.0372	386	581.41	373.33	463.76	657.66	683.4
NC_009147.3	102535970	102536204	MS2_peak_6519	intergenic	LOC100063866:NC_009147.3:102536843-102544091:-:8003	LOC100063866(LOC100063866)	NA	NA	NA	GTPase IMAP family member 5 isoform X1 [Equus caballus]; GTPase IMAP family member 5 isoform X2 [Equus caballus]; GTPase IMAP family member 5 isoform X3 [Equus caballus]	NA	0.0372	499	818.88	754.8	874.98	888.8	913.5
NC_009147.3	102542008	102542162	MS2_peak_6520	LOC100063866:First_intron	LOC100063866:NC_009147.3:102536843-102544091:-:2005	LOC100063866(LOC100063866)	NA	NA	NA	GTPase IMAP family member 5 isoform X1 [Equus caballus]; GTPase IMAP family member 5 isoform X2 [Equus caballus]; GTPase IMAP family member 5 isoform X3 [Equus caballus]	NA	0.0372	684	977.45	836.78	1055.98	940.33	1155.82
NC_009147.3	102576398	102576448	MS2_peak_6524	TMEM176B:Other_intron;TMEM176A:Promoter_0kb_1kb	TMEM176A:NC_009147.3:102577306-102607650:+:-882	TMEM176A(TMEM176A)	NA	NA	NA	transmembrane protein 176A [Equus caballus]	NA	0.0373	1002	1261.08	1095.61	1407.14	1278.1	1425.67
NC_009147.3	102735297	102735501	MS2_peak_6529	NOS3:Other_intron	NOS3:NC_009147.3:102723959-102742262:+:11440	NOS3(NOS3)	NA	NA	NA	nitric oxide synthase 3 [Equus caballus]	NA	0.0374	879	1116.66	1062.41	1385.46	1106.35	1307.18
NC_009147.3	102782779	102782917	MS2_peak_6535	CDK5:Promoter_2kb_3kb;SLC4A2:First_intron	SLC4A2:NC_009147.3:102781859-102796994:+:989	SLC4A2(SLC4A2)	100;GO:0000003,biological_process reproduction;GO:0003674,molecular_function molecular_function;GO:0005215,molecular_function transporter activity;GO:0005452,molecular_function inorganic anion exchanger activity;GO:0005488,molecular_function binding;GO:0005515,molecular_function protein binding;GO:0005575,cellular_component cellular_component;GO:0005623,cellular_component cell;GO:0005886,cellular…	SLC4A2, AE2; solute carrier family 4 (anion exchanger), member 2; K13855	map04970,map04971,map04972,map04976	anion exchange protein 2 [Equus caballus]	NA	0.0375	304	358.82	313.03	317.8	435.1	576.38
NC_009147.3	102833246	102833359	MS2_peak_6541	AGAP3:Other_intron	MIR9083:NC_009147.3:102807587-102807732:+:25715	MIR9083(MIR9083)	NA	NA	NA	NA	NA	0.0376	1139	1281.18	1099.67	1335.41	1383.3	1566.33
NC_009147.3	102885289	102885512	MS2_peak_6543	GBX1:Promoter_0kb_1kb	GBX1:NC_009147.3:102864603-102884905:-:-495	GBX1(GBX1)	NA	NA	NA	homeobox protein GBX-1 [Equus caballus]	Homeobox	0.0376	679	1035.52	780.54	1086.84	967.52	1122.19
NC_009147.3	102984594	102984737	MS2_peak_6549	SMARCD3:First_intron	SMARCD3:NC_009147.3:102951283-102984823:-:157	SMARCD3(SMARCD3)	NA	NA	NA	SWI/SNF-related matrix-associated actin-dependent regulator of chromatin subfamily D member 3 isoform X1 [Equus caballus]; SWI/SNF-related matrix-associated actin-dependent regulator of chromatin subfamily D member 3 isoform X2 [Equus caballus]; SWI/SNF-related matrix-associated actin-dependent regulator of chromatin subfamily D member 3 isoform X3 [Equus caballus]; SWI/SNF-related matrix-associa…	NA	0.0377	158	259.07	195.14	251.07	311.3	291.25
NC_009147.3	103081493	103081550	MS2_peak_6554	WDR86:Other_intron	WDR86:NC_009147.3:103053213-103082262:-:740	WDR86(WDR86)	NA	NA	NA	WD repeat-containing protein 86 isoform X1 [Equus caballus]; WD repeat-containing protein 86 isoform X2 [Equus caballus]; WD repeat-containing protein 86 isoform X3 [Equus caballus]; WD repeat-containing protein 86 isoform X4 [Equus caballus]	NA	0.0377	136	160.05	110.44	176.83	200.37	199.52
NC_009147.3	103381362	103381483	MS2_peak_6568	PRKAG2:Other_intron	LOC102149696:NC_009147.3:103341896-103363976:+:39526	LOC102149696(LOC102149696)	NA	NA	NA	NA	NA	0.0378	1094	1718.17	1252.12	1638.19	1711.77	1829.29
NC_009147.3	104086661	104086834	MS2_peak_6586	intergenic	XRCC2:NC_009147.3:104096377-104130063:-:43315	XRCC2(XRCC2)	176;GO:0000003,biological_process reproduction;GO:0000150,molecular_function recombinase activity;GO:0000217,molecular_function DNA secondary structure binding;GO:0000226,biological_process microtubule cytoskeleton organization;GO:0000278,biological_process mitotic cell cycle;GO:0000280,biological_process nuclear division;GO:0000400,molecular_function four-way junction DNA binding;GO:0000707,biol…	XRCC2; DNA-repair protein XRCC2; K10879	map03440	DNA repair protein XRCC2 [Equus caballus]	NA	0.0382	182	297.78	294.06	335.31	358.53	363.87
NC_009147.3	104128263	104128443	MS2_peak_6587	XRCC2:First_intron	XRCC2:NC_009147.3:104096377-104130063:-:1709	XRCC2(XRCC2)	176;GO:0000003,biological_process reproduction;GO:0000150,molecular_function recombinase activity;GO:0000217,molecular_function DNA secondary structure binding;GO:0000226,biological_process microtubule cytoskeleton organization;GO:0000278,biological_process mitotic cell cycle;GO:0000280,biological_process nuclear division;GO:0000400,molecular_function four-way junction DNA binding;GO:0000707,biol…	XRCC2; DNA-repair protein XRCC2; K10879	map03440	DNA repair protein XRCC2 [Equus caballus]	NA	0.0382	1046	1517.91	1122.03	1588.98	1477.76	1560.97
NC_009147.3	106218087	106218258	MS2_peak_6602	LOC111773294:Other_exon	LOC111773294:NC_009147.3:106217684-106224681:-:6508	LOC111773294(LOC111773294)	NA	NA	NA	NA	NA	0.0383	1309	1659.36	1565.15	1745.79	1830.56	1974.53
NC_009147.3	106628058	106628198	MS2_peak_6610	intergenic	LOC111773341:NC_009147.3:106637682-106637788:-:9659	LOC111773341(LOC111773341)	NA	NA	NA	NA	NA	0.0385	925	1443.47	1271.77	1580.64	1412.64	1636.65
NC_009147.3	106775046	106775446	MS2_peak_6611	intergenic	LOC102150317:NC_009147.3:106731525-106774399:+:43721	LOC102150317(LOC102150317)	NA	NA	NA	NA	NA	0.0385	987	1343.72	1174.2	1473.87	1318.18	1560.97
NC_009147.3	107212584	107212722	MS2_peak_6614	RNF32:Other_intron	RNF32:NC_009147.3:107176369-107220942:+:36284	RNF32(RNF32)	NA	NA	NA	RING finger protein 32 isoform X1 [Equus caballus]; RING finger protein 32 isoform X2 [Equus caballus]; RING finger protein 32 isoform X3 [Equus caballus]	NA	0.0385	820	1051.15	921.47	1105.2	1074.15	1265.9
NC_009147.3	107682644	107682890	MS2_peak_6620	intergenic	DNAJB6:NC_009147.3:107733721-107821707:+:-50953	DNAJB6(DNAJB6)	NA	NA	NA	dnaJ homolog subfamily B member 6 isoform X1 [Equus caballus]; dnaJ homolog subfamily B member 6 isoform X2 [Equus caballus]; dnaJ homolog subfamily B member 6 isoform X3 [Equus caballus]	zf-C2H2	0.0386	268	192.81	191.07	160.98	166.74	133.01
NC_009147.3	108814404	108814739	MS2_peak_6626	PTPRN2:First_exon;PTPRN2:five_prime_UTR	PTPRN2:NC_009147.3:107888180-108814649:-:77	PTPRN2(PTPRN2)	NA	NA	NA	receptor-type tyrosine-protein phosphatase N2 isoform X1 [Equus caballus]; receptor-type tyrosine-protein phosphatase N2 isoform X2 [Equus caballus]; receptor-type tyrosine-protein phosphatase N2 isoform X3 [Equus caballus]; receptor-type tyrosine-protein phosphatase N2 isoform X4 [Equus caballus]	NA	0.0387	203	251.62	211.4	281.09	302.71	298.89
NC_009147.3	109462058	109462273	MS2_peak_6631	LOC111773299:Promoter_1kb_2kb	LOC111773299:NC_009147.3:109458315-109460262:-:-1903	LOC111773299(LOC111773299)	NA	NA	NA	NA	NA	0.0388	654	712.43	602.35	824.1	739.24	850.05
NC_009148.3	301	534	MS2_peak_6632	intergenic	OR10AG97P:NC_009148.3:9713-10546:-:10128	OR10AG97P(OR10AG97P)	NA	NA	NA	NA	NA	0.0388	561	836.75	617.25	859.13	820.82	875.28
NC_009148.3	46958	47149	MS2_peak_6633	intergenic	BTG2:NC_009148.3:73328-75820:+:-26274	BTG2(BTG2)	NA	NA	NA	protein BTG2 [Equus caballus]	NA	0.0389	553	766.77	575.92	748.2	782.89	858.46
NC_009148.3	638392	638542	MS2_peak_6647	intergenic	LOC111773418:NC_009148.3:633855-636741:+:4612	LOC111773418(LOC111773418)	NA	NA	NA	NA	NA	0.0391	740	1231.3	1027.17	1274.52	1265.94	1298.01
NC_009148.3	670050	670199	MS2_peak_6648	intergenic	LOC111773418:NC_009148.3:633855-636741:+:36269	LOC111773418(LOC111773418)	NA	NA	NA	NA	NA	0.0391	667	884.4	781.22	1050.98	888.8	956.31
NC_009148.3	700147	700223	MS2_peak_6649	intergenic	SOX13:NC_009148.3:713681-755187:+:-13495	SOX13(SOX13)	NA	NA	NA	transcription factor SOX-13 isoform X1 [Equus caballus]; transcription factor SOX-13 isoform X2 [Equus caballus]; transcription factor SOX-13 isoform X3 [Equus caballus]; transcription factor SOX-13 isoform X4 [Equus caballus]	HMG	0.0391	1410	1792.61	1323.26	1962.66	1739.68	1908.03
NC_009148.3	740135	740258	MS2_peak_6651	SOX13:First_intron	SOX13:NC_009148.3:713681-755187:+:26515	SOX13(SOX13)	NA	NA	NA	transcription factor SOX-13 isoform X1 [Equus caballus]; transcription factor SOX-13 isoform X2 [Equus caballus]; transcription factor SOX-13 isoform X3 [Equus caballus]; transcription factor SOX-13 isoform X4 [Equus caballus]	HMG	0.0391	647	914.92	613.19	940.04	857.32	972.36
NC_009148.3	1200044	1200184	MS2_peak_6670	LRRN2:Other_intron	LOC102149583:NC_009148.3:1223989-1227505:+:-23874	LOC102149583(LOC102149583)	NA	NA	NA	NA	NA	0.0394	533	656.6	661.97	754.03	737.09	792.72
NC_009148.3	1280474	1280526	MS2_peak_6673	intergenic	LOC106783121:NC_009148.3:1257119-1262993:-:-17507	LOC106783121(LOC106783121)	NA	NA	NA	NA	NA	0.0395	535	757.84	683.65	876.65	725.64	902.03
NC_009148.3	1793083	1793216	MS2_peak_6679	NUAK2:First_intron	NUAK2:NC_009148.3:1779428-1797001:-:3851	NUAK2(NUAK2)	NA	NA	NA	NUAK family SNF1-like kinase 2 isoform X1 [Equus caballus]; NUAK family SNF1-like kinase 2 isoform X2 [Equus caballus]; NUAK family SNF1-like kinase 2 isoform X3 [Equus caballus]	NA	0.0396	631	829.31	758.18	925.86	810.08	1042.69
NC_009148.3	2036702	2036953	MS2_peak_6692	MFSD4A:Other_intron	LOC111773425:NC_009148.3:2004641-2016086:-:-20741	LOC111773425(LOC111773425)	NA	NA	NA	NA	NA	0.0397	783	1202.27	1021.75	1375.45	1117.09	1335.47
NC_009148.3	2343562	2343749	MS2_peak_6706	RAB7B:First_intron	RAB7B:NC_009148.3:2317616-2344234:-:578	RAB7B(RAB7B)	NA	NA	NA	ras-related protein Rab-7b isoform X1 [Equus caballus]; ras-related protein Rab-7b isoform X2 [Equus caballus]; ras-related protein Rab-7b isoform X3 [Equus caballus]; ras-related protein Rab-7b isoform X4 [Equus caballus]; ras-related protein Rab-7b isoform X5 [Equus caballus]	NA	0.0399	784	911.94	827.29	972.57	1021.91	1058.74
NC_009148.3	2506084	2506258	MS2_peak_6713	FAM72A:Promoter_2kb_3kb;SRGAP2:First_intron	SRGAP2:NC_009148.3:2504398-2740257:+:1773	SRGAP2(SRGAP2)	NA	NA	NA	SLIT-ROBO Rho GTPase-activating protein 2 isoform X1 [Equus caballus]; SLIT-ROBO Rho GTPase-activating protein 2 isoform X10 [Equus caballus]; SLIT-ROBO Rho GTPase-activating protein 2 isoform X11 [Equus caballus]; SLIT-ROBO Rho GTPase-activating protein 2 isoform X2 [Equus caballus]; SLIT-ROBO Rho GTPase-activating protein 2 isoform X3 [Equus caballus]; SLIT-ROBO Rho GTPase-activating protein 2 …	NA	0.04	1267	1955.65	1552.28	2158.68	1794.78	2115.19
NC_009148.3	2514381	2514543	MS2_peak_6714	SRGAP2:Other_intron	SRGAP2:NC_009148.3:2504398-2740257:+:10064	SRGAP2(SRGAP2)	NA	NA	NA	SLIT-ROBO Rho GTPase-activating protein 2 isoform X1 [Equus caballus]; SLIT-ROBO Rho GTPase-activating protein 2 isoform X10 [Equus caballus]; SLIT-ROBO Rho GTPase-activating protein 2 isoform X11 [Equus caballus]; SLIT-ROBO Rho GTPase-activating protein 2 isoform X2 [Equus caballus]; SLIT-ROBO Rho GTPase-activating protein 2 isoform X3 [Equus caballus]; SLIT-ROBO Rho GTPase-activating protein 2 …	NA	0.04	484	711.69	577.95	703.15	768.58	769.79
NC_009148.3	2810733	2810921	MS2_peak_6724	RASSF5:Other_intron	RASSF5:NC_009148.3:2779483-2846224:+:31344	RASSF5(RASSF5)	NA	NA	NA	ras association domain-containing protein 5 isoform X1 [Equus caballus]; ras association domain-containing protein 5 isoform X2 [Equus caballus]	NA	0.0402	791	938	943.83	1314.56	923.15	1117.6
NC_009148.3	2827660	2827794	MS2_peak_6726	RASSF5:Other_intron	LOC111773432:NC_009148.3:2860966-2865619:+:-33238	LOC111773432(LOC111773432)	NA	NA	NA	NA	NA	0.0403	579	984.89	714.14	981.75	970.38	986.12
NC_009148.3	2942833	2942974	MS2_peak_6732	MAPKAPK2:Other_intron	LOC111773434:NC_009148.3:2918279-2923787:-:-19116	LOC111773434(LOC111773434)	NA	NA	NA	NA	NA	0.0403	1012	1301.28	1117.96	1450.52	1326.76	1414.97
NC_009148.3	3079614	3079707	MS2_peak_6735	intergenic	IL20:NC_009148.3:3070767-3075218:+:8893	IL20(IL20)	NA	NA	NA	interleukin-20 [Equus caballus]	NA	0.0404	361	473.46	381.46	578.04	480.9	493.82
NC_009148.3	3158134	3158332	MS2_peak_6738	LOC111773435:Promoter_0kb_1kb;PIGR:First_intron	LOC111773435:NC_009148.3:3158927-3161575:+:-693	LOC111773435(LOC111773435)	NA	NA	NA	NA	NA	0.0404	202	234.5	215.46	300.28	266.21	294.31
NC_009148.3	3166977	3167238	MS2_peak_6741	LOC106783136:Other_intron	LOC106783136:NC_009148.3:3162701-3174386:+:4406	LOC106783136(LOC106783136)	NA	NA	NA	NA	NA	0.0405	781	1079.44	923.51	1201.95	1086.31	1159.65
NC_009148.3	3275657	3275938	MS2_peak_6759	C5H1orf116:Promoter_0kb_1kb	PFKFB2:NC_009148.3:3275236-3314661:+:561	PFKFB2(PFKFB2)	NA	NA	NA	6-phosphofructo-2-kinase/fructose-2,6-bisphosphatase 2 isoform X1 [Equus caballus]; 6-phosphofructo-2-kinase/fructose-2,6-bisphosphatase 2 isoform X2 [Equus caballus]; 6-phosphofructo-2-kinase/fructose-2,6-bisphosphatase 2 isoform X3 [Equus caballus]; 6-phosphofructo-2-kinase/fructose-2,6-bisphosphatase 2 isoform X4 [Equus caballus]; 6-phosphofructo-2-kinase/fructose-2,6-bisphosphatase 2 isoform …	NA	0.0407	736	1132.29	963.48	1312.05	1039.8	1259.79
NC_009148.3	3622387	3622489	MS2_peak_6769	ILDR2:Other_intron	ILDR2:NC_009148.3:3591786-3651321:-:28882	ILDR2(ILDR2)	NA	NA	NA	immunoglobulin-like domain-containing receptor 2 isoform X1 [Equus caballus]; immunoglobulin-like domain-containing receptor 2 isoform X2 [Equus caballus]; immunoglobulin-like domain-containing receptor 2 isoform X3 [Equus caballus]; immunoglobulin-like domain-containing receptor 2 isoform X4 [Equus caballus]; immunoglobulin-like domain-containing receptor 2 isoform X5 [Equus caballus]	bHLH	0.0408	561	875.46	724.98	953.39	831.55	969.3
NC_009148.3	3732641	3732707	MS2_peak_6771	GPA33:Other_intron	GPA33:NC_009148.3:3730055-3766965:-:34290	GPA33(GPA33)	NA	NA	NA	cell surface A33 antigen [Equus caballus]	NA	0.0408	608	935.02	842.2	986.75	1004.02	1024.34
NC_009148.3	4099408	4099568	MS2_peak_6778	CD247:First_intron	CD247:NC_009148.3:4054531-4127778:-:28289	CD247(CD247)	NA	NA	NA	T-cell surface glycoprotein CD3 zeta chain isoform X1 [Equus caballus]; T-cell surface glycoprotein CD3 zeta chain isoform X2 [Equus caballus]	NA	0.0409	443	508.45	496.65	587.21	556.75	650.53
NC_009148.3	4143155	4143557	MS2_peak_6781	intergenic	CREG1:NC_009148.3:4146818-4156758:-:13401	CREG1(CREG1)	NA	NA	NA	protein CREG1 isoform X1 [Equus caballus]; protein CREG1 isoform X2 [Equus caballus]	NA	0.0409	876	1246.94	1025.14	1336.24	1251.62	1320.18
NC_009148.3	4279364	4279506	MS2_peak_6788	intergenic	TRNAP-CGG:NC_009148.3:4279028-4279100:+:407	TRNAP-CGG(TRNAP-CGG)	NA	NA	NA	NA	NA	0.041	734	987.13	720.24	990.92	991.85	1059.51
NC_009148.3	4422923	4423189	MS2_peak_6794	ADCY10:Other_intron	ADCY10:NC_009148.3:4349637-4436568:-:13511	ADCY10(ADCY10)	NA	NA	NA	adenylate cyclase type 10 isoform X1 [Equus caballus]; adenylate cyclase type 10 isoform X2 [Equus caballus]	NA	0.0411	665	573.22	511.55	688.14	729.93	741.5
NC_009148.3	4423580	4423748	MS2_peak_6795	ADCY10:Other_exon	ADCY10:NC_009148.3:4349637-4436568:-:12903	ADCY10(ADCY10)	NA	NA	NA	adenylate cyclase type 10 isoform X1 [Equus caballus]; adenylate cyclase type 10 isoform X2 [Equus caballus]	NA	0.0412	1438	2040.51	1632.91	2135.32	1917.15	2350.63
NC_009148.3	5220088	5220260	MS2_peak_6803	DPT:First_intron	DPT:NC_009148.3:5193567-5220570:-:395	DPT(DPT)	NA	NA	NA	dermatopontin [Equus caballus]	NA	0.0413	1027	1601.29	1268.38	1855.06	1497.8	1606.08
NC_009148.3	6822843	6822986	MS2_peak_6815	intergenic	GORAB:NC_009148.3:6834203-6854770:+:-11288	GORAB(GORAB)	NA	NA	NA	RAB6-interacting golgin isoform X1 [Equus caballus]; RAB6-interacting golgin isoform X2 [Equus caballus]; RAB6-interacting golgin isoform X3 [Equus caballus]	NA	0.0416	2390	3210.03	2534.05	3397.33	3022.07	3761.02
NC_009148.3	7470485	7470673	MS2_peak_6819	FMO4:First_intron	FMO4:NC_009148.3:7469210-7498424:+:1369	FMO4(FMO4)	NA	NA	NA	dimethylaniline monooxygenase [N-oxide-forming] 4 [Equus caballus]	NA	0.0416	423	501.01	406.53	533	588.24	539.69
NC_009148.3	7952877	7953037	MS2_peak_6826	DNM3:Other_intron	DNM3:NC_009148.3:7848859-8369628:+:104098	DNM3(DNM3)	NA	NA	NA	dynamin-3 isoform X1 [Equus caballus]; dynamin-3 isoform X10 [Equus caballus]; dynamin-3 isoform X11 [Equus caballus]; dynamin-3 isoform X2 [Equus caballus]; dynamin-3 isoform X3 [Equus caballus]; dynamin-3 isoform X4 [Equus caballus]; dynamin-3 isoform X5 [Equus caballus]; dynamin-3 isoform X6 [Equus caballus]; dynamin-3 isoform X7 [Equus caballus]; dynamin-3 isoform X8 [Equus caballus]; dynamin…	NA	0.0418	629	922.36	768.35	984.25	963.23	951.72
NC_009148.3	8123059	8123219	MS2_peak_6834	DNM3:Other_intron	MIR199A:NC_009148.3:8123278-8123357:-:217	MIR199A(MIR199A)	NA	NA	NA	NA	NA	0.0419	368	404.98	385.53	441.24	480.18	531.28
NC_009148.3	8123294	8123760	MS2_peak_6835	MIR199A:Promoter_0kb_1kb;DNM3:Other_intron	MIR199A:NC_009148.3:8123278-8123357:-:-170	MIR199A(MIR199A)	NA	NA	NA	NA	NA	0.0419	977	1457.61	1206.72	1676.56	1327.48	1602.25
NC_009148.3	10575620	10575647	MS2_peak_6853	TNN:Other_intron	KIAA0040:NC_009148.3:10594517-10629833:-:54199	KIAA0040(KIAA0040)	NA	NA	NA	uncharacterized protein KIAA0040 homolog [Equus caballus]	NA	0.0422	626	906.73	700.59	987.59	828.69	1004.47
NC_009148.3	12317728	12317871	MS2_peak_6860	ASTN1:First_intron	ASTN1:NC_009148.3:12027051-12318396:-:596	ASTN1(ASTN1)	NA	NA	NA	astrotactin-1 isoform X1 [Equus caballus]; astrotactin-1 isoform X2 [Equus caballus]; astrotactin-1 isoform X3 [Equus caballus]	NA	0.0424	545	839.73	672.81	850.79	817.96	941.78
NC_009148.3	12317932	12317967	MS2_peak_6861	ASTN1:First_exon	ASTN1:NC_009148.3:12027051-12318396:-:446	ASTN1(ASTN1)	NA	NA	NA	astrotactin-1 isoform X1 [Equus caballus]; astrotactin-1 isoform X2 [Equus caballus]; astrotactin-1 isoform X3 [Equus caballus]	NA	0.0424	654	756.35	722.95	900.84	815.81	870.69
NC_009148.3	12995723	12995977	MS2_peak_6862	SEC16B:Other_intron	SEC16B:NC_009148.3:12975872-13047241:-:51390	SEC16B(SEC16B)	NA	NA	NA	protein transport protein Sec16B isoform X1 [Equus caballus]; protein transport protein Sec16B isoform X2 [Equus caballus]	NA	0.0424	778	1066.04	820.52	1164.42	1024.06	1122.95
NC_009148.3	13023479	13024107	MS2_peak_6868	SEC16B:First_intron	SEC16B:NC_009148.3:12975872-13047241:-:23447	SEC16B(SEC16B)	NA	NA	NA	protein transport protein Sec16B isoform X1 [Equus caballus]; protein transport protein Sec16B isoform X2 [Equus caballus]	NA	0.0425	658	926.08	775.12	985.08	991.14	949.43
NC_009148.3	13971139	13971225	MS2_peak_6879	TOR3A:First_intron	TOR3A:NC_009148.3:13966418-14009241:+:4764	TOR3A(TOR3A)	NA	NA	NA	torsin-3A isoform X1 [Equus caballus]; torsin-3A isoform X2 [Equus caballus]; torsin-3A isoform X3 [Equus caballus]	NA	0.0426	872	1270.76	1048.85	1274.52	1258.06	1458.54
NC_009148.3	14359873	14360139	MS2_peak_6883	TDRD5:First_intron	TDRD5:NC_009148.3:14354781-14437660:+:5225	TDRD5(TDRD5)	NA	NA	NA	tudor domain-containing protein 5 isoform X1 [Equus caballus]; tudor domain-containing protein 5 isoform X2 [Equus caballus]; tudor domain-containing protein 5 isoform X3 [Equus caballus]; tudor domain-containing protein 5 isoform X4 [Equus caballus]; tudor domain-containing protein 5 isoform X5 [Equus caballus]	NA	0.0427	607	748.16	656.55	906.68	761.42	808.01
NC_009148.3	14926909	14927149	MS2_peak_6892	LHX4:First_intron	LHX4:NC_009148.3:14921955-14967627:+:5074	LHX4(LHX4)	NA	NA	NA	LIM/homeobox protein Lhx4 [Equus caballus]	Homeobox	0.0429	457	194.3	252.05	141.8	259.06	188.82
NC_009148.3	15542838	15542925	MS2_peak_6897	STX6:Other_intron	STX6:NC_009148.3:15536241-15581646:-:38764	STX6(STX6)	167;GO:0000138,cellular_component Golgi trans cisterna;GO:0000139,cellular_component Golgi membrane;GO:0000149,molecular_function SNARE binding;GO:0001505,biological_process regulation of neurotransmitter levels;GO:0003674,molecular_function molecular_function;GO:0005484,molecular_function SNAP receptor activity;GO:0005488,molecular_function binding;GO:0005515,molecular_function protein binding;G…	STX6; syntaxin 6; K08498	map04130	syntaxin-6 isoform X1 [Equus caballus]; syntaxin-6 isoform X2 [Equus caballus]; syntaxin-6 isoform X3 [Equus caballus]	NA	0.043	647	824.84	800.19	890.83	927.45	967.01
NC_009148.3	15616335	15616490	MS2_peak_6901	intergenic	IER5:NC_009148.3:15634363-15636680:+:-17950	IER5(IER5)	NA	NA	NA	immediate early response gene 5 protein [Equus caballus]	NA	0.043	401	676.7	535.27	748.2	661.95	679.58
NC_009148.3	15666309	15666459	MS2_peak_6904	intergenic	LOC111773459:NC_009148.3:15675501-15712116:+:-9116	LOC111773459(LOC111773459)	NA	NA	NA	NA	NA	0.0431	331	442.2	352.33	467.94	488.05	474.71
NC_009148.3	16916737	16916877	MS2_peak_6912	RNASEL:Other_exon	RNASEL:NC_009148.3:16902902-16919221:-:2413	RNASEL(RNASEL)	196;GO:0001959,biological_process regulation of cytokine-mediated signaling pathway;GO:0002252,biological_process immune effector process;GO:0002376,biological_process immune system process;GO:0002682,biological_process regulation of immune system process;GO:0003674,molecular_function molecular_function;GO:0003676,molecular_function nucleic acid binding;GO:0003723,molecular_function RNA binding;G…	RNASEL; ribonuclease L; K01165	map04621,map05160,map05164,map05168	2-5A-dependent ribonuclease [Equus caballus]	NA	0.0432	184	335	250.02	360.34	324.89	369.99
NC_009148.3	17977681	17977960	MS2_peak_6925	RGL1:Other_intron	APOBEC4:NC_009148.3:17863645-17869104:-:-108716	APOBEC4(APOBEC4)	NA	NA	NA	putative C-_U-editing enzyme APOBEC-4 [Equus caballus]	NA	0.0434	462	643.2	573.21	638.93	702.74	769.02
NC_009148.3	17996955	17997098	MS2_peak_6926	RGL1:Other_intron	APOBEC4:NC_009148.3:17863645-17869104:-:-127922	APOBEC4(APOBEC4)	NA	NA	NA	putative C-_U-editing enzyme APOBEC-4 [Equus caballus]	NA	0.0434	1624	2053.17	1861.24	2244.59	2089.62	2423.26
NC_009148.3	18411466	18411616	MS2_peak_6929	intergenic	LOC111773466:NC_009148.3:18277493-18287033:+:134048	LOC111773466(LOC111773466)	NA	NA	NA	NA	NA	0.0434	1191	1864.08	1449.29	1874.24	1829.13	1972.24
NC_009148.3	18556184	18556350	MS2_peak_6931	C5H1orf21:five_prime_UTR;C5H1orf21:First_exon	C5H1orf21:NC_009148.3:18556221-18691563:+:46	C5H1orf21(C5H1orf21)	NA	NA	NA	uncharacterized protein C1orf21 homolog [Equus caballus]	NA	0.0435	671	984.15	869.3	1149.4	933.17	1098.49
NC_009148.3	19195283	19195417	MS2_peak_6942	SWT1:Other_intron	SWT1:NC_009148.3:19143803-19247859:+:51547	SWT1(SWT1)	NA	NA	NA	LOW QUALITY PROTEIN: transcriptional protein SWT1 [Equus caballus]	NA	0.0436	1015	1264.8	1176.91	1431.33	1286.69	1492.18
NC_009148.3	21668523	21668923	MS2_peak_6954	PTPN14:First_intron	PTPN14:NC_009148.3:21639791-21813747:+:28932	PTPN14(PTPN14)	132;GO:0001944,biological_process vasculature development;GO:0001945,biological_process lymph vessel development;GO:0001946,biological_process lymphangiogenesis;GO:0003674,molecular_function molecular_function;GO:0003712,molecular_function transcription coregulator activity;GO:0003824,molecular_function catalytic activity;GO:0004721,molecular_function phosphoprotein phosphatase activity;GO:000472…	NA	NA	tyrosine-protein phosphatase non-receptor type 14 isoform X1 [Equus caballus]; tyrosine-protein phosphatase non-receptor type 14 isoform X2 [Equus caballus]	NA	0.0437	663	878.44	690.43	940.88	844.43	982.3
NC_009148.3	21721168	21721371	MS2_peak_6955	PTPN14:Other_intron	PTPN14:NC_009148.3:21639791-21813747:+:81478	PTPN14(PTPN14)	132;GO:0001944,biological_process vasculature development;GO:0001945,biological_process lymph vessel development;GO:0001946,biological_process lymphangiogenesis;GO:0003674,molecular_function molecular_function;GO:0003712,molecular_function transcription coregulator activity;GO:0003824,molecular_function catalytic activity;GO:0004721,molecular_function phosphoprotein phosphatase activity;GO:000472…	NA	NA	tyrosine-protein phosphatase non-receptor type 14 isoform X1 [Equus caballus]; tyrosine-protein phosphatase non-receptor type 14 isoform X2 [Equus caballus]	NA	0.0437	950	1356.37	1174.2	1413.82	1381.15	1516.64
NC_009148.3	22140276	22140388	MS2_peak_6961	PROX1:First_intron	PROX1:NC_009148.3:22086137-22142763:-:2430	PROX1(PROX1)	583;GO:0000003,biological_process reproduction;GO:0000079,biological_process regulation of cyclin-dependent protein serine/threonine kinase activity;GO:0000122,biological_process negative regulation of transcription by RNA polymerase II;GO:0000902,biological_process cell morphogenesis;GO:0000904,biological_process cell morphogenesis involved in differentiation;GO:0000976,molecular_function transc…					0.0438	1206	1788.89	1533.98	1962.66	1691.02	2031.1
NC_009148.3	23491515	23491649	MS2_peak_6983	NENF:First_intron	NENF:NC_009148.3:23481793-23493192:-:1609	NENF(NENF)	NA	NA	NA	neudesin [Equus caballus]	NA	0.0441	517	426.56	311	482.12	652.65	520.58
NC_009148.3	24360208	24360355	MS2_peak_6998	TRAF5:First_intron	TRAF5:NC_009148.3:24329204-24373963:-:13681	TRAF5(TRAF5)	NA	NA	NA	TNF receptor-associated factor 5 [Equus caballus]	MYB	0.0445	899	1369.03	1109.16	1458.02	1311.74	1465.42
NC_009148.3	25584193	25584277	MS2_peak_7009	SYT14:Promoter_0kb_1kb	SYT14:NC_009148.3:25331643-25583992:-:-243	SYT14(SYT14)	NA	NA	NA	synaptotagmin-14 isoform X1 [Equus caballus]; synaptotagmin-14 isoform X2 [Equus caballus]; synaptotagmin-14 isoform X3 [Equus caballus]; synaptotagmin-14 isoform X4 [Equus caballus]; synaptotagmin-14 isoform X5 [Equus caballus]	NA	0.0447	863	992.34	920.8	1101.86	1060.55	1177.23
NC_009148.3	25688621	25688648	MS2_peak_7012	intergenic	IRF6:NC_009148.3:25698965-25716971:+:-10330	IRF6(IRF6)	NA	NA	NA	interferon regulatory factor 6 [Equus caballus]	IRF	0.0447	1454	1943.73	1609.19	2081.94	1878.51	2201.57
NC_009148.3	25858559	25858784	MS2_peak_7031	LAMB3:Other_intron	LAMB3:NC_009148.3:25833785-25873110:+:24886	LAMB3(LAMB3)	NA	NA	NA	laminin subunit beta-3 [Equus caballus]	NA	0.045	697	848.66	668.75	888.33	892.38	924.2
NC_009148.3	27128296	27128430	MS2_peak_7035	PLXNA2:Other_intron	PLXNA2:NC_009148.3:27095462-27308354:+:32901	PLXNA2(PLXNA2)	NA	NA	NA	plexin-A2 [Equus caballus]	NA	0.0451	332	506.22	359.78	479.61	492.35	590.91
NC_009148.3	27544812	27545160	MS2_peak_7046	CD46:Other_intron	LOC102150612:NC_009148.3:27550091-27551841:+:-5104	LOC102150612(LOC102150612)	NA	NA	NA	NA	NA	0.0453	1302	1696.58	1584.8	1973.5	1658.81	2011.23
NC_009148.3	28107845	28108003	MS2_peak_7058	LOC102149775:First_intron;LOC106783162:Promoter_0kb_1kb	LOC106783162:NC_009148.3:28099094-28107121:-:-803	LOC106783162(LOC106783162)	NA	NA	NA	NA	NA	0.0454	645	837.5	716.85	839.95	868.05	1007.52
NC_009148.3	28265109	28265416	MS2_peak_7060	intergenic	LOC100146313:NC_009148.3:28279835-28281544:+:-14572	LOC100146313(LOC100146313)	NA	NA	NA	NA	NA	0.0455	1267	1785.91	1686.43	2261.27	1675.27	2041.8
NC_009148.3	28265558	28265682	MS2_peak_7061	intergenic	LOC100146313:NC_009148.3:28279835-28281544:+:-14214	LOC100146313(LOC100146313)	NA	NA	NA	NA	NA	0.0455	325	174.94	223.59	163.49	191.07	149.06
NC_009148.3	28582769	28582801	MS2_peak_7064	FAM78B:First_intron	FAM78B:NC_009148.3:28582301-28675463:+:484	FAM78B(FAM78B)	NA	NA	NA	protein FAM78B [Equus caballus]	NA	0.0455	964	1289.37	1174.2	1518.08	1248.05	1466.95
NC_009148.3	28582973	28583072	MS2_peak_7065	FAM78B:First_intron	FAM78B:NC_009148.3:28582301-28675463:+:721	FAM78B(FAM78B)	NA	NA	NA	protein FAM78B [Equus caballus]	NA	0.0455	381	322.34	327.26	203.52	320.6	243.09
NC_009148.3	28583199	28583478	MS2_peak_7066	FAM78B:First_intron	FAM78B:NC_009148.3:28582301-28675463:+:1037	FAM78B(FAM78B)	NA	NA	NA	protein FAM78B [Equus caballus]	NA	0.0455	769	929.81	868.62	975.91	1003.3	1146.65
NC_009148.3	28811760	28811854	MS2_peak_7067	UCK2:First_intron	LOC111773670:NC_009148.3:28832463-28832570:+:-20655	LOC111773670(LOC111773670)	NA	NA	NA	NA	NA	0.0455	239	315.64	304.22	335.31	387.15	394.45
NC_009148.3	29998745	29998896	MS2_peak_7081	PBX1:Other_intron	MIR7177A:NC_009148.3:30021963-30022098:-:23277	MIR7177A(MIR7177A)	NA	NA	NA	NA	NA	0.0458	1290	1860.36	1481.13	2023.55	1680.28	2100.66
NC_009148.3	30033376	30033493	MS2_peak_7085	PBX1:Other_intron	MIR7177A:NC_009148.3:30021963-30022098:-:-11336	MIR7177A(MIR7177A)	NA	NA	NA	NA	NA	0.0459	140	142.93	348.26	636.43	319.88	364.64
NC_009148.3	30033973	30034123	MS2_peak_7086	PBX1:Other_intron	MIR7177A:NC_009148.3:30021963-30022098:-:-11950	MIR7177A(MIR7177A)	NA	NA	NA	NA	NA	0.0459	912	1197.06	1219.6	1554.78	1205.82	1386.68
NC_009148.3	31450053	31450247	MS2_peak_7093	LOC102150901:First_intron	LOC102150901:NC_009148.3:31446668-31452657:-:2506	LOC102150901(LOC102150901)	NA	NA	NA	NA	NA	0.046	1182	1545.46	1412.02	1769.98	1480.62	1856.81
NC_009148.3	31450820	31451200	MS2_peak_7094	LOC102150901:First_intron	LOC102150901:NC_009148.3:31446668-31452657:-:1646	LOC102150901(LOC102150901)	NA	NA	NA	NA	NA	0.046	788	1122.62	951.96	1181.1	1140.7	1214.69
NC_009148.3	31451447	31451540	MS2_peak_7095	LOC102150901:First_exon	LOC102150901:NC_009148.3:31446668-31452657:-:1163	LOC102150901(LOC102150901)	NA	NA	NA	NA	NA	0.046	855	1503.77	1187.75	1682.4	1370.42	1527.34
NC_009148.3	31499270	31499491	MS2_peak_7097	intergenic	LOC100059182:NC_009148.3:31483459-31492881:-:-6499	LOC100059182(LOC100059182)	NA	NA	NA	probable palmitoyltransferase ZDHHC19 isoform X1 [Equus caballus]; probable palmitoyltransferase ZDHHC19 isoform X2 [Equus caballus]	NA	0.046	690	1051.89	821.87	942.54	1026.92	1320.18
NC_009148.3	32132759	32132919	MS2_peak_7106	intergenic	LOC100058633:NC_009148.3:31911944-32126001:-:-6838	LOC100058633(LOC100058633)	NA	NA	NA	carboxyl-terminal PDZ ligand of neuronal nitric oxide synthase protein isoform X1 [Equus caballus]; carboxyl-terminal PDZ ligand of neuronal nitric oxide synthase protein isoform X2 [Equus caballus]; carboxyl-terminal PDZ ligand of neuronal nitric oxide synthase protein isoform X3 [Equus caballus]; carboxyl-terminal PDZ ligand of neuronal nitric oxide synthase protein isoform X4 [Equus caballus];…	NA	0.0461	829	1067.53	968.9	1125.21	1113.51	1259.02
NC_009148.3	32260794	32261146	MS2_peak_7110	LOC111773497:Other_exon;F11R:First_intron	LOC111773497:NC_009148.3:32259674-32262184:+:1296	LOC111773497(LOC111773497)	NA	NA	NA	NA	NA	0.0462	685	987.13	797.48	986.75	970.38	1122.95
NC_009148.3	32611744	32611822	MS2_peak_7138	LOC100065733:First_intron	TRNAE-CUC-5:NC_009148.3:32606100-32606172:+:5683	TRNAE-CUC-5(TRNAE-CUC)	NA	NA	NA	NA	NA	0.0465	1458	2567.58	2138.36	2803.44	2404.49	2758.08
NC_009148.3	32620894	32620995	MS2_peak_7139	LOC100147417:Promoter_0kb_1kb;TRNAG-UCC-4:Promoter_1kb_2kb;TRNAE-CUC-6:Promoter_2kb_3kb	TRNAL-CAG-5:NC_009148.3:32621320-32621403:-:458	TRNAL-CAG-5(TRNAL-CAG)	NA	NA	NA	NA	NA	0.0465	185	177.92	134.83	211.03	223.99	243.85
NC_009148.3	32645397	32645516	MS2_peak_7141	TRNAG-UCC-5:Promoter_1kb_2kb;TRNAD-GUC-2:Promoter_0kb_1kb;LOC100051733:Promoter_0kb_1kb;TRNAE-CUC-7:Promoter_2kb_3kb	TRNAL-CAG-6:NC_009148.3:32645750-32645833:-:376	TRNAL-CAG-6(TRNAL-CAG)	NA	NA	NA	NA	NA	0.0465	474	622.35	499.36	697.32	615.44	671.94
NC_009148.3	33123657	33123866	MS2_peak_7153	intergenic	LOC100147306:NC_009148.3:33099428-33102413:-:-21348	LOC100147306(LOC100147306)	NA	NA	NA	NA	NA	0.0468	1432	1916.93	1727.09	2236.25	1758.28	2340.7
NC_009148.3	33128793	33129224	MS2_peak_7154	LOC102149904:Other_exon;LOC102149904:three_prime_UTR	LOC100147306:NC_009148.3:33099428-33102413:-:-26595	LOC100147306(LOC100147306)	NA	NA	NA	NA	NA	0.0468	105	288.84	243.92	291.1	283.39	384.51
NC_009148.3	33151843	33152016	MS2_peak_7156	LOC102149904:First_intron	LOC102149904:NC_009148.3:33128796-33160365:-:8435	LOC102149904(LOC102149904)	NA	NA	NA	neuroblastoma breakpoint family member 6 isoform X3 [Equus caballus]; neuroblastoma breakpoint family member 6 isoform X5 [Equus caballus]; neuroblastoma breakpoint family member 6-like protein isoform X6 [Equus caballus]; putative neuroblastoma breakpoint family member 5 isoform X1 [Equus caballus]; putative neuroblastoma breakpoint family member 5 isoform X2 [Equus caballus]; putative neuroblas…	NA	0.0468	363	545.67	392.98	521.32	541.01	613.08
NC_009148.3	33160868	33161128	MS2_peak_7158	LOC102149904:Promoter_0kb_1kb;LOC102147848:Other_intron	LOC102149904:NC_009148.3:33128796-33160365:-:-633	LOC102149904(LOC102149904)	NA	NA	NA	neuroblastoma breakpoint family member 6 isoform X3 [Equus caballus]; neuroblastoma breakpoint family member 6 isoform X5 [Equus caballus]; neuroblastoma breakpoint family member 6-like protein isoform X6 [Equus caballus]; putative neuroblastoma breakpoint family member 5 isoform X1 [Equus caballus]; putative neuroblastoma breakpoint family member 5 isoform X2 [Equus caballus]; putative neuroblas…	NA	0.0468	572	754.86	621.32	863.3	770.73	770.55
NC_009148.3	33165106	33165238	MS2_peak_7159	CD244:Promoter_2kb_3kb;LOC102147848:First_intron	LOC102147848:NC_009148.3:33160451-33167079:-:1906	LOC102147848(LOC102147848)	NA	NA	NA	NA	NA	0.0468	762	1290.12	1012.94	1441.34	1112.08	1401.21
NC_009148.3	33169267	33169648	MS2_peak_7160	LOC102147848:Promoter_2kb_3kb;CD244:Other_intron	CD244:NC_009148.3:33167183-33219260:+:2274	CD244(CD244)	NA	NA	NA	natural killer cell receptor 2B4 isoform X1 [Equus caballus]; natural killer cell receptor 2B4 isoform X2 [Equus caballus]	NA	0.0469	507	734.76	632.16	787.4	709.18	858.46
NC_009148.3	33171933	33172064	MS2_peak_7162	CD244:Other_intron	CD244:NC_009148.3:33167183-33219260:+:4815	CD244(CD244)	NA	NA	NA	natural killer cell receptor 2B4 isoform X1 [Equus caballus]; natural killer cell receptor 2B4 isoform X2 [Equus caballus]	NA	0.0469	289	203.98	331.32	296.94	372.84	457.13
NC_009148.3	33666460	33666610	MS2_peak_7172	COPA:Other_exon	PEX19:NC_009148.3:33671891-33679710:+:-5355	PEX19(PEX19)	NA	NA	NA	peroxisomal biogenesis factor 19 [Equus caballus]	NA	0.0471	333	421.35	315.06	403.71	426.51	564.15
NC_009148.3	33859627	33859703	MS2_peak_7182	KCNJ10:Promoter_0kb_1kb	KCNJ10:NC_009148.3:33859745-33891366:+:-79	KCNJ10(KCNJ10)	NA	NA	NA	ATP-sensitive inward rectifier potassium channel 10 [Equus caballus]	NA	0.0473	979	1568.54	1377.47	1684.9	1518.55	1763.55
NC_009148.3	33919857	33919923	MS2_peak_7184	intergenic	PIGM:NC_009148.3:33895686-33897812:+:24204	PIGM(PIGM)	NA	NA	NA	GPI mannosyltransferase 1 [Equus caballus]	NA	0.0473	357	432.52	431.6	492.96	501.65	526.7
NC_009148.3	34806816	34806942	MS2_peak_7200	LOC100057107:First_intron	LOC100057107:NC_009148.3:34743723-34808962:-:2082	LOC100057107(LOC100057107)	NA	NA	NA	uncharacterized protein [Equus caballus]	NA	0.0477	773	1272.25	1037.34	1450.52	1163.6	1319.41
NC_009148.3	37057564	37057738	MS2_peak_7206	LOC102150986:First_intron	LOC102150986:NC_009148.3:37038261-37058323:-:671	LOC102150986(LOC102150986)	NA	NA	NA	T-lymphocyte surface antigen Ly-9 isoform X1 [Equus caballus]; uncharacterized protein [Equus caballus]	NA	0.0478	558	831.54	658.58	850.79	831.55	878.33
NC_009148.3	37124895	37125022	MS2_peak_7207	LOC102147390:First_intron	LOC102147390:NC_009148.3:37110950-37125392:-:433	LOC102147390(LOC102147390)	NA	NA	NA	T-lymphocyte surface antigen Ly-9 [Equus caballus]	NA	0.0478	1430	1811.22	1651.88	2030.22	1835.57	2068.56
NC_009148.3	38037118	38037418	MS2_peak_7214	PEAR1:First_intron	PEAR1:NC_009148.3:38018408-38038360:-:1091	PEAR1(PEAR1)	NA	NA	NA	platelet endothelial aggregation receptor 1 isoform X1 [Equus caballus]; platelet endothelial aggregation receptor 1 isoform X2 [Equus caballus]; platelet endothelial aggregation receptor 1 isoform X3 [Equus caballus]; platelet endothelial aggregation receptor 1 isoform X4 [Equus caballus]	NA	0.0479	908	1256.62	974.32	1265.34	1182.92	1452.42
NC_009148.3	38075156	38075314	MS2_peak_7218	INSRR:Other_intron	INSRR:NC_009148.3:38069377-38086001:+:5858	INSRR(INSRR)	NA	NA	NA	insulin receptor-related protein [Equus caballus]	NA	0.048	807	1119.64	951.29	1146.9	1100.63	1312.53
NC_009148.3	38218986	38219211	MS2_peak_7230	NES:five_prime_UTR;NES:Other_exon	NES:NC_009148.3:38218385-38228171:+:713	NES(NES)	NA	NA	NA	nestin [Equus caballus]	NA	0.0482	462	751.88	608.44	711.5	806.51	806.48
NC_009148.3	38219908	38220184	MS2_peak_7231	NES:Other_exon	NES:NC_009148.3:38218385-38228171:+:1661	NES(NES)	NA	NA	NA	nestin [Equus caballus]	NA	0.0482	524	733.27	561.01	793.24	739.24	733.09
NC_009148.3	38434226	38434368	MS2_peak_7240	MIR9A:Promoter_1kb_2kb;MIR9-1HG:Other_intron	MIR9A:NC_009148.3:38435546-38435625:+:-1248	MIR9A(MIR9A)	NA	NA	NA	NA	NA	0.0483	682	1095.07	887.6	1213.63	1004.73	1162.7
NC_009148.3	38795316	38795331	MS2_peak_7267	ARHGEF2:Other_exon	RXFP4:NC_009148.3:38809783-38815869:-:20545	RXFP4(RXFP4)	NA	NA	NA	relaxin-3 receptor 2 [Equus caballus]	NA	0.0487	1068	1530.57	1380.86	1803.34	1418.36	1757.43
NC_009148.3	38821355	38821501	MS2_peak_7271	intergenic	RXFP4:NC_009148.3:38809783-38815869:-:-5559	RXFP4(RXFP4)	NA	NA	NA	relaxin-3 receptor 2 [Equus caballus]	NA	0.0488	532	645.43	547.46	683.97	671.97	755.26
NC_009148.3	38869160	38869310	MS2_peak_7276	SYT11:Other_intron	SYT11:NC_009148.3:38859767-38878371:-:9135	SYT11(SYT11)	NA	NA	NA	synaptotagmin-11 isoform X1 [Equus caballus]; synaptotagmin-11 isoform X2 [Equus caballus]	NA	0.0489	561	865.78	601.67	758.21	866.62	968.54
NC_009148.3	39032396	39032504	MS2_peak_7282	ASH1L:Other_intron	DAP3:NC_009148.3:38958421-38995559:-:-36891	DAP3(DAP3)	99;GO:0000313,cellular_component organellar ribosome;GO:0000314,cellular_component organellar small ribosomal subunit;GO:0003674,molecular_function molecular_function;GO:0003735,molecular_function structural constituent of ribosome;GO:0005198,molecular_function structural molecule activity;GO:0005575,cellular_component cellular_component;GO:0005622,cellular_component intracellular;GO:0005623,cell…	NA	NA	small ribosomal subunit protein mS29 [Equus caballus]; small ribosomal subunit protein mS29 isoform X1 [Equus caballus]	NA	0.049	1360	1902.05	1471.65	1906.77	1917.15	1999
NC_009148.3	39237550	39237678	MS2_peak_7289	PKLR:Promoter_2kb_3kb	PKLR:NC_009148.3:39240104-39249831:+:-2489	PKLR(PKLR)	NA	NA	NA	pyruvate kinase PKLR isoform X1 [Equus caballus]; pyruvate kinase PKLR isoform X2 [Equus caballus]	NA	0.0492	419	710.94	551.53	676.46	717.05	768.26
NC_009148.3	39324514	39324592	MS2_peak_7301	intergenic	MUC1:NC_009148.3:39319002-39323892:+:5551	MUC1(MUC1)	NA	NA	NA	mucin-1 isoform X1 [Equus caballus]; mucin-1 isoform X2 [Equus caballus]	NA	0.0495	685	862.06	763.6	995.09	861.61	959.36
NC_009148.3	39515667	39515700	MS2_peak_7330	LOC111773513:Promoter_0kb_1kb	LOC111773513:NC_009148.3:39511322-39514782:-:-901	LOC111773513(LOC111773513)	NA	NA	NA	NA	NA	0.0499	657	901.52	858.46	977.58	984.7	1008.29
NC_009148.3	39949840	39950123	MS2_peak_7339	IL6R:Other_intron	IL6R:NC_009148.3:39927714-39980091:-:30109	IL6R(IL6R)	NA	NA	NA	interleukin-6 receptor subunit alpha isoform X1 [Equus caballus]; interleukin-6 receptor subunit alpha isoform X2 [Equus caballus]	NA	0.0501	875	1127.08	1013.62	1268.68	1162.89	1223.09
NC_009148.3	39961349	39961486	MS2_peak_7340	IL6R:Other_exon	IL6R:NC_009148.3:39927714-39980091:-:18673	IL6R(IL6R)	NA	NA	NA	interleukin-6 receptor subunit alpha isoform X1 [Equus caballus]; interleukin-6 receptor subunit alpha isoform X2 [Equus caballus]	NA	0.0501	340	417.63	386.21	482.12	454.42	490
NC_009148.3	40525926	40527329	MS2_peak_7372	S100A14:Other_intron;S100A16:Promoter_2kb_3kb	S100A14:NC_009148.3:40525939-40528184:+:688	S100A14(S100A14)	NA	NA	NA	protein S100-A14 [Equus caballus]	NA	0.0507	96	186.11	153.8	241.89	147.42	262.97
NC_009148.3	40579902	40580052	MS2_peak_7376	S100A4:five_prime_UTR;S100A4:First_exon	S100A4:NC_009148.3:40579955-40582262:+:22	S100A4(S100A4)	NA	NA	NA	protein S100-A4 [Equus caballus]	NA	0.0508	1038	867.27	738.53	1065.16	1030.5	1153.53
NC_009148.3	40633902	40634074	MS2_peak_7380	LOC111773392:First_intron;LOC102147651:Promoter_0kb_1kb	LOC111773392:NC_009148.3:40633366-40637139:+:622	LOC111773392(LOC111773392)	NA	NA	NA	NA	NA	0.051	956	1243.22	1000.75	1262.84	1243.04	1392.8
NC_009148.3	41474427	41474570	MS2_peak_7382	intergenic	LOC111773395:NC_009148.3:41484694-41485232:-:10733	LOC111773395(LOC111773395)	NA	NA	NA	late cornified envelope protein 2A-like [Equus caballus]	NA	0.051	1515	2402.31	1786.03	2299.64	2427.39	2438.54
NC_009148.3	41934952	41935110	MS2_peak_7387	LOC102148896:Other_intron	S100A11:NC_009148.3:41946216-41950637:+:-11184	S100A11(S100A11)	NA	NA	NA	protein S100-A11 [Equus caballus]	NA	0.0511	804	1092.84	973.65	1254.5	1092.04	1171.11
NC_009148.3	42108852	42108937	MS2_peak_7393	RORC:Promoter_0kb_1kb;LOC111773524:First_intron	RORC:NC_009148.3:42109834-42132661:+:-939	RORC(RORC)	NA	NA	NA	nuclear receptor ROR-gamma isoform X1 [Equus caballus]; nuclear receptor ROR-gamma isoform X2 [Equus caballus]	THR-like	0.0511	656	975.22	686.36	955.89	907.41	1049.57
NC_009148.3	42339065	42339213	MS2_peak_7399	TUFT1:First_intron	TUFT1:NC_009148.3:42312534-42346096:-:6956	TUFT1(TUFT1)	NA	NA	NA	tuftelin isoform X1 [Equus caballus]; tuftelin isoform X2 [Equus caballus]; tuftelin isoform X3 [Equus caballus]; tuftelin isoform X4 [Equus caballus]	NA	0.0512	159	221.1	157.87	222.71	314.87	211.75
NC_009148.3	42847536	42847757	MS2_peak_7425	PRUNE1:Other_exon	BNIPL:NC_009148.3:42828925-42838552:-:-9094	BNIPL(BNIPL)	NA	NA	NA	bcl-2/adenovirus E1B 19 kDa-interacting protein 2-like protein isoform X1 [Equus caballus]; bcl-2/adenovirus E1B 19 kDa-interacting protein 2-like protein isoform X2 [Equus caballus]	NA	0.0517	651	894.82	680.26	826.6	913.13	1032.75
NC_009148.3	43016586	43016750	MS2_peak_7432	LOC111773529:Other_intron;CTSK:First_intron	CTSK:NC_009148.3:43015323-43028091:+:1345	CTSK(CTSK)	NA	NA	NA	cathepsin K isoform X1 [Equus caballus]; cathepsin K isoform X2 [Equus caballus]	NA	0.0519	456	658.83	575.24	706.49	656.23	748.38
NC_009148.3	43101030	43101170	MS2_peak_7437	GOLPH3L:Other_exon	GOLPH3L:NC_009148.3:43098577-43141835:+:2523	GOLPH3L(GOLPH3L)	NA	NA	NA	Golgi phosphoprotein 3-like [Equus caballus]	NA	0.0519	1068	1582.68	1314.46	1559.78	1529.29	1853.75
NC_009148.3	43275296	43275515	MS2_peak_7448	RPRD2:Other_exon	TARS2:NC_009148.3:43254132-43267225:-:-8180	TARS2(TARS2)	NA	NA	NA	threonine--tRNA ligase, mitochondrial isoform X1 [Equus caballus]; threonine--tRNA ligase, mitochondrial isoform X2 [Equus caballus]; threonine--tRNA ligase, mitochondrial isoform X3 [Equus caballus]; threonine--tRNA ligase, mitochondrial isoform X4 [Equus caballus]; threonine--tRNA ligase, mitochondrial isoform X5 [Equus caballus]	NA	0.0522	482	905.24	668.75	833.28	890.23	947.13
NC_009148.3	43396738	43396888	MS2_peak_7451	LOC111773531:First_intron	PRPF3:NC_009148.3:43367867-43388069:-:-8744	PRPF3(PRPF3)	NA	NA	NA	U4/U6 small nuclear ribonucleoprotein Prp3 isoform X1 [Equus caballus]; U4/U6 small nuclear ribonucleoprotein Prp3 isoform X2 [Equus caballus]	NA	0.0522	323	343.93	315.06	427.9	406.47	391.39
NC_009148.3	43626995	43627091	MS2_peak_7462	intergenic	OTUD7B:NC_009148.3:43633619-43688002:+:-6575	OTUD7B(OTUD7B)	NA	NA	NA	OTU domain-containing protein 7B isoform X1 [Equus caballus]; OTU domain-containing protein 7B isoform X2 [Equus caballus]; OTU domain-containing protein 7B isoform X3 [Equus caballus]	NA	0.0526	874	1154.63	1063.08	1321.23	1128.54	1332.41
NC_009148.3	43691715	43691770	MS2_peak_7466	MTMR11:First_intron	MTMR11:NC_009148.3:43688814-43698820:+:2928	MTMR11(MTMR11)	NA	NA	NA	LOW QUALITY PROTEIN: myotubularin-related protein 11 [Equus caballus]	NA	0.0526	1018	1622.88	1299.55	1704.92	1487.78	1763.55
NC_009148.3	43915928	43916080	MS2_peak_7481	LOC111773698:Promoter_0kb_1kb	LOC111773698:NC_009148.3:43915680-43915850:-:-154	LOC111773698(LOC111773698)	NA	NA	NA	NA	NA	0.053	881	1221.63	1082.05	1363.77	1188.65	1356.87
NC_009148.3	44368218	44368508	MS2_peak_7485	intergenic	LOC111773708:NC_009148.3:44352526-44352675:+:15837	LOC111773708(LOC111773708)	NA	NA	NA	NA	NA	0.053	341	489.1	445.83	534.66	527.41	545.04
NC_009148.3	45496286	45496418	MS2_peak_7521	intergenic	LOC106781098:NC_009148.3:45500892-45502530:+:-4539	LOC106781098(LOC106781098)	NA	NA	NA	NA	NA	0.054	660	776.45	757.51	933.37	797.2	926.49
NC_009148.3	45498074	45498371	MS2_peak_7522	LOC106781098:Promoter_2kb_3kb	LOC106781098:NC_009148.3:45500892-45502530:+:-2669	LOC106781098(LOC106781098)	NA	NA	NA	NA	NA	0.054	398	646.17	579.99	664.79	647.64	762.91
NC_009148.3	45515475	45515633	MS2_peak_7523	intergenic	LOC106781098:NC_009148.3:45500892-45502530:+:14662	LOC106781098(LOC106781098)	NA	NA	NA	NA	NA	0.054	823	1272.99	1010.91	1226.98	1189.36	1492.18
NC_009148.3	45555259	45555404	MS2_peak_7524	intergenic	LOC106781098:NC_009148.3:45500892-45502530:+:54439	LOC106781098(LOC106781098)	NA	NA	NA	NA	NA	0.054	466	620.86	502.75	618.08	668.39	675.76
NC_009148.3	45581314	45581442	MS2_peak_7525	intergenic	LOC106781098:NC_009148.3:45500892-45502530:+:80486	LOC106781098(LOC106781098)	NA	NA	NA	NA	NA	0.0541	216	227.05	194.46	238.56	311.3	288.19
NC_009148.3	45589673	45589876	MS2_peak_7527	intergenic	LOC106781098:NC_009148.3:45500892-45502530:+:88882	LOC106781098(LOC106781098)	NA	NA	NA	NA	NA	0.0541	384	603	492.58	655.61	614.72	603.9
NC_009148.3	45617197	45617359	MS2_peak_7528	intergenic	LOC111773659:NC_009148.3:45714514-45716479:+:-97235	LOC111773659(LOC111773659)	NA	NA	NA	NA	NA	0.0542	783	1148.67	970.94	1285.36	1077.01	1239.15
NC_009148.3	45618041	45618168	MS2_peak_7529	intergenic	LOC111773659:NC_009148.3:45714514-45716479:+:-96409	LOC111773659(LOC111773659)	NA	NA	NA	NA	NA	0.0542	107	202.49	136.19	191.01	206.1	241.56
NC_009148.3	45651678	45651835	MS2_peak_7530	intergenic	LOC111773659:NC_009148.3:45714514-45716479:+:-62757	LOC111773659(LOC111773659)	NA	NA	NA	NA	NA	0.0542	498	544.19	493.26	564.69	639.77	665.06
NC_009148.3	45655469	45655651	MS2_peak_7531	intergenic	LOC111773659:NC_009148.3:45714514-45716479:+:-58953	LOC111773659(LOC111773659)	NA	NA	NA	NA	NA	0.0542	383	1127.08	843.56	1692.41	1109.93	1606.08
NC_009148.3	45660678	45660817	MS2_peak_7532	intergenic	LOC111773659:NC_009148.3:45714514-45716479:+:-53766	LOC111773659(LOC111773659)	NA	NA	NA	NA	NA	0.0542	570	652.87	575.92	744.86	712.76	709.39
NC_009148.3	45662812	45662955	MS2_peak_7533	intergenic	LOC111773659:NC_009148.3:45714514-45716479:+:-51630	LOC111773659(LOC111773659)	NA	NA	NA	NA	NA	0.0542	109	177.92	113.83	193.51	201.09	175.06
NC_009148.3	45668334	45668473	MS2_peak_7535	intergenic	LOC111773659:NC_009148.3:45714514-45716479:+:-46110	LOC111773659(LOC111773659)	NA	NA	NA	NA	NA	0.0542	223	323.09	241.89	326.97	349.22	353.93
NC_009148.3	45700651	45700768	MS2_peak_7536	intergenic	LOC111773659:NC_009148.3:45714514-45716479:+:-13804	LOC111773659(LOC111773659)	NA	NA	NA	NA	NA	0.0542	532	739.23	718.21	844.12	734.94	898.21
NC_009148.3	46685507	46685761	MS2_peak_7550	intergenic	LOC106783228:NC_009148.3:46657695-46682382:+:27939	LOC106783228(LOC106783228)	NA	NA	NA	NA	NA	0.0546	1209	1800.06	1445.9	1797.51	1666.68	2093.79
NC_009148.3	48917173	48917379	MS2_peak_7574	LOC102148315:Other_exon	LOC102148315:NC_009148.3:48901912-48918586:-:1309	LOC102148315(LOC102148315)	NA	NA	NA	NA	NA	0.0551	1218	1700.3	1360.53	1784.99	1560.06	1934.02
NC_009148.3	48917729	48917851	MS2_peak_7575	LOC102148315:First_intron	LOC102148315:NC_009148.3:48901912-48918586:-:795	LOC102148315(LOC102148315)	NA	NA	NA	NA	NA	0.0551	838	1264.06	1037.34	1220.3	1208.69	1498.29
NC_009148.3	48951278	48951498	MS2_peak_7580	IGSF3:Other_intron	IGSF3:NC_009148.3:48942305-49034701:+:9083	IGSF3(IGSF3)	NA	NA	NA	immunoglobulin superfamily member 3 isoform X1 [Equus caballus]; immunoglobulin superfamily member 3 isoform X2 [Equus caballus]; immunoglobulin superfamily member 3 isoform X3 [Equus caballus]	NA	0.0553	1054	1453.15	1313.1	1664.05	1379.72	1655
NC_009148.3	48991711	48991818	MS2_peak_7583	IGSF3:Other_intron	CD58:NC_009148.3:49037955-49072999:+:-46190	CD58(CD58)	NA	NA	NA	lymphocyte function-associated antigen 3 isoform X1 [Equus caballus]; lymphocyte function-associated antigen 3 isoform X2 [Equus caballus]	NA	0.0553	977	1501.54	1223.66	1526.42	1440.55	1633.6
NC_009148.3	48995333	48995511	MS2_peak_7584	IGSF3:Other_exon	CD58:NC_009148.3:49037955-49072999:+:-42532	CD58(CD58)	NA	NA	NA	lymphocyte function-associated antigen 3 isoform X1 [Equus caballus]; lymphocyte function-associated antigen 3 isoform X2 [Equus caballus]	NA	0.0554	242	309.69	282.54	326.14	346.36	401.33
NC_009148.3	49272698	49272716	MS2_peak_7590	intergenic	LOC111773543:NC_009148.3:49327495-49340472:+:-54787	LOC111773543(LOC111773543)	NA	NA	NA	NA	NA	0.0555	616	898.54	785.29	1057.65	851.59	955.54
NC_009148.3	49711083	49711272	MS2_peak_7599	CASQ2:First_intron	CASQ2:NC_009148.3:49691477-49772848:+:19700	CASQ2(CASQ2)	NA	NA	NA	calsequestrin-2 isoform X1 [Equus caballus]; calsequestrin-2 isoform X2 [Equus caballus]; calsequestrin-2 isoform X3 [Equus caballus]; calsequestrin-2 isoform X4 [Equus caballus]; calsequestrin-2 isoform X5 [Equus caballus]	zf-C2H2	0.0557	631	964.79	680.26	1000.1	845.15	1025.11
NC_009148.3	51254704	51254936	MS2_peak_7614	OLFML3:Other_exon	OLFML3:NC_009148.3:51253065-51256536:-:1715	OLFML3(OLFML3)	NA	NA	NA	olfactomedin-like protein 3 isoform X1 [Equus caballus]; olfactomedin-like protein 3 isoform X2 [Equus caballus]	NA	0.0559	736	982.66	805.61	1000.1	944.62	1154.3
NC_009148.3	51406381	51406532	MS2_peak_7617	LOC100064949:Other_intron	LOC100064949:NC_009148.3:51363964-51411556:-:5099	LOC100064949(LOC100064949)	NA	NA	NA	LOW QUALITY PROTEIN: neuroblastoma breakpoint family member 6-like [Equus caballus]	NA	0.056	743	1048.92	949.25	1161.91	1029.78	1179.52
NC_009148.3	51802866	51802979	MS2_peak_7625	MAGI3:First_intron	MAGI3:NC_009148.3:51587885-51811736:-:8813	MAGI3(MAGI3)	NA	NA	NA	membrane-associated guanylate kinase, WW and PDZ domain-containing protein 3 isoform X1 [Equus caballus]; membrane-associated guanylate kinase, WW and PDZ domain-containing protein 3 isoform X2 [Equus caballus]; membrane-associated guanylate kinase, WW and PDZ domain-containing protein 3 isoform X3 [Equus caballus]; membrane-associated guanylate kinase, WW and PDZ domain-containing protein 3 isof…	NA	0.0562	1344	1728.59	1491.3	1899.27	1703.9	1905.73
NC_009148.3	51981259	51981404	MS2_peak_7628	intergenic	LOC106783226:NC_009148.3:51926419-51931949:+:54912	LOC106783226(LOC106783226)	NA	NA	NA	NA	NA	0.0562	1266	1332.55	1273.8	1563.12	1446.27	1559.45
NC_009148.3	51992348	51992393	MS2_peak_7629	intergenic	LOC106783226:NC_009148.3:51926419-51931949:+:65951	LOC106783226(LOC106783226)	NA	NA	NA	NA	NA	0.0562	1193	1698.81	1359.85	1830.04	1585.1	1814
NC_009148.3	52208319	52208422	MS2_peak_7634	LOC106783222:First_intron	LOC106783222:NC_009148.3:52206097-52215009:+:2273	LOC106783222(LOC106783222)	NA	NA	NA	NA	NA	0.0563	448	863.55	669.42	929.2	759.99	896.68
NC_009148.3	52281808	52281875	MS2_peak_7636	intergenic	LOC100064182:NC_009148.3:52300797-52310711:+:-18955	LOC100064182(LOC100064182)	NA	NA	NA	monocarboxylate transporter 1 isoform X1 [Equus caballus]; monocarboxylate transporter 1 isoform X2 [Equus caballus]	NA	0.0563	651	865.04	686.36	861.64	873.78	957.07
NC_009148.3	53364141	53364277	MS2_peak_7656	LOC111773556:Other_intron	LOC111773556:NC_009148.3:53352936-53379660:-:15450	LOC111773556(LOC111773556)	NA	NA	NA	NA	NA	0.0567	706	942.46	720.92	979.24	934.6	980
NC_009148.3	54001665	54001711	MS2_peak_7671	CD53:Promoter_0kb_1kb	CD53:NC_009148.3:53975276-54001677:-:-11	CD53(CD53)	96;GO:0001772,cellular_component immunological synapse;GO:0001775,biological_process cell activation;GO:0002252,biological_process immune effector process;GO:0002263,biological_process cell activation involved in immune response;GO:0002274,biological_process myeloid leukocyte activation;GO:0002275,biological_process myeloid cell activation involved in immune response;GO:0002283,biological_process…	NA	NA	leukocyte surface antigen CD53 [Equus caballus]	TEA	0.0569	713	767.52	603.02	737.35	786.47	1101.55
NC_009148.3	54728876	54729013	MS2_peak_7680	ALX3:First_intron	ALX3:NC_009148.3:54728524-54738771:+:420	ALX3(ALX3)	NA	NA	NA	homeobox protein aristaless-like 3 [Equus caballus]	Homeobox	0.0571	795	1139.74	874.05	1101.02	1127.82	1229.97
NC_009148.3	54729018	54729180	MS2_peak_7681	ALX3:First_intron	ALX3:NC_009148.3:54728524-54738771:+:575	ALX3(ALX3)	NA	NA	NA	homeobox protein aristaless-like 3 [Equus caballus]	Homeobox	0.0571	714	866.53	728.37	984.25	853.74	953.25
NC_009148.3	54806865	54807002	MS2_peak_7686	AHCYL1:First_intron	AHCYL1:NC_009148.3:54778087-54815616:-:8682	AHCYL1(AHCYL1)	NA	NA	NA	S-adenosylhomocysteine hydrolase-like protein 1 isoform X1 [Equus caballus]; S-adenosylhomocysteine hydrolase-like protein 1 isoform X2 [Equus caballus]; S-adenosylhomocysteine hydrolase-like protein 1 isoform X3 [Equus caballus]; S-adenosylhomocysteine hydrolase-like protein 1 isoform X4 [Equus caballus]	NA	0.0571	378	451.13	371.98	485.45	462.29	545.04
NC_009148.3	54939899	54939901	MS2_peak_7692	LOC111773563:First_exon	LOC111773563:NC_009148.3:54938492-54952624:+:1408	LOC111773563(LOC111773563)	NA	NA	NA	NA	NA	0.0572	668	938.74	711.43	952.55	948.2	947.13
NC_009148.3	55445856	55445995	MS2_peak_7720	LOC111773567:Promoter_2kb_3kb	LOC111773567:NC_009148.3:55448656-55450490:+:-2730	LOC111773567(LOC111773567)	NA	NA	NA	NA	NA	0.0577	622	858.34	720.92	901.67	822.97	982.3
NC_009148.3	55455733	55455894	MS2_peak_7721	ELAPOR1:Other_intron	LOC111773567:NC_009148.3:55448656-55450490:+:7157	LOC111773567(LOC111773567)	NA	NA	NA	NA	NA	0.0577	524	769.75	680.94	756.54	836.56	856.17
NC_009148.3	55739568	55739660	MS2_peak_7732	AKNAD1:Other_intron	LOC102150819:NC_009148.3:55710609-55711767:-:-27847	LOC102150819(LOC102150819)	NA	NA	NA	NA	NA	0.0579	318	964.79	708.04	1431.33	972.53	1298.77
NC_009148.3	55823644	55823726	MS2_peak_7734	FNDC7:Other_intron	STXBP3:NC_009148.3:55756625-55818309:-:-5376	STXBP3(STXBP3)	NA	NA	NA	syntaxin-binding protein 3 isoform X1 [Equus caballus]; syntaxin-binding protein 3 isoform X2 [Equus caballus]	NA	0.058	1252	1683.92	1433.7	1788.33	1651.66	1859.1
NC_009148.3	56008976	56009091	MS2_peak_7741	intergenic	EEIG2:NC_009148.3:55915584-55991701:-:-17332	EEIG2(EEIG2)	NA	NA	NA	EEIG family member 2 isoform X1 [Equus caballus]; EEIG family member 2 isoform X2 [Equus caballus]	NA	0.0581	440	640.96	551.53	669.79	641.2	720.1
NC_009148.3	56049683	56049938	MS2_peak_7743	LOC100060536:First_intron;LOC111773649:Other_intron	LOC111773649:NC_009148.3:56042450-56052194:+:7360	LOC111773649(LOC111773649)	NA	NA	NA	LOW QUALITY PROTEIN: transcriptional repressor CTCF-like [Equus caballus]	zf-C2H2	0.0582	149	337.23	306.93	471.27	324.89	333.29
NC_009148.3	61777126	61777264	MS2_peak_7755	S1PR1:Other_exon	S1PR1:NC_009148.3:61774789-61780377:-:3181	S1PR1(S1PR1)	295;GO:0001525,biological_process angiogenesis;GO:0001568,biological_process blood vessel development;GO:0001664,molecular_function G protein-coupled receptor binding;GO:0001667,biological_process ameboidal-type cell migration;GO:0001944,biological_process vasculature development;GO:0001955,biological_process blood vessel maturation;GO:0002040,biological_process sprouting angiogenesis;GO:0002376,…	S1PR1, EDG1, CD363; sphingosine 1-phosphate receptor 1; K04288	map04068,map04071,map04080	sphingosine 1-phosphate receptor 1 [Equus caballus]; sphingosine 1-phosphate receptor 1 isoform X1 [Equus caballus]	NA	0.0586	1076	1533.55	1344.27	1623.18	1542.17	1661.88
NC_009148.3	62995530	62995818	MS2_peak_7772	FRRS1:First_intron	AGL:NC_009148.3:62892614-62982520:-:-13154	AGL(AGL)	100;GO:0000272,biological_process polysaccharide catabolic process;GO:0001775,biological_process cell activation;GO:0002252,biological_process immune effector process;GO:0002263,biological_process cell activation involved in immune response;GO:0002274,biological_process myeloid leukocyte activation;GO:0002275,biological_process myeloid cell activation involved in immune response;GO:0002283,biolog…	AGL; glycogen debranching enzyme [EC:2.4.1.25 3.2.1.33]; K01196	map00500	glycogen debranching enzyme [Equus caballus]; glycogen debranching enzyme isoform X1 [Equus caballus]	NA	0.0589	717	1045.19	916.05	1050.14	1107.78	1131.36
NC_009148.3	63425746	63426238	MS2_peak_7775	PLPPR4:First_exon	PLPPR4:NC_009148.3:63384678-63426669:-:676	PLPPR4(PLPPR4)	79;GO:0000902,biological_process cell morphogenesis;GO:0000904,biological_process cell morphogenesis involved in differentiation;GO:0003674,molecular_function molecular_function;GO:0003824,molecular_function catalytic activity;GO:0005575,cellular_component cellular_component;GO:0005623,cellular_component cell;GO:0005886,cellular_component plasma membrane;GO:0005887,cellular_component integral com…	NA	NA	phospholipid phosphatase-related protein type 4 isoform X1 [Equus caballus]; phospholipid phosphatase-related protein type 4 isoform X2 [Equus caballus]	NA	0.059	890	1261.83	1067.15	1245.33	1302.43	1384.39
NC_009148.3	67152954	67152969	MS2_peak_7793	CNN3:First_intron	CNN3:NC_009148.3:67136499-67162924:+:16462	CNN3(CNN3)	NA	NA	NA	calponin-3 [Equus caballus]	NA	0.0595	737	1030.31	856.43	1052.65	1005.45	1152
NC_009148.3	67207828	67207972	MS2_peak_7795	SLC44A3:Other_intron	SLC44A3:NC_009148.3:67161052-67242828:-:34927	SLC44A3(SLC44A3)	NA	NA	NA	choline transporter-like protein 3 isoform X1 [Equus caballus]; choline transporter-like protein 3 isoform X2 [Equus caballus]; choline transporter-like protein 3 isoform X3 [Equus caballus]; choline transporter-like protein 3 isoform X4 [Equus caballus]	NA	0.0596	332	416.89	446.51	571.37	455.14	481.59
NC_009148.3	67318243	67318421	MS2_peak_7798	intergenic	LOC111773583:NC_009148.3:67339881-67374002:+:-21548	LOC111773583(LOC111773583)	NA	NA	NA	NA	NA	0.0596	382	302.24	302.87	333.64	507.38	436.49
NC_009148.3	67835375	67835554	MS2_peak_7805	ABCA4:Other_intron	ABCA4:NC_009148.3:67809738-67941330:+:25726	ABCA4(ABCA4)	NA	NA	NA	retinal-specific phospholipid-transporting ATPase ABCA4 [Equus caballus]	NA	0.0596	554	946.93	738.53	975.07	881.65	977.71
NC_009148.3	67978245	67978445	MS2_peak_7807	intergenic	GCLM:NC_009148.3:67985485-68005996:+:-7139	GCLM(GCLM)	NA	NA	NA	glutamate--cysteine ligase regulatory subunit isoform X1 [Equus caballus]; glutamate--cysteine ligase regulatory subunit isoform X2 [Equus caballus]	NA	0.0597	394	579.17	486.48	661.45	578.22	587.85
NC_009148.3	67986899	67987128	MS2_peak_7809	GCLM:First_intron	GCLM:NC_009148.3:67985485-68005996:+:1528	GCLM(GCLM)	NA	NA	NA	glutamate--cysteine ligase regulatory subunit isoform X1 [Equus caballus]; glutamate--cysteine ligase regulatory subunit isoform X2 [Equus caballus]	NA	0.0598	754	1087.63	882.85	1079.34	1006.17	1298.77
NC_009148.3	68251763	68251979	MS2_peak_7817	BCAR3:Other_intron	LOC111773587:NC_009148.3:68369941-68372027:+:-118069	LOC111773587(LOC111773587)	NA	NA	NA	NA	NA	0.06	794	1003.51	952.64	1065.99	1069.86	1174.94
NC_009148.3	68259530	68259705	MS2_peak_7818	BCAR3:Other_intron	LOC111773587:NC_009148.3:68369941-68372027:+:-110323	LOC111773587(LOC111773587)	NA	NA	NA	NA	NA	0.06	288	486.86	333.36	509.64	458	473.95
NC_009148.3	71576345	71576502	MS2_peak_7864	LRRC8C:First_intron	LRRC8C:NC_009148.3:71527827-71603003:-:26579	LRRC8C(LRRC8C)	NA	NA	NA	volume-regulated anion channel subunit LRRC8C isoform X1 [Equus caballus]; volume-regulated anion channel subunit LRRC8C isoform X2 [Equus caballus]	NA	0.0614	356	613.42	481.06	603.06	601.12	650.53
NC_009148.3	73797977	73798258	MS2_peak_7885	LOC111773599:Other_exon	LOC111773599:NC_009148.3:73794172-73798724:+:3945	LOC111773599(LOC111773599)	NA	NA	NA	NA	NA	0.0618	287	422.1	404.5	520.48	382.14	544.28
NC_009148.3	73817329	73817637	MS2_peak_7886	LOC111773601:First_intron	LOC111773601:NC_009148.3:73816959-73829656:+:524	LOC111773601(LOC111773601)	NA	NA	NA	NA	NA	0.0618	258	394.55	275.09	391.2	396.45	412.79
NC_009148.3	73817851	73818079	MS2_peak_7887	LOC111773601:First_intron	LOC111773601:NC_009148.3:73816959-73829656:+:1006	LOC111773601(LOC111773601)	NA	NA	NA	NA	NA	0.0619	325	157.82	130.77	135.13	141.69	129.95
NC_009148.3	74092242	74092257	MS2_peak_7892	intergenic	LOC111773652:NC_009148.3:74168402-74242847:+:-76152	LOC111773652(LOC111773652)	NA	NA	NA	uncharacterized protein [Equus caballus]	NA	0.0619	625	922.36	792.74	1014.28	895.96	973.89
NC_009148.3	74511000	74511009	MS2_peak_7896	ODF2L:First_intron	ODF2L:NC_009148.3:74508478-74570604:+:2526	ODF2L(ODF2L)	NA	NA	NA	protein BCAP isoform X1 [Equus caballus]; protein BCAP isoform X2 [Equus caballus]; protein BCAP isoform X3 [Equus caballus]; protein BCAP isoform X4 [Equus caballus]; protein BCAP isoform X5 [Equus caballus]; protein BCAP isoform X6 [Equus caballus]	NA	0.0621	363	801.76	622.67	808.25	888.09	687.99
NC_009148.3	74725519	74725675	MS2_peak_7897	LOC111773605:First_intron;COL24A1:Other_exon	COL24A1:NC_009148.3:74724996-75074201:+:601	COL24A1(COL24A1)	NA	NA	NA	collagen alpha-1(XXIV) chain isoform X1 [Equus caballus]; collagen alpha-1(XXIV) chain isoform X2 [Equus caballus]	NA	0.0621	677	969.26	789.35	955.06	949.63	1086.26
NC_009148.3	75206758	75206967	MS2_peak_7900	CCN1:Other_exon;LOC102148564:Promoter_1kb_2kb	CCN1:NC_009148.3:75205288-75208196:-:1333	CCN1(CCN1)	NA	NA	NA	CCN family member 1 [Equus caballus]	NA	0.0622	859	1208.23	1097.64	1327.07	1235.88	1288.07
NC_009148.3	75295662	75296041	MS2_peak_7903	intergenic	DDAH1:NC_009148.3:75307982-75432926:+:-12130	DDAH1(DDAH1)	NA	NA	NA	N(G),N(G)-dimethylarginine dimethylaminohydrolase 1 isoform X1 [Equus caballus]; N(G),N(G)-dimethylarginine dimethylaminohydrolase 1 isoform X2 [Equus caballus]; N(G),N(G)-dimethylarginine dimethylaminohydrolase 1 isoform X3 [Equus caballus]	NA	0.0623	1138	1391.36	1193.85	1483.05	1422.66	1529.63
NC_009148.3	75451952	75452066	MS2_peak_7906	intergenic	BCL10:NC_009148.3:75469327-75480398:+:-17317	BCL10(BCL10)	NA	NA	NA	B-cell lymphoma/leukemia 10 [Equus caballus]	NA	0.0624	571	917.15	687.72	703.15	1001.87	1105.37
NC_009148.3	78639678	78639912	MS2_peak_7928	ADGRL2:First_intron	ADGRL2:NC_009148.3:78453113-78671126:-:31330	ADGRL2(ADGRL2)	NA	NA	NA	adhesion G protein-coupled receptor L2 isoform X1 [Equus caballus]; adhesion G protein-coupled receptor L2 isoform X10 [Equus caballus]; adhesion G protein-coupled receptor L2 isoform X11 [Equus caballus]; adhesion G protein-coupled receptor L2 isoform X12 [Equus caballus]; adhesion G protein-coupled receptor L2 isoform X13 [Equus caballus]; adhesion G protein-coupled receptor L2 isoform X14 [Equ…	NA	0.0628	1086	1547.69	1242.63	1504.73	1502.81	1737.56
NC_009148.3	79047870	79047982	MS2_peak_7929	LOC111773613:First_intron	LOC111773613:NC_009148.3:79040611-79112426:+:7315	LOC111773613(LOC111773613)	NA	NA	NA	NA	NA	0.0628	279	237.48	111.8	243.56	270.51	406.68
NC_009148.3	80931245	80931663	MS2_peak_7930	ADGRL4:Promoter_0kb_1kb	ADGRL4:NC_009148.3:80931514-81038114:+:-59	ADGRL4(ADGRL4)	NA	NA	NA	adhesion G protein-coupled receptor L4 [Equus caballus]	NA	0.0628	258	272.47	250.7	285.27	319.17	403.62
NC_009148.3	81766120	81766304	MS2_peak_7938	DNAJB4:Other_intron	LOC111773675:NC_009148.3:81783717-81783824:+:-17504	LOC111773675(LOC111773675)	NA	NA	NA	NA	NA	0.063	519	236.73	241.21	195.18	262.63	234.68
NC_009148.3	82714658	82714789	MS2_peak_7949	ST6GALNAC5:First_intron	ST6GALNAC5:NC_009148.3:82552525-82715060:-:336	ST6GALNAC5(ST6GALNAC5)	NA	NA	NA	alpha-N-acetylgalactosaminide alpha-2,6-sialyltransferase 5 [Equus caballus]	NA	0.0633	2326	3375.29	2604.52	3313.92	3157.33	3809.18
NC_009148.3	83427022	83427189	MS2_peak_7951	ST6GALNAC3:First_intron	ST6GALNAC3:NC_009148.3:82927404-83428646:-:1540	ST6GALNAC3(ST6GALNAC3)	NA	NA	NA	alpha-N-acetylgalactosaminide alpha-2,6-sialyltransferase 3 isoform X1 [Equus caballus]; alpha-N-acetylgalactosaminide alpha-2,6-sialyltransferase 3 isoform X2 [Equus caballus]; alpha-N-acetylgalactosaminide alpha-2,6-sialyltransferase 3 isoform X3 [Equus caballus]; alpha-N-acetylgalactosaminide alpha-2,6-sialyltransferase 3 isoform X4 [Equus caballus]; alpha-N-acetylgalactosaminide alpha-2,6-sia…	NA	0.0633	669	1076.46	941.8	1111.03	999.01	1268.2
NC_009148.3	86621519	86621759	MS2_peak_7961	NEGR1:First_exon	NEGR1:NC_009148.3:86621313-87495679:+:326	NEGR1(NEGR1)	78;GO:0005575,cellular_component cellular_component;GO:0005576,cellular_component extracellular region;GO:0005623,cellular_component cell;GO:0005886,cellular_component plasma membrane;GO:0005911,cellular_component cell-cell junction;GO:0005918,cellular_component septate junction;GO:0007043,biological_process cell-cell junction assembly;GO:0007155,biological_process cell adhesion;GO:0007275,biolog…	NEGR1; neuronal growth regulator 1; K06775	map04514	neuronal growth regulator 1 isoform X1 [Equus caballus]; neuronal growth regulator 1 isoform X2 [Equus caballus]; neuronal growth regulator 1 precursor [Equus caballus]	NA	0.0635	730	765.28	624.03	513.81	576.08	645.95
NC_009148.3	87146777	87147016	MS2_peak_7962	LOC111773665:First_exon;NEGR1:Other_intron	LOC111773665:NC_009148.3:87131903-87147048:-:151	LOC111773665(LOC111773665)	NA	NA	NA	NA	NA	0.0635	1300	2273.52	2170.21	2804.28	2160.46	2414.08
NC_009148.3	87737814	87737914	MS2_peak_7964	intergenic	ZRANB2:NC_009148.3:87743227-87762765:+:-5362	ZRANB2(ZRANB2)	NA	NA	NA	zinc finger Ran-binding domain-containing protein 2 isoform X1 [Equus caballus]; zinc finger Ran-binding domain-containing protein 2 isoform X2 [Equus caballus]	NA	0.0635	536	642.45	560.34	657.28	690.58	752.2
NC_009148.3	88308175	88308322	MS2_peak_7969	CTH:Other_intron	CTH:NC_009148.3:88288434-88310756:-:2507	CTH(CTH)	NA	NA	NA	cystathionine gamma-lyase isoform X1 [Equus caballus]; cystathionine gamma-lyase isoform X2 [Equus caballus]	NA	0.0636	640	912.68	779.87	1012.61	856.6	997.59
NC_009148.3	88497562	88497733	MS2_peak_7973	LRRC40:Promoter_1kb_2kb;SRSF11:First_intron	SRSF11:NC_009148.3:88455080-88498762:-:1114	SRSF11(SRSF11)	NA	NA	NA	serine/arginine-rich splicing factor 11 isoform X1 [Equus caballus]; serine/arginine-rich splicing factor 11 isoform X2 [Equus caballus]; serine/arginine-rich splicing factor 11 isoform X3 [Equus caballus]	NA	0.0637	899	1035.52	887.6	1227.81	1016.18	1138.24
NC_009148.3	90460570	90460720	MS2_peak_7983	GNG12:Other_intron	GADD45A:NC_009148.3:90511624-90514665:-:54019	GADD45A(GADD45A)	NA	NA	NA	growth arrest and DNA damage-inducible protein GADD45 alpha [Equus caballus]	NA	0.0641	202	330.53	331.32	423.73	349.94	368.46
NC_009148.3	90470023	90470131	MS2_peak_7984	GNG12:Other_intron	GADD45A:NC_009148.3:90511624-90514665:-:44587	GADD45A(GADD45A)	NA	NA	NA	growth arrest and DNA damage-inducible protein GADD45 alpha [Equus caballus]	NA	0.0642	195	319.36	238.5	290.27	350.66	357.76
NC_009148.3	90470139	90470173	MS2_peak_7985	GNG12:Other_intron	GADD45A:NC_009148.3:90511624-90514665:-:44508	GADD45A(GADD45A)	NA	NA	NA	growth arrest and DNA damage-inducible protein GADD45 alpha [Equus caballus]	NA	0.0642	358	422.1	270.34	407.88	447.98	490
NC_009148.3	90677590	90677725	MS2_peak_7991	intergenic	LOC111773627:NC_009148.3:90696672-90698865:-:21207	LOC111773627(LOC111773627)	NA	NA	NA	NA	NA	0.0643	175	257.58	211.4	297.78	249.04	305.77
NC_009148.3	91259023	91259140	MS2_peak_8001	DYNLT5:Other_intron	DYNLT5:NC_009148.3:91235814-91260260:-:1178	DYNLT5(DYNLT5)	NA	NA	NA	dynein light chain Tctex-type 5 [Equus caballus]	NA	0.0644	115	202.49	180.91	241.06	163.88	314.95
NC_009148.3	91459031	91459108	MS2_peak_8004	SGIP1:First_intron	SGIP1:NC_009148.3:91267072-91465580:-:6510	SGIP1(SGIP1)	NA	NA	NA	SH3-containing GRB2-like protein 3-interacting protein 1 isoform X1 [Equus caballus]; SH3-containing GRB2-like protein 3-interacting protein 1 isoform X10 [Equus caballus]; SH3-containing GRB2-like protein 3-interacting protein 1 isoform X11 [Equus caballus]; SH3-containing GRB2-like protein 3-interacting protein 1 isoform X2 [Equus caballus]; SH3-containing GRB2-like protein 3-interacting protei…	NA	0.0644	493	691.59	668.75	785.73	719.2	774.37
NC_009148.3	91590995	91591003	MS2_peak_8005	PDE4B:Other_intron	SGIP1:NC_009148.3:91267072-91465580:-:-125419	SGIP1(SGIP1)	NA	NA	NA	SH3-containing GRB2-like protein 3-interacting protein 1 isoform X1 [Equus caballus]; SH3-containing GRB2-like protein 3-interacting protein 1 isoform X10 [Equus caballus]; SH3-containing GRB2-like protein 3-interacting protein 1 isoform X11 [Equus caballus]; SH3-containing GRB2-like protein 3-interacting protein 1 isoform X2 [Equus caballus]; SH3-containing GRB2-like protein 3-interacting protei…	NA	0.0645	264	513.66	327.26	558.02	496.64	421.97
NC_009148.3	91605453	91605629	MS2_peak_8007	PDE4B:Other_intron	SGIP1:NC_009148.3:91267072-91465580:-:-139961	SGIP1(SGIP1)	NA	NA	NA	SH3-containing GRB2-like protein 3-interacting protein 1 isoform X1 [Equus caballus]; SH3-containing GRB2-like protein 3-interacting protein 1 isoform X10 [Equus caballus]; SH3-containing GRB2-like protein 3-interacting protein 1 isoform X11 [Equus caballus]; SH3-containing GRB2-like protein 3-interacting protein 1 isoform X2 [Equus caballus]; SH3-containing GRB2-like protein 3-interacting protei…	NA	0.0645	527	819.63	642.32	739.02	785.75	983.83
NC_009148.3	92237032	92237164	MS2_peak_8015	LEPR:First_intron	LEPR:NC_009148.3:92164044-92238035:-:936	LEPR(LEPR)	NA	NA	NA	leptin receptor isoform X1 [Equus caballus]; leptin receptor isoform X2 [Equus caballus]; leptin receptor isoform X3 [Equus caballus]	NA	0.0647	2152	3075.28	2487.3	3017.81	2952.66	3518.69
NC_009148.3	92305308	92305458	MS2_peak_8016	intergenic	LEPROT:NC_009148.3:92307648-92329537:-:24153	LEPROT(LEPROT)	NA	NA	NA	leptin receptor gene-related protein isoform X1 [Equus caballus]; leptin receptor gene-related protein isoform X2 [Equus caballus]; leptin receptor gene-related protein isoform X3 [Equus caballus]; leptin receptor gene-related protein isoform X4 [Equus caballus]	NA	0.0647	524	772.73	664	817.43	750.69	851.58
NC_009148.3	92683406	92683652	MS2_peak_8026	intergenic	JAK1:NC_009148.3:92689178-92811846:+:-5648	JAK1(JAK1)	NA	NA	NA	tyrosine-protein kinase JAK1 isoform X1 [Equus caballus]; tyrosine-protein kinase JAK1 isoform X2 [Equus caballus]	NA	0.065	543	754.86	657.91	797.41	714.19	898.97
NC_009148.3	92734348	92734574	MS2_peak_8030	JAK1:First_intron	JAK1:NC_009148.3:92689178-92811846:+:45283	JAK1(JAK1)	NA	NA	NA	tyrosine-protein kinase JAK1 isoform X1 [Equus caballus]; tyrosine-protein kinase JAK1 isoform X2 [Equus caballus]	NA	0.0651	214	226.31	293.38	300.28	254.05	440.31
NC_009148.3	94030559	94030770	MS2_peak_8045	ALG6:Other_intron	ALG6:NC_009148.3:93989288-94057877:-:27212	ALG6(ALG6)	NA	NA	NA	dolichyl pyrophosphate Man9GlcNAc2 alpha-1,3-glucosyltransferase isoform X1 [Equus caballus]; dolichyl pyrophosphate Man9GlcNAc2 alpha-1,3-glucosyltransferase isoform X2 [Equus caballus]; dolichyl pyrophosphate Man9GlcNAc2 alpha-1,3-glucosyltransferase isoform X3 [Equus caballus]; dolichyl pyrophosphate Man9GlcNAc2 alpha-1,3-glucosyltransferase isoform X4 [Equus caballus]	NA	0.0655	296	521.11	368.59	502.13	383.57	726.21
NC_009148.3	94080227	94080279	MS2_peak_8047	intergenic	FOXD3:NC_009148.3:94085169-94087286:-:7032	FOXD3(FOXD3)	NA	NA	NA	forkhead box protein D3 [Equus caballus]	Fork_head	0.0655	106	273.95	172.1	295.27	214.69	296.6
NC_009148.3	94086506	94086639	MS2_peak_8048	FOXD3:First_exon	FOXD3:NC_009148.3:94085169-94087286:-:713	FOXD3(FOXD3)	NA	NA	NA	forkhead box protein D3 [Equus caballus]	Fork_head	0.0656	450	680.42	546.79	681.47	641.91	769.02
NC_009148.3	94086752	94086911	MS2_peak_8049	FOXD3:First_exon	FOXD3:NC_009148.3:94085169-94087286:-:454	FOXD3(FOXD3)	NA	NA	NA	forkhead box protein D3 [Equus caballus]	Fork_head	0.0656	450	700.52	627.42	750.7	707.75	756.79
NC_009148.3	94671396	94671517	MS2_peak_8054	DOCK7:Other_intron	DOCK7:NC_009148.3:94635353-94839474:+:36103	DOCK7(DOCK7)	NA	NA	NA	dedicator of cytokinesis protein 7 [Equus caballus]	NA	0.0659	955	1387.64	1134.23	1389.63	1348.95	1504.41
NC_009148.3	94950669	94950950	MS2_peak_8061	intergenic	KANK4:NC_009148.3:94960741-94998204:+:-9931	KANK4(KANK4)	NA	NA	NA	KN motif and ankyrin repeat domain-containing protein 4 [Equus caballus]	NA	0.066	474	541.21	468.19	573.87	610.43	604.67
NC_009148.3	95009485	95009572	MS2_peak_8064	intergenic	L1TD1:NC_009148.3:95011995-95031128:-:21599	L1TD1(L1TD1)	NA	NA	NA	LINE-1 type transposase domain-containing protein 1 [Equus caballus]	NA	0.0662	302	362.54	274.41	372.85	392.16	416.62
NC_009148.3	95031050	95031380	MS2_peak_8065	L1TD1:Promoter_0kb_1kb	L1TD1:NC_009148.3:95011995-95031128:-:-87	L1TD1(L1TD1)	NA	NA	NA	LINE-1 type transposase domain-containing protein 1 [Equus caballus]	NA	0.0662	281	485.38	344.2	434.57	448.7	570.27
NC_009148.3	95031442	95031447	MS2_peak_8066	L1TD1:Promoter_0kb_1kb	L1TD1:NC_009148.3:95011995-95031128:-:-316	L1TD1(L1TD1)	NA	NA	NA	LINE-1 type transposase domain-containing protein 1 [Equus caballus]	NA	0.0662	672	958.09	853.04	1106.86	931.02	1004.47
NC_009148.3	95031591	95031592	MS2_peak_8067	L1TD1:Promoter_0kb_1kb	L1TD1:NC_009148.3:95011995-95031128:-:-463	L1TD1(L1TD1)	NA	NA	NA	LINE-1 type transposase domain-containing protein 1 [Equus caballus]	NA	0.0663	465	793.57	700.59	778.22	813.66	885.21
NC_009148.3	95031771	95032041	MS2_peak_8068	L1TD1:Promoter_0kb_1kb	L1TD1:NC_009148.3:95011995-95031128:-:-778	L1TD1(L1TD1)	NA	NA	NA	LINE-1 type transposase domain-containing protein 1 [Equus caballus]	NA	0.0663	447	654.36	481.06	690.64	638.34	637.54
NC_009148.3	95163859	95164073	MS2_peak_8069	PATJ:Other_intron	LOC111773633:NC_009148.3:95261969-95271697:+:-98002	LOC111773633(LOC111773633)	NA	NA	NA	NA	NA	0.0663	201	347.65	267.63	357.83	352.8	363.11
NC_009148.3	95541479	95541629	MS2_peak_8074	LOC111773638:First_intron	LOC111773638:NC_009148.3:95541125-95550654:+:429	LOC111773638(LOC111773638)	NA	NA	NA	NA	NA	0.0664	1111	1304.26	1196.56	1545.6	1272.38	1498.29
NC_009148.3	95801304	95801386	MS2_peak_8079	NFIA:Other_intron	LOC111773637:NC_009148.3:96056568-96083378:+:-255222	LOC111773637(LOC111773637)	NA	NA	NA	NA	NA	0.0665	1799	2477.5	2012.34	2589.08	2346.53	2705.33
NC_009149.3	5876850	5877224	MS2_peak_8116	PECR:First_exon;TMEM169:Promoter_0kb_1kb	TMEM169:NC_009149.3:5877252-5903862:+:-214	TMEM169(TMEM169)	NA	NA	NA	transmembrane protein 169 [Equus caballus]	NA	0.0673	340	434.75	355.72	453.76	465.87	478.54
NC_009149.3	6397397	6397578	MS2_peak_8124	IGFBP5:First_intron	IGFBP5:NC_009149.3:6384029-6401421:-:3933	IGFBP5(IGFBP5)	248;GO:0000003,biological_process reproduction;GO:0001503,biological_process ossification;GO:0001558,biological_process regulation of cell growth;GO:0001649,biological_process osteoblast differentiation;GO:0001942,biological_process hair follicle development;GO:0001968,molecular_function fibronectin binding;GO:0002009,biological_process morphogenesis of an epithelium;GO:0003674,molecular_function…	NA	NA	insulin-like growth factor-binding protein 5 precursor [Equus caballus]	NA	0.0674	85	317.13	227.66	437.07	473.03	333.29
NC_009149.3	6399242	6399449	MS2_peak_8125	IGFBP5:First_intron	IGFBP5:NC_009149.3:6384029-6401421:-:2075	IGFBP5(IGFBP5)	248;GO:0000003,biological_process reproduction;GO:0001503,biological_process ossification;GO:0001558,biological_process regulation of cell growth;GO:0001649,biological_process osteoblast differentiation;GO:0001942,biological_process hair follicle development;GO:0001968,molecular_function fibronectin binding;GO:0002009,biological_process morphogenesis of an epithelium;GO:0003674,molecular_function…	NA	NA	insulin-like growth factor-binding protein 5 precursor [Equus caballus]	NA	0.0674	1901	2394.87	2191.89	2665.81	2371.57	2739.73
NC_009149.3	7570666	7570698	MS2_peak_8134	TNS1:First_intron	LOC111773836:NC_009149.3:7548427-7555215:+:22255	LOC111773836(LOC111773836)	NA	NA	NA	NA	NA	0.0677	578	806.23	729.73	883.32	759.99	956.31
NC_009149.3	7613075	7613235	MS2_peak_8138	LOC111773835:Other_intron;RUFY4:Other_intron	CXCR2:NC_009149.3:7619796-7635887:+:-6640	CXCR2(CXCR2)	NA	NA	NA	C-X-C chemokine receptor type 2 isoform X1 [Equus caballus]; C-X-C chemokine receptor type 2 isoform X2 [Equus caballus]	NA	0.0677	908	1240.24	937.06	1227.81	1235.16	1274.31
NC_009149.3	7803420	7803637	MS2_peak_8147	CATIP:First_intron	CATIP:NC_009149.3:7803301-7810265:+:227	CATIP(CATIP)	NA	NA	NA	ciliogenesis-associated TTC17-interacting protein isoform X1 [Equus caballus]; ciliogenesis-associated TTC17-interacting protein isoform X2 [Equus caballus]	NA	0.0679	555	801.02	602.35	779.06	805.08	820.24
NC_009149.3	8079445	8079549	MS2_peak_8160	TTLL4:First_intron	TTLL4:NC_009149.3:8074103-8106086:+:5394	TTLL4(TTLL4)	NA	NA	NA	tubulin monoglutamylase TTLL4 isoform X1 [Equus caballus]; tubulin monoglutamylase TTLL4 isoform X2 [Equus caballus]; tubulin monoglutamylase TTLL4 isoform X3 [Equus caballus]	NA	0.0683	794	896.31	848.98	1052.65	929.59	1027.4
NC_009149.3	8243899	8244091	MS2_peak_8169	WNT10A:Promoter_0kb_1kb	WNT10A:NC_009149.3:8244075-8256787:+:-79	WNT10A(WNT10A)	NA	NA	NA	protein Wnt-10a [Equus caballus]	NA	0.0685	495	675.21	625.38	737.35	641.2	840.11
NC_009149.3	8395964	8396114	MS2_peak_8177	IHH:Promoter_0kb_1kb	IHH:NC_009149.3:8389427-8395918:-:-121	IHH(IHH)	NA	NA	NA	indian hedgehog protein [Equus caballus]	NA	0.0688	590	749.65	649.1	797.41	782.89	806.48
NC_009149.3	8589718	8589955	MS2_peak_8189	DNAJB2:Other_intron	DNAJB2:NC_009149.3:8588900-8596297:+:936	DNAJB2(DNAJB2)	NA	NA	NA	dnaJ homolog subfamily B member 2 isoform X1 [Equus caballus]; dnaJ homolog subfamily B member 2 isoform X2 [Equus caballus]	zf-C2H2	0.0691	298	417.63	298.8	430.4	398.6	457.9
NC_009149.3	10566559	10566562	MS2_peak_8207	EPHA4:Promoter_0kb_1kb	EPHA4:NC_009149.3:10427666-10566119:-:-441	EPHA4(EPHA4)	NA	NA	NA	ephrin type-A receptor 4 isoform X1 [Equus caballus]; ephrin type-A receptor 4 isoform X2 [Equus caballus]	NA	0.0697	520	748.91	640.97	799.91	732.08	806.48
NC_009149.3	11221220	11221474	MS2_peak_8213	intergenic	PAX3:NC_009149.3:11108460-11200892:-:-20455	PAX3(PAX3)	NA	NA	NA	paired box protein Pax-3 isoform X1 [Equus caballus]; paired box protein Pax-3 isoform X2 [Equus caballus]; paired box protein Pax-3 isoform X3 [Equus caballus]	PAX	0.0698	629	897.8	626.06	948.38	825.83	882.16
NC_009149.3	11813670	11814242	MS2_peak_8225	KCNE4:Other_exon	KCNE4:NC_009149.3:11812826-11816240:+:1130	KCNE4(KCNE4)	NA	NA	NA	LOW QUALITY PROTEIN: potassium voltage-gated channel subfamily E member 4 [Equus caballus]	NA	0.0702	189	90.08	86.73	191.01	110.21	268.32
NC_009149.3	12925059	12925504	MS2_peak_8231	intergenic	FAM124B:NC_009149.3:12874450-12897719:-:-27562	FAM124B(FAM124B)	NA	NA	NA	protein FAM124B [Equus caballus]	NA	0.0703	855	1275.97	1029.88	1408.81	1134.98	1349.99
NC_009149.3	15154273	15154406	MS2_peak_8244	RHBDD1:three_prime_UTR;RHBDD1:Other_exon	RHBDD1:NC_009149.3:15036821-15156491:+:117518	RHBDD1(RHBDD1)	NA	NA	NA	rhomboid-related protein 4 isoform X1 [Equus caballus]; rhomboid-related protein 4 isoform X2 [Equus caballus]	NA	0.0706	1402	2098.58	1790.1	2103.62	2003.74	2387.33
NC_009149.3	16889786	16889900	MS2_peak_8250	PID1:First_intron	PID1:NC_009149.3:16665580-16893213:-:3369	PID1(PID1)	NA	NA	NA	PTB-containing, cubilin and LRP1-interacting protein isoform X1 [Equus caballus]; PTB-containing, cubilin and LRP1-interacting protein isoform X2 [Equus caballus]; PTB-containing, cubilin and LRP1-interacting protein isoform X3 [Equus caballus]	NA	0.0709	501	781.66	694.49	866.64	692.72	924.2
NC_009149.3	16890760	16891000	MS2_peak_8251	PID1:First_exon;PID1:five_prime_UTR	PID1:NC_009149.3:16665580-16893213:-:2332	PID1(PID1)	NA	NA	NA	PTB-containing, cubilin and LRP1-interacting protein isoform X1 [Equus caballus]; PTB-containing, cubilin and LRP1-interacting protein isoform X2 [Equus caballus]; PTB-containing, cubilin and LRP1-interacting protein isoform X3 [Equus caballus]	NA	0.0709	216	421.35	325.9	419.56	405.76	447.19
NC_009149.3	17254661	17254734	MS2_peak_8252	DNER:First_intron	DNER:NC_009149.3:16953584-17255451:-:753	DNER(DNER)	NA	NA	NA	delta and Notch-like epidermal growth factor-related receptor [Equus caballus]	NA	0.0709	1105	1589.38	1448.61	1620.67	1605.14	1815.53
NC_009149.3	17556541	17556726	MS2_peak_8258	intergenic	SLC16A14:NC_009149.3:17518641-17551124:-:-5509	SLC16A14(SLC16A14)	NA	NA	NA	monocarboxylate transporter 14 [Equus caballus]	NA	0.071	1900	2602.56	2499.5	2934.4	2644.23	2907.14
NC_009149.3	18118824	18118888	MS2_peak_8265	intergenic	ITM2C:NC_009149.3:18150051-18163936:+:-31194	ITM2C(ITM2C)	NA	NA	NA	integral membrane protein 2C [Equus caballus]	NA	0.0714	578	938	735.15	1039.3	827.98	948.66
NC_009149.3	18740213	18740282	MS2_peak_8285	TEX44:First_exon	TEX44:NC_009149.3:18739023-18740396:+:1224	TEX44(TEX44)	NA	NA	NA	testis-expressed protein 44 [Equus caballus]	NA	0.072	836	1071.99	879.47	1079.34	1096.33	1155.82
NC_009149.3	19518661	19518850	MS2_peak_8307	EIF4E2:Other_intron	EIF4E2:NC_009149.3:19512192-19540374:+:6563	EIF4E2(EIF4E2)	130;GO:0000339,molecular_function RNA cap binding;GO:0000340,molecular_function RNA 7-methylguanosine cap binding;GO:0001701,biological_process in utero embryonic development;GO:0003674,molecular_function molecular_function;GO:0003676,molecular_function nucleic acid binding;GO:0003723,molecular_function RNA binding;GO:0005488,molecular_function binding;GO:0005515,molecular_function protein bindin…	EIF4E; translation initiation factor 4E; K03259	map01521,map04066,map04150,map04151,map04211,map04910	eukaryotic translation initiation factor 4E type 2 [Equus caballus]; eukaryotic translation initiation factor 4E type 2 isoform X1 [Equus caballus]; eukaryotic translation initiation factor 4E type 2 isoform X2 [Equus caballus]	NA	0.0727	1101	1498.56	1317.84	1559.78	1504.24	1637.42
NC_009149.3	20099291	20099356	MS2_peak_8323	LOC111774087:Promoter_2kb_3kb;ATG16L1:Other_intron	LOC111774087:NC_009149.3:20102121-20102397:+:-2797	LOC111774087(LOC111774087)	NA	NA	NA	NA	NA	0.0733	609	833.77	767.67	929.2	812.23	942.55
NC_009149.3	20276179	20276328	MS2_peak_8328	intergenic	USP40:NC_009149.3:20279194-20356384:-:80130	USP40(USP40)	NA	NA	NA	ubiquitin carboxyl-terminal hydrolase 40 isoform X1 [Equus caballus]; ubiquitin carboxyl-terminal hydrolase 40 isoform X10 [Equus caballus]; ubiquitin carboxyl-terminal hydrolase 40 isoform X2 [Equus caballus]; ubiquitin carboxyl-terminal hydrolase 40 isoform X3 [Equus caballus]; ubiquitin carboxyl-terminal hydrolase 40 isoform X4 [Equus caballus]; ubiquitin carboxyl-terminal hydrolase 40 isoform…	NA	0.0734	864	615.65	598.28	467.1	585.38	607.73
NC_009149.3	20879533	20879699	MS2_peak_8338	LOC111773792:First_intron;LOC106783257:Promoter_1kb_2kb	LOC111773792:NC_009149.3:20878041-20880207:-:590	LOC111773792(LOC111773792)	NA	NA	NA	NA	NA	0.0739	161	182.39	179.55	190.18	267.64	233.15
NC_009149.3	21409749	21409899	MS2_peak_8345	SH3BP4:First_intron	SH3BP4:NC_009149.3:21396464-21491109:+:13360	SH3BP4(SH3BP4)	NA	NA	NA	SH3 domain-binding protein 4 [Equus caballus]	NA	0.0741	485	702.75	561.69	749.86	661.24	736.15
NC_009149.3	21490328	21490387	MS2_peak_8351	SH3BP4:Other_intron	SH3BP4:NC_009149.3:21396464-21491109:+:93893	SH3BP4(SH3BP4)	NA	NA	NA	SH3 domain-binding protein 4 [Equus caballus]	NA	0.0743	291	216.63	211.4	303.62	318.45	298.89
NC_009149.3	21760442	21760633	MS2_peak_8352	intergenic	AGAP1:NC_009149.3:21809324-22374176:+:-48786	AGAP1(AGAP1)	NA	NA	NA	arf-GAP with GTPase, ANK repeat and PH domain-containing protein 1 isoform X1 [Equus caballus]; arf-GAP with GTPase, ANK repeat and PH domain-containing protein 1 isoform X10 [Equus caballus]; arf-GAP with GTPase, ANK repeat and PH domain-containing protein 1 isoform X11 [Equus caballus]; arf-GAP with GTPase, ANK repeat and PH domain-containing protein 1 isoform X2 [Equus caballus]; arf-GAP with …	NA	0.0743	634	852.38	740.57	954.22	827.26	907.38
NC_009149.3	21907397	21907591	MS2_peak_8357	AGAP1:First_intron	AGAP1:NC_009149.3:21809324-22374176:+:98170	AGAP1(AGAP1)	NA	NA	NA	arf-GAP with GTPase, ANK repeat and PH domain-containing protein 1 isoform X1 [Equus caballus]; arf-GAP with GTPase, ANK repeat and PH domain-containing protein 1 isoform X10 [Equus caballus]; arf-GAP with GTPase, ANK repeat and PH domain-containing protein 1 isoform X11 [Equus caballus]; arf-GAP with GTPase, ANK repeat and PH domain-containing protein 1 isoform X2 [Equus caballus]; arf-GAP with …	NA	0.0744	569	826.33	697.2	850.79	811.52	887.51
NC_009149.3	21996777	21997044	MS2_peak_8359	AGAP1:First_intron	AGAP1:NC_009149.3:21809324-22374176:+:187586	AGAP1(AGAP1)	NA	NA	NA	arf-GAP with GTPase, ANK repeat and PH domain-containing protein 1 isoform X1 [Equus caballus]; arf-GAP with GTPase, ANK repeat and PH domain-containing protein 1 isoform X10 [Equus caballus]; arf-GAP with GTPase, ANK repeat and PH domain-containing protein 1 isoform X11 [Equus caballus]; arf-GAP with GTPase, ANK repeat and PH domain-containing protein 1 isoform X2 [Equus caballus]; arf-GAP with …	NA	0.0744	1278	1839.51	1832.11	2092.78	1767.59	2231.38
NC_009149.3	23468776	23469024	MS2_peak_8365	COL6A3:First_intron	COL6A3:NC_009149.3:23386078-23470139:-:1238	COL6A3(COL6A3)	NA	NA	NA	collagen alpha-3(VI) chain isoform X1 [Equus caballus]; collagen alpha-3(VI) chain isoform X2 [Equus caballus]; collagen alpha-3(VI) chain isoform X3 [Equus caballus]; collagen alpha-3(VI) chain isoform X4 [Equus caballus]; collagen alpha-3(VI) chain isoform X5 [Equus caballus]	NA	0.0746	687	938	796.13	936.7	968.24	1009.05
NC_009149.3	23538515	23538538	MS2_peak_8367	MLPH:First_intron	MLPH:NC_009149.3:23538146-23589657:+:380	MLPH(MLPH)	NA	NA	NA	melanophilin isoform X1 [Equus caballus]; melanophilin isoform X2 [Equus caballus]; melanophilin isoform X3 [Equus caballus]; melanophilin isoform X4 [Equus caballus]; melanophilin isoform X5 [Equus caballus]; melanophilin isoform X6 [Equus caballus]	NA	0.0746	174	154.84	177.52	196.85	174.61	331.76
NC_009149.3	23610268	23610494	MS2_peak_8368	RAB17:Other_intron	PRLH:NC_009149.3:23594613-23601798:+:15768	PRLH(PRLH)	NA	NA	NA	prolactin-releasing peptide [Equus caballus]	NA	0.0746	657	864.3	699.91	891.66	840.14	942.55
NC_009149.3	23959604	23959726	MS2_peak_8379	UBE2F:Other_intron	UBE2F:NC_009149.3:23925619-23983066:+:34046	UBE2F(UBE2F)	NA	NA	NA	NEDD8-conjugating enzyme UBE2F isoform X1 [Equus caballus]; NEDD8-conjugating enzyme UBE2F isoform X2 [Equus caballus]	NA	0.0748	1184	1701.79	1360.53	1673.22	1633.05	1840.76
NC_009149.3	24046890	24047009	MS2_peak_8381	ESPNL:Other_intron	ESPNL:NC_009149.3:24031558-24060530:+:15391	ESPNL(ESPNL)	NA	NA	NA	espin-like protein [Equus caballus]	NA	0.0749	644	254.6	295.41	272.75	309.15	260.67
NC_009149.3	24196987	24197182	MS2_peak_8391	PER2:First_intron	PER2:NC_009149.3:24157296-24199710:-:2625	PER2(PER2)	NA	NA	NA	period circadian protein homolog 2 [Equus caballus]	bHLH	0.0753	1120	1543.23	1320.55	1505.57	1590.83	1692.46
NC_009149.3	24628633	24628738	MS2_peak_8397	TWIST2:First_intron;LOC111773877:Promoter_1kb_2kb	TWIST2:NC_009149.3:24627332-24678864:+:1353	TWIST2(TWIST2)	NA	NA	NA	twist-related protein 2 [Equus caballus]	bHLH	0.0757	676	971.49	901.15	1073.5	976.11	1046.51
NC_009149.3	24916553	24916799	MS2_peak_8399	HDAC4:Other_intron	LOC111773878:NC_009149.3:24982799-24992815:-:76138	LOC111773878(LOC111773878)	NA	NA	NA	NA	NA	0.0758	1177	1817.92	1340.88	1724.94	1650.23	1965.36
NC_009149.3	24916958	24917229	MS2_peak_8400	HDAC4:Other_intron	LOC111773878:NC_009149.3:24982799-24992815:-:75721	LOC111773878(LOC111773878)	NA	NA	NA	NA	NA	0.0759	408	611.93	510.88	615.57	593.25	685.7
NC_009149.3	26355216	26355554	MS2_peak_8410	SNED1:First_intron	SNED1:NC_009149.3:26344442-26425056:+:10943	SNED1(SNED1)	NA	NA	NA	sushi, nidogen and EGF-like domain-containing protein 1 [Equus caballus]	NA	0.0762	677	956.61	760.22	1008.44	918.14	973.12
NC_009149.3	26476813	26476931	MS2_peak_8414	PPP1R7:First_intron;PASK:Promoter_1kb_2kb	PPP1R7:NC_009149.3:26475443-26506870:+:1429	PPP1R7(PPP1R7)	NA	NA	NA	protein phosphatase 1 regulatory subunit 7 isoform X1 [Equus caballus]; protein phosphatase 1 regulatory subunit 7 isoform X2 [Equus caballus]; protein phosphatase 1 regulatory subunit 7 isoform X3 [Equus caballus]; protein phosphatase 1 regulatory subunit 7 isoform X4 [Equus caballus]	NA	0.0764	766	1193.34	968.9	1206.12	1111.36	1276.61
NC_009149.3	26560417	26560653	MS2_peak_8417	HDLBP:Other_intron	ANO7:NC_009149.3:26513235-26544993:+:47300	ANO7(ANO7)	NA	NA	NA	anoctamin-7 [Equus caballus]	NA	0.0765	121	242.69	166.68	247.73	207.53	282.08
NC_009149.3	26569284	26569356	MS2_peak_8418	HDLBP:Other_intron	SEPTIN2:NC_009149.3:26623829-26658475:+:-54508	SEPTIN2(SEPTIN2)	NA	NA	NA	septin-2 [Equus caballus]	NA	0.0765	1143	1517.17	1287.35	1774.15	1383.3	1615.25
NC_009149.3	26588105	26588440	MS2_peak_8419	HDLBP:First_intron	SEPTIN2:NC_009149.3:26623829-26658475:+:-35556	SEPTIN2(SEPTIN2)	NA	NA	NA	septin-2 [Equus caballus]	NA	0.0765	773	1169.52	996	1240.32	1172.91	1166.53
NC_009149.3	26844100	26844198	MS2_peak_8426	THAP4:Other_intron	ATG4B:NC_009149.3:26873768-26902157:+:-29618	ATG4B(ATG4B)	NA	NA	NA	cysteine protease ATG4B isoform X1 [Equus caballus]; cysteine protease ATG4B isoform X2 [Equus caballus]	NA	0.0768	998	1459.85	1283.97	1571.46	1411.21	1555.62
NC_009149.3	26847859	26848075	MS2_peak_8427	THAP4:Other_intron	ATG4B:NC_009149.3:26873768-26902157:+:-25800	ATG4B(ATG4B)	NA	NA	NA	cysteine protease ATG4B isoform X1 [Equus caballus]; cysteine protease ATG4B isoform X2 [Equus caballus]	NA	0.0768	1156	1756.14	1364.59	1896.76	1542.17	1814.77
NC_009149.3	27960418	27960576	MS2_peak_8444	LOC106781025:Other_intron;LOC102148492:Promoter_1kb_2kb	LOC102148492:NC_009149.3:27957411-27958885:-:-1612	LOC102148492(LOC102148492)	NA	NA	NA	NA	NA	0.0773	815	1049.66	904.54	1108.53	1028.35	1168.06
NC_009149.3	28456018	28456124	MS2_peak_8449	MICAL3:Other_intron	BID:NC_009149.3:28481594-28509113:+:-25522	BID(BID)	NA	NA	NA	BH3-interacting domain death agonist [Equus caballus]	NA	0.0774	796	1098.79	959.42	1090.18	1082.02	1278.9
NC_009149.3	28900988	28901114	MS2_peak_8459	intergenic	LOC102147661:NC_009149.3:28901766-28908439:-:7387	LOC102147661(LOC102147661)	NA	NA	NA	NA	NA	0.0776	228	286.61	200.56	277.76	294.12	354.7
NC_009149.3	31074603	31074730	MS2_peak_8490	NINJ2:First_intron	LOC111773892:NC_009149.3:31048782-31055701:-:-18965	LOC111773892(LOC111773892)	NA	NA	NA	NA	NA	0.0787	1028	1279.69	1082.73	1348.76	1250.91	1424.14
NC_009149.3	31608948	31609114	MS2_peak_8499	intergenic	WASHC1:NC_009149.3:31614755-31631649:+:-5723	WASHC1(WASHC1)	NA	NA	NA	WASH complex subunit 1 isoform X1 [Equus caballus]; WASH complex subunit 1 isoform X2 [Equus caballus]	NA	0.0789	1278	1992.12	1575.31	2012.71	1855.61	2058.62
NC_009149.3	31822687	31822799	MS2_peak_8506	NRIP2:First_exon;NRIP2:five_prime_UTR	NRIP2:NC_009149.3:31814449-31823670:-:926	NRIP2(NRIP2)	NA	NA	NA	nuclear receptor-interacting protein 2 isoform X1 [Equus caballus]; nuclear receptor-interacting protein 2 isoform X2 [Equus caballus]	NA	0.0792	858	1214.93	998.04	1231.98	1175.77	1291.89
NC_009149.3	32273106	32273185	MS2_peak_8517	TSPAN11:First_intron	TSPAN11:NC_009149.3:32217953-32285322:-:12176	TSPAN11(TSPAN11)	NA	NA	NA	tetraspanin-11 [Equus caballus]	NA	0.0797	991	1228.33	1130.16	1231.98	1265.94	1497.53
NC_009149.3	32284433	32284566	MS2_peak_8518	TSPAN11:First_intron	TSPAN11:NC_009149.3:32217953-32285322:-:822	TSPAN11(TSPAN11)	NA	NA	NA	tetraspanin-11 [Equus caballus]	NA	0.0797	740	1114.43	893.69	1064.32	1100.63	1180.29
NC_009149.3	32914726	32914973	MS2_peak_8525	intergenic	LOC111773898:NC_009149.3:32848806-32857978:+:66043	LOC111773898(LOC111773898)	NA	NA	NA	NA	NA	0.0798	288	128.79	149.74	144.3	85.87	149.06
NC_009149.3	33173907	33174047	MS2_peak_8535	FGF23:Promoter_2kb_3kb	FGF23:NC_009149.3:33157021-33171564:-:-2413	FGF23(FGF23)	NA	NA	NA	fibroblast growth factor 23 [Equus caballus]	NA	0.0802	855	1269.27	1083.41	1432.17	1019.05	1563.27
NC_009149.3	33197243	33197403	MS2_peak_8538	intergenic	FGF23:NC_009149.3:33157021-33171564:-:-25759	FGF23(FGF23)	NA	NA	NA	fibroblast growth factor 23 [Equus caballus]	NA	0.0803	729	940.23	861.17	1108.53	943.91	976.18
NC_009149.3	33523383	33523584	MS2_peak_8541	GALNT8:Other_intron	KCNA6:NC_009149.3:33561836-33601162:+:-38352	KCNA6(KCNA6)	75;GO:0003674,molecular_function molecular_function;GO:0005215,molecular_function transporter activity;GO:0005216,molecular_function ion channel activity;GO:0005244,molecular_function voltage-gated ion channel activity;GO:0005249,molecular_function voltage-gated potassium channel activity;GO:0005251,molecular_function delayed rectifier potassium channel activity;GO:0005261,molecular_function cati…	NA	NA	potassium voltage-gated channel subfamily A member 6 [Equus caballus]; potassium voltage-gated channel subfamily A member 6 isoform X1 [Equus caballus]	NA	0.0804	671	389.34	317.1	357	289.83	377.63
NC_009149.3	33659669	33659801	MS2_peak_8542	KCNA1:First_exon;KCNA1:five_prime_UTR	KCNA1:NC_009149.3:33659735-33668428:+:0	KCNA1(KCNA1)	321;GO:0000003,biological_process reproduction;GO:0000902,biological_process cell morphogenesis;GO:0000904,biological_process cell morphogenesis involved in differentiation;GO:0001508,biological_process action potential;GO:0001964,biological_process startle response;GO:0003008,biological_process system process;GO:0003674,molecular_function molecular_function;GO:0005215,molecular_function transpor…	NA	NA	potassium voltage-gated channel subfamily A member 1 [Equus caballus]; potassium voltage-gated channel subfamily A member 1 isoform X1 [Equus caballus]	MYB	0.0805	676	985.64	848.3	1081.01	864.47	1138.24
NC_009149.3	33659980	33660255	MS2_peak_8543	KCNA1:First_exon;KCNA1:five_prime_UTR	KCNA1:NC_009149.3:33659735-33668428:+:382	KCNA1(KCNA1)	321;GO:0000003,biological_process reproduction;GO:0000902,biological_process cell morphogenesis;GO:0000904,biological_process cell morphogenesis involved in differentiation;GO:0001508,biological_process action potential;GO:0001964,biological_process startle response;GO:0003008,biological_process system process;GO:0003674,molecular_function molecular_function;GO:0005215,molecular_function transpor…	NA	NA	potassium voltage-gated channel subfamily A member 1 [Equus caballus]; potassium voltage-gated channel subfamily A member 1 isoform X1 [Equus caballus]	MYB	0.0805	1021	1526.1	1024.46	1384.62	1412.64	1593.85
NC_009149.3	33661063	33661146	MS2_peak_8545	KCNA1:Other_exon;KCNA1:five_prime_UTR	KCNA1:NC_009149.3:33659735-33668428:+:1369	KCNA1(KCNA1)	321;GO:0000003,biological_process reproduction;GO:0000902,biological_process cell morphogenesis;GO:0000904,biological_process cell morphogenesis involved in differentiation;GO:0001508,biological_process action potential;GO:0001964,biological_process startle response;GO:0003008,biological_process system process;GO:0003674,molecular_function molecular_function;GO:0005215,molecular_function transpor…	NA	NA	potassium voltage-gated channel subfamily A member 1 [Equus caballus]; potassium voltage-gated channel subfamily A member 1 isoform X1 [Equus caballus]	MYB	0.0805	313	322.34	371.3	383.69	473.03	390.63
NC_009149.3	34748232	34748465	MS2_peak_8554	VWF:Other_exon;VWF:five_prime_UTR	CD9:NC_009149.3:34796271-34828525:+:-47922	CD9(CD9)	NA	NA	NA	CD9 antigen [Equus caballus]	NA	0.0808	311	521.11	481.74	596.39	489.49	584.03
NC_009149.3	34919083	34919531	MS2_peak_8562	TNFRSF1A:First_intron	TNFRSF1A:NC_009149.3:34912534-34924816:-:5508	TNFRSF1A(TNFRSF1A)	NA	NA	NA	tumor necrosis factor receptor superfamily member 1A [Equus caballus]	NA	0.0809	800	1197.06	983.13	1246.99	1144.28	1224.62
NC_009149.3	35002807	35002998	MS2_peak_8567	LOC106783291:Other_intron	LOC106783291:NC_009149.3:34998886-35005829:-:2926	LOC106783291(LOC106783291)	NA	NA	NA	NA	NA	0.0812	677	922.36	737.86	912.52	953.21	939.49
NC_009149.3	35109120	35109318	MS2_peak_8576	IFFO1:First_exon	IFFO1:NC_009149.3:35097031-35109948:-:728	IFFO1(IFFO1)	NA	NA	NA	non-homologous end joining factor IFFO1 isoform X1 [Equus caballus]; non-homologous end joining factor IFFO1 isoform X2 [Equus caballus]; non-homologous end joining factor IFFO1 isoform X3 [Equus caballus]; non-homologous end joining factor IFFO1 isoform X4 [Equus caballus]; non-homologous end joining factor IFFO1 isoform X5 [Equus caballus]	NA	0.0814	686	1048.92	798.16	1026.79	964.66	1107.67
NC_009149.3	35272440	35272910	MS2_peak_8589	MLF2:Promoter_0kb_1kb;PTMS:Other_intron	MLF2:NC_009149.3:35257035-35272054:-:-621	MLF2(MLF2)	NA	NA	NA	myeloid leukemia factor 2 [Equus caballus]	NA	0.0819	746	980.43	724.98	986.75	943.91	1017.46
NC_009149.3	35564352	35564500	MS2_peak_8609	C1R:First_intron	C1R:NC_009149.3:35556046-35565028:-:601	C1R(C1R)	NA	NA	NA	complement C1r subcomponent [Equus caballus]	NA	0.0824	160	410.93	195.14	166.82	197.51	166.65
NC_009149.3	35624907	35625056	MS2_peak_8613	CLSTN3:Other_exon	CLSTN3:NC_009149.3:35612508-35638450:+:12473	CLSTN3(CLSTN3)	NA	NA	NA	calsyntenin-3 [Equus caballus]	NA	0.0825	672	784.64	670.78	864.97	827.26	820.24
NC_009149.3	36506138	36506288	MS2_peak_8623	SLC2A3:Other_intron	NANOG:NC_009149.3:36537639-36543169:-:36955	NANOG(NANOG)	NA	NA	NA	homeobox protein NANOG [Equus caballus]	Homeobox	0.0831	274	415.4	348.94	470.44	387.15	452.55
NC_009149.3	38204842	38204898	MS2_peak_8631	CLEC1A:First_intron	CLEC1A:NC_009149.3:38186335-38209506:-:4635	CLEC1A(CLEC1A)	NA	NA	NA	C-type lectin domain family 1 member A [Equus caballus]	NA	0.0834	228	282.14	180.91	362.84	210.39	361.58
NC_009149.3	39728292	39728388	MS2_peak_8639	YBX3:Other_intron	YBX3:NC_009149.3:39721319-39745557:-:17216	YBX3(YBX3)	NA	NA	NA	Y-box-binding protein 3 isoform X1 [Equus caballus]; Y-box-binding protein 3 isoform X2 [Equus caballus]	CSD	0.0837	765	1155.37	1036.66	1300.38	1044.09	1281.19
NC_009149.3	40447545	40447705	MS2_peak_8643	intergenic	LOC102150893:NC_009149.3:40478410-40483794:+:-30784	LOC102150893(LOC102150893)	NA	NA	NA	basic salivary proline-rich protein 1 [Equus caballus]	NA	0.0837	698	956.61	863.2	1023.45	948.2	1047.27
NC_009149.3	40756231	40756421	MS2_peak_8646	ETV6:First_intron	ETV6:NC_009149.3:40739183-40962317:+:17143	ETV6(ETV6)	NA	NA	NA	transcription factor ETV6 isoform X1 [Equus caballus]; transcription factor ETV6 isoform X2 [Equus caballus]; transcription factor ETV6 isoform X3 [Equus caballus]; transcription factor ETV6 isoform X4 [Equus caballus]	ETS	0.0838	324	324.58	310.32	457.93	342.78	388.33
NC_009149.3	40787270	40787573	MS2_peak_8647	ETV6:First_intron	ETV6:NC_009149.3:40739183-40962317:+:48238	ETV6(ETV6)	NA	NA	NA	transcription factor ETV6 isoform X1 [Equus caballus]; transcription factor ETV6 isoform X2 [Equus caballus]; transcription factor ETV6 isoform X3 [Equus caballus]; transcription factor ETV6 isoform X4 [Equus caballus]	ETS	0.0838	284	415.4	359.78	438.74	427.94	452.55
NC_009149.3	41430277	41430427	MS2_peak_8656	BORCS5:Other_intron	LOC111773924:NC_009149.3:41477008-41482102:+:-46655	LOC111773924(LOC111773924)	NA	NA	NA	NA	NA	0.0841	768	1031.05	699.91	917.52	1032.64	1097.73
NC_009149.3	41602058	41602198	MS2_peak_8666	GPR19:three_prime_UTR;GPR19:Other_exon	GPR19:NC_009149.3:41599596-41634357:-:32228	GPR19(GPR19)	NA	NA	NA	probable G-protein coupled receptor 19 [Equus caballus]	NA	0.0843	178	311.92	237.82	404.54	249.04	325.65
NC_009149.3	42027439	42027581	MS2_peak_8682	LOC102150193:First_intron	LOC102150193:NC_009149.3:42024506-42038397:+:3004	LOC102150193(LOC102150193)	NA	NA	NA	NA	NA	0.0849	1055	1302.03	1319.2	1509.74	1313.17	1548.74
NC_009149.3	43191792	43191899	MS2_peak_8689	PLBD1:First_intron	PLBD1:NC_009149.3:43144791-43194773:-:2927	PLBD1(PLBD1)	NA	NA	NA	phospholipase B-like 1 [Equus caballus]	NA	0.0851	418	549.4	457.35	639.76	538.86	555.74
NC_009149.3	43193289	43193411	MS2_peak_8692	LOC111773930:Promoter_1kb_2kb;PLBD1:First_intron	PLBD1:NC_009149.3:43144791-43194773:-:1422	PLBD1(PLBD1)	NA	NA	NA	phospholipase B-like 1 [Equus caballus]	NA	0.0852	567	861.32	692.46	854.96	773.59	976.95
NC_009149.3	43221456	43221606	MS2_peak_8694	intergenic	LOC102150749:NC_009149.3:43219439-43260800:+:2092	LOC102150749(LOC102150749)	NA	NA	NA	NA	NA	0.0852	251	340.95	293.38	371.18	294.12	481.59
NC_009149.3	48268228	48268371	MS2_peak_8715	PDE3A:five_prime_UTR;PDE3A:First_exon	PDE3A:NC_009149.3:48266141-48559220:+:2158	PDE3A(PDE3A)	209;GO:0000003,biological_process reproduction;GO:0000166,molecular_function nucleotide binding;GO:0001556,biological_process oocyte maturation;GO:0003006,biological_process developmental process involved in reproduction;GO:0003008,biological_process system process;GO:0003013,biological_process circulatory system process;GO:0003018,biological_process vascular process in circulatory system;GO:0003…	PDE3A; cGMP-inhibited 3',5'-cyclic phosphodiesterase A [EC:3.1.4.17]; K19021	map00230,map04022,map04024,map04924,map05032	cGMP-inhibited 3',5'-cyclic phosphodiesterase 3A [Equus caballus]; cGMP-inhibited 3',5'-cyclic phosphodiesterase 3A isoform X1 [Equus caballus]	NA	0.0859	228	242.69	164.65	213.53	342.07	288.19
NC_009149.3	49469688	49469805	MS2_peak_8728	C2CD5:Other_intron	C2CD5:NC_009149.3:49383518-49472777:-:3030	C2CD5(C2CD5)	NA	NA	NA	C2 domain-containing protein 5 isoform X1 [Equus caballus]; C2 domain-containing protein 5 isoform X10 [Equus caballus]; C2 domain-containing protein 5 isoform X11 [Equus caballus]; C2 domain-containing protein 5 isoform X12 [Equus caballus]; C2 domain-containing protein 5 isoform X13 [Equus caballus]; C2 domain-containing protein 5 isoform X14 [Equus caballus]; C2 domain-containing protein 5 iso…	NA	0.0864	74	226.31	136.87	217.7	228.28	196.46
NC_009149.3	51581544	51581942	MS2_peak_8741	BCAT1:five_prime_UTR;BCAT1:First_exon	BCAT1:NC_009149.3:51463380-51582245:-:501	BCAT1(BCAT1)	NA	NA	NA	branched-chain-amino-acid aminotransferase, cytosolic isoform X1 [Equus caballus]; branched-chain-amino-acid aminotransferase, cytosolic isoform X2 [Equus caballus]; branched-chain-amino-acid aminotransferase, cytosolic isoform X3 [Equus caballus]	NA	0.0867	929	1329.57	1004.81	1383.79	1126.39	1472.3
NC_009149.3	51780853	51781144	MS2_peak_8745	DNAI7:Promoter_1kb_2kb;ETFRF1:First_intron	ETFRF1:NC_009149.3:51779625-51786980:+:1373	ETFRF1(ETFRF1)	NA	NA	NA	electron transfer flavoprotein regulatory factor 1 [Equus caballus]	NA	0.0869	1039	1362.33	1220.95	1417.15	1313.88	1590.02
NC_009149.3	53455928	53456117	MS2_peak_8765	STK38L:First_intron	STK38L:NC_009149.3:53454827-53534501:+:1195	STK38L(STK38L)	NA	NA	NA	serine/threonine-protein kinase 38-like isoform X1 [Equus caballus]; serine/threonine-protein kinase 38-like isoform X2 [Equus caballus]	NA	0.0876	888	894.07	834.07	985.92	1075.58	987.65
NC_009149.3	53971620	53971770	MS2_peak_8770	intergenic	LOC102147967:NC_009149.3:53932811-53936566:-:-35129	LOC102147967(LOC102147967)	NA	NA	NA	LOW QUALITY PROTEIN: iporin-like [Equus caballus]	NA	0.0878	785	1133.78	901.15	1172.76	1015.47	1226.15
NC_009149.3	54090334	54090588	MS2_peak_8771	PTHLH:Other_intron	PTHLH:NC_009149.3:54085770-54099106:-:8644	PTHLH(PTHLH)	227;GO:0000003,biological_process reproduction;GO:0001501,biological_process skeletal system development;GO:0001503,biological_process ossification;GO:0001558,biological_process regulation of cell growth;GO:0001649,biological_process osteoblast differentiation;GO:0001894,biological_process tissue homeostasis;GO:0001958,biological_process endochondral ossification;GO:0002009,biological_process mor…	NA	NA	parathyroid hormone-related protein isoform X1 [Equus caballus]; parathyroid hormone-related protein precursor [Equus caballus]	NA	0.0878	787	1229.07	1271.09	1450.52	1301	1298.77
NC_009149.3	56280072	56280249	MS2_peak_8787	intergenic	IPO8:NC_009149.3:56336437-56395004:-:114843	IPO8(IPO8)	NA	NA	NA	importin-8 isoform X1 [Equus caballus]; importin-8 isoform X2 [Equus caballus]; importin-8 isoform X3 [Equus caballus]	NA	0.0882	903	1780.7	1484.52	1921.79	1572.94	1794.89
NC_009149.3	56886108	56886244	MS2_peak_8797	AMN1:Promoter_0kb_1kb;LOC102150971:First_exon	LOC102150971:NC_009149.3:56885726-56888689:+:450	LOC102150971(LOC102150971)	NA	NA	NA	NA	NA	0.0886	638	991.59	775.8	995.93	929.59	1003.7
NC_009149.3	57517499	57517688	MS2_peak_8802	FGD4:First_intron	FGD4:NC_009149.3:57410315-57601794:+:107278	FGD4(FGD4)	NA	NA	NA	FYVE, RhoGEF and PH domain-containing protein 4 isoform X1 [Equus caballus]; FYVE, RhoGEF and PH domain-containing protein 4 isoform X2 [Equus caballus]; FYVE, RhoGEF and PH domain-containing protein 4 isoform X3 [Equus caballus]; FYVE, RhoGEF and PH domain-containing protein 4 isoform X4 [Equus caballus]; FYVE, RhoGEF and PH domain-containing protein 4 isoform X5 [Equus caballus]; FYVE, RhoGEF a…	NA	0.0886	180	348.4	316.42	428.73	327.04	364.64
NC_009149.3	57518608	57518824	MS2_peak_8803	FGD4:First_intron	FGD4:NC_009149.3:57410315-57601794:+:108401	FGD4(FGD4)	NA	NA	NA	FYVE, RhoGEF and PH domain-containing protein 4 isoform X1 [Equus caballus]; FYVE, RhoGEF and PH domain-containing protein 4 isoform X2 [Equus caballus]; FYVE, RhoGEF and PH domain-containing protein 4 isoform X3 [Equus caballus]; FYVE, RhoGEF and PH domain-containing protein 4 isoform X4 [Equus caballus]; FYVE, RhoGEF and PH domain-containing protein 4 isoform X5 [Equus caballus]; FYVE, RhoGEF a…	NA	0.0886	540	753.37	566.44	684.8	742.1	836.29
NC_009149.3	57801502	57801691	MS2_peak_8808	PKP2:First_intron	PKP2:NC_009149.3:57720304-57802549:-:952	PKP2(PKP2)	NA	NA	NA	plakophilin-2 [Equus caballus]	NA	0.089	694	981.17	834.75	1010.94	913.85	1102.31
NC_009149.3	59385501	59385684	MS2_peak_8813	intergenic	LOC111774071:NC_009149.3:59419301-59419404:-:33811	LOC111774071(LOC111774071)	NA	NA	NA	NA	NA	0.0892	723	821.12	727.02	947.55	813.66	915.79
NC_009149.3	59764584	59764774	MS2_peak_8818	ABCD2:Other_intron	ABCD2:NC_009149.3:59723297-59770605:-:5925	ABCD2(ABCD2)	NA	NA	NA	ATP-binding cassette sub-family D member 2 [Equus caballus]	NA	0.0893	918	1311.7	939.09	1246.16	1238.03	1341.58
NC_009149.3	59772949	59773051	MS2_peak_8819	ABCD2:Promoter_2kb_3kb	ABCD2:NC_009149.3:59723297-59770605:-:-2395	ABCD2(ABCD2)	NA	NA	NA	ATP-binding cassette sub-family D member 2 [Equus caballus]	NA	0.0894	597	714.66	647.06	852.46	635.47	887.51
NC_009149.3	59789063	59789208	MS2_peak_8821	LOC100146242:five_prime_UTR;LOC100146242:Other_exon	LOC100146242:NC_009149.3:59784483-59792103:+:4652	LOC100146242(LOC100146242)	NA	NA	NA	ATP-binding cassette sub-family D member 2 [Equus caballus]	NA	0.0895	847	929.81	861.85	1046.81	938.9	1109.19
NC_009149.3	59789975	59790345	MS2_peak_8822	LOC100146242:Other_exon	LOC100146242:NC_009149.3:59784483-59792103:+:5677	LOC100146242(LOC100146242)	NA	NA	NA	ATP-binding cassette sub-family D member 2 [Equus caballus]	NA	0.0895	491	614.16	512.23	706.49	635.47	600.08
NC_009149.3	59800413	59800573	MS2_peak_8823	intergenic	LOC100146242:NC_009149.3:59784483-59792103:+:16010	LOC100146242(LOC100146242)	NA	NA	NA	ATP-binding cassette sub-family D member 2 [Equus caballus]	NA	0.0895	476	469.74	785.29	680.63	827.26	679.58
NC_009149.3	62776216	62776349	MS2_peak_8845	intergenic	LOC100050118:NC_009149.3:62661103-62662090:-:-114192	LOC100050118(LOC100050118)	NA	NA	NA	NA	NA	0.0904	869	1193.34	1128.81	1295.37	1207.26	1305.65
NC_009149.3	64938603	64938745	MS2_peak_8862	LOC111773968:Other_intron	LOC111773968:NC_009149.3:64936868-64939639:+:1806	LOC111773968(LOC111773968)	NA	NA	NA	NA	NA	0.0909	296	515.9	403.14	548.01	488.77	497.65
NC_009149.3	65226022	65226325	MS2_peak_8866	intergenic	SLC38A1:NC_009149.3:65137241-65206165:-:-20008	SLC38A1(SLC38A1)	NA	NA	NA	sodium-coupled neutral amino acid symporter 1 [Equus caballus]	NA	0.091	245	238.97	302.19	307.79	346.36	329.47
NC_009149.3	65630299	65630478	MS2_peak_8870	SLC38A4:Other_intron	SLC38A4:NC_009149.3:65561390-65637673:-:7284	SLC38A4(SLC38A4)	40;GO:0003333,biological_process amino acid transmembrane transport;GO:0003674,molecular_function molecular_function;GO:0005215,molecular_function transporter activity;GO:0005342,molecular_function organic acid transmembrane transporter activity;GO:0005575,cellular_component cellular_component;GO:0005623,cellular_component cell;GO:0005886,cellular_component plasma membrane;GO:0005887,cellular_com…	SLC38A3, SNAT3; solute carrier family 38 (sodium-coupled neutral amino acid transporter), member 3; K13576; SLC38A5, SNAT5; solute carrier family 38 (sodium-coupled neutral amino acid transporter), member 5; K14992	map04724,map04727,map04964	sodium-coupled neutral amino acid transporter 4 [Equus caballus]	NA	0.0911	786	1145.69	1002.1	1163.58	1097.76	1274.31
NC_009149.3	65822496	65822633	MS2_peak_8872	AMIGO2:Promoter_0kb_1kb	AMIGO2:NC_009149.3:65818764-65821978:-:-586	AMIGO2(AMIGO2)	48;GO:0005575,cellular_component cellular_component;GO:0005623,cellular_component cell;GO:0005886,cellular_component plasma membrane;GO:0005887,cellular_component integral component of plasma membrane;GO:0007155,biological_process cell adhesion;GO:0007156,biological_process homophilic cell adhesion via plasma membrane adhesion molecules;GO:0007157,biological_process heterophilic cell-cell adhesio…	NA	NA	amphoterin-induced protein 2 [Equus caballus]; amphoterin-induced protein 2 isoform X1 [Equus caballus]	NA	0.0911	116	206.95	52.17	522.15	218.26	152.12
NC_009149.3	66268994	66269237	MS2_peak_8875	ENDOU:Other_intron	RPAP3:NC_009149.3:66228677-66258931:-:-10184	RPAP3(RPAP3)	NA	NA	NA	RNA polymerase II-associated protein 3 isoform X1 [Equus caballus]; RNA polymerase II-associated protein 3 isoform X2 [Equus caballus]	NA	0.0912	587	747.42	638.93	799.91	724.21	825.59
NC_009149.3	66439345	66439495	MS2_peak_8883	VDR:First_intron	VDR:NC_009149.3:66388702-66442573:-:3152	VDR(VDR)	458;GO:0000003,biological_process reproduction;GO:0000122,biological_process negative regulation of transcription by RNA polymerase II;GO:0000228,cellular_component nuclear chromosome;GO:0000785,cellular_component chromatin;GO:0000790,cellular_component nuclear chromatin;GO:0000791,cellular_component euchromatin;GO:0000792,cellular_component heterochromatin;GO:0000902,biological_process cell morp…	NR1IN; nuclear receptor subfamily 1 group I; K14035; VDR, NR1I1; vitamin D3 receptor; K08539	map04212,map04928,map04961,map04978,map05152	vitamin D3 receptor [Equus caballus]; vitamin D3 receptor isoform X1 [Equus caballus]	THR-like	0.0915	262	215.14	277.8	273.59	326.32	354.7
NC_009149.3	66546698	66547040	MS2_peak_8888	COL2A1:five_prime_UTR;COL2A1:First_exon	COL2A1:NC_009149.3:66515613-66546985:-:115	COL2A1(COL2A1)	NA	NA	NA	collagen alpha-1(II) chain isoform X1 [Equus caballus]; collagen alpha-1(II) chain precursor [Equus caballus]	NA	0.0917	594	805.48	644.35	790.74	800.78	854.64
NC_009149.3	66565312	66565492	MS2_peak_8889	intergenic	COL2A1:NC_009149.3:66515613-66546985:-:-18417	COL2A1(COL2A1)	NA	NA	NA	collagen alpha-1(II) chain isoform X1 [Equus caballus]; collagen alpha-1(II) chain precursor [Equus caballus]	NA	0.0917	175	235.24	140.93	224.38	241.88	262.2
NC_009149.3	67430440	67430587	MS2_peak_8907	intergenic	LOC100058582:NC_009149.3:67420304-67422990:+:10209	LOC100058582(LOC100058582)	NA	NA	NA	lysozyme C, milk isozyme [Equus caballus]	NA	0.0922	1073	1536.53	1246.02	1452.18	1347.52	1931.73
NC_009149.3	67609266	67609372	MS2_peak_8916	intergenic	RND1:NC_009149.3:67591518-67598493:-:-10826	RND1(RND1)	NA	NA	NA	rho-related GTP-binding protein Rho6 [Equus caballus]	NA	0.0925	215	295.54	273.05	246.9	157.44	192.64
NC_009149.3	67681963	67681980	MS2_peak_8920	WNT10B:First_exon;WNT10B:five_prime_UTR	WNT10B:NC_009149.3:67676287-67682295:-:323	WNT10B(WNT10B)	NA	NA	NA	protein Wnt-10b [Equus caballus]	NA	0.0927	127	162.29	152.45	215.2	189.64	176.58
NC_009149.3	67793819	67793956	MS2_peak_8929	LMBR1L:Other_intron	LMBR1L:NC_009149.3:67787231-67798749:-:4861	LMBR1L(LMBR1L)	NA	NA	NA	protein LMBR1L isoform X1 [Equus caballus]; protein LMBR1L isoform X2 [Equus caballus]; protein LMBR1L isoform X3 [Equus caballus]; protein LMBR1L isoform X4 [Equus caballus]; protein LMBR1L isoform X5 [Equus caballus]; protein LMBR1L isoform X6 [Equus caballus]	NA	0.093	345	329.04	287.96	397.04	317.02	500.7
NC_009149.3	67945921	67946043	MS2_peak_8938	PRPH:First_exon	PRPH:NC_009149.3:67940496-67949068:+:5486	PRPH(PRPH)	NA	NA	NA	peripherin isoform X1 [Equus caballus]; peripherin isoform X2 [Equus caballus]	TF_bZIP	0.0934	591	897.8	723.63	973.41	812.95	905.85
NC_009149.3	67956797	67957118	MS2_peak_8939	LOC111774047:Other_exon	LOC111774047:NC_009149.3:67956924-67960410:-:3452	LOC111774047(LOC111774047)	NA	NA	NA	NA	NA	0.0934	1182	1406.99	1258.22	1625.68	1325.33	1589.26
NC_009149.3	67957515	67957704	MS2_peak_8940	LOC111774047:Other_exon	LOC111774047:NC_009149.3:67956924-67960410:-:2800	LOC111774047(LOC111774047)	NA	NA	NA	NA	NA	0.0934	221	323.09	224.27	181.84	163.16	236.21
NC_009149.3	67988140	67988715	MS2_peak_8944	DNAJC22:First_exon;DNAJC22:five_prime_UTR	DNAJC22:NC_009149.3:67987510-67993759:+:917	DNAJC22(DNAJC22)	NA	NA	NA	dnaJ homolog subfamily C member 22 isoform X1 [Equus caballus]; dnaJ homolog subfamily C member 22 isoform X2 [Equus caballus]	NA	0.0937	564	942.46	711.43	922.53	900.25	900.5
NC_009149.3	68214194	68214352	MS2_peak_8949	PRPF40B:First_intron	FAM186B:NC_009149.3:68187958-68205145:-:-9128	FAM186B(FAM186B)	NA	NA	NA	protein FAM186B isoform X1 [Equus caballus]; protein FAM186B isoform X2 [Equus caballus]	PC4	0.0939	874	1106.98	928.93	1153.57	1059.12	1228.45
NC_009149.3	68261905	68262047	MS2_peak_8950	FMNL3:First_intron	FMNL3:NC_009149.3:68234984-68287476:-:25499	FMNL3(FMNL3)	NA	NA	NA	formin-like protein 3 isoform X1 [Equus caballus]; formin-like protein 3 isoform X2 [Equus caballus]; formin-like protein 3 isoform X3 [Equus caballus]; formin-like protein 3 isoform X4 [Equus caballus]; formin-like protein 3 isoform X5 [Equus caballus]	NA	0.0939	441	719.13	578.63	726.51	666.24	747.62
NC_009149.3	68285679	68285909	MS2_peak_8951	FMNL3:First_intron	FMNL3:NC_009149.3:68234984-68287476:-:1681	FMNL3(FMNL3)	NA	NA	NA	formin-like protein 3 isoform X1 [Equus caballus]; formin-like protein 3 isoform X2 [Equus caballus]; formin-like protein 3 isoform X3 [Equus caballus]; formin-like protein 3 isoform X4 [Equus caballus]; formin-like protein 3 isoform X5 [Equus caballus]	NA	0.0939	511	790.6	630.13	729.01	749.97	887.51
NC_009149.3	68696905	68697259	MS2_peak_8965	LIMA1:Other_intron	CERS5:NC_009149.3:68633222-68662066:-:-35016	CERS5(CERS5)	NA	NA	NA	ceramide synthase 5 isoform X1 [Equus caballus]; ceramide synthase 5 isoform X2 [Equus caballus]; ceramide synthase 5 isoform X3 [Equus caballus]	Homeobox	0.0942	374	603.74	573.21	641.43	621.88	655.88
NC_009149.3	68801009	68801126	MS2_peak_8969	FAM186A:Other_exon	LARP4:NC_009149.3:68844913-68913474:+:-43845	LARP4(LARP4)	NA	NA	NA	la-related protein 4 isoform X1 [Equus caballus]; la-related protein 4 isoform X2 [Equus caballus]; la-related protein 4 isoform X3 [Equus caballus]; la-related protein 4 isoform X4 [Equus caballus]; la-related protein 4 isoform X5 [Equus caballus]; la-related protein 4 isoform X6 [Equus caballus]	NA	0.0943	895	1275.23	1085.44	1282.86	1225.86	1385.15
NC_009149.3	68802259	68802399	MS2_peak_8970	FAM186A:Other_exon	LARP4:NC_009149.3:68844913-68913474:+:-42583	LARP4(LARP4)	NA	NA	NA	la-related protein 4 isoform X1 [Equus caballus]; la-related protein 4 isoform X2 [Equus caballus]; la-related protein 4 isoform X3 [Equus caballus]; la-related protein 4 isoform X4 [Equus caballus]; la-related protein 4 isoform X5 [Equus caballus]; la-related protein 4 isoform X6 [Equus caballus]	NA	0.0943	13213	17708.8	14590.5	19730	17341.7	20062.6
NC_009149.3	69334367	69334527	MS2_peak_8978	SLC11A2:First_intron	SLC11A2:NC_009149.3:69304668-69337468:-:3020	SLC11A2(SLC11A2)	NA	NA	NA	natural resistance-associated macrophage protein 2 isoform X1 [Equus caballus]; natural resistance-associated macrophage protein 2 isoform X2 [Equus caballus]; natural resistance-associated macrophage protein 2 isoform X3 [Equus caballus]; natural resistance-associated macrophage protein 2 isoform X4 [Equus caballus]; natural resistance-associated macrophage protein 2 isoform X5 [Equus caballus];…	NA	0.0946	397	593.32	437.7	554.68	575.36	623.01
NC_009149.3	69573215	69573442	MS2_peak_8988	GALNT6:Other_exon	CELA1:NC_009149.3:69540979-69555920:-:-17408	CELA1(CELA1)	NA	NA	NA	chymotrypsin-like elastase family member 1 [Equus caballus]	NA	0.095	849	1004.25	824.58	1060.15	1039.08	1038.87
NC_009149.3	69593278	69593353	MS2_peak_8989	LOC106783321:Promoter_1kb_2kb;GALNT6:First_intron	GALNT6:NC_009149.3:69560098-69594561:-:1245	GALNT6(GALNT6)	NA	NA	NA	polypeptide N-acetylgalactosaminyltransferase 6 [Equus caballus]	NA	0.0951	810	1318.4	937.06	1243.66	1172.19	1337.76
NC_009149.3	69985382	69985915	MS2_peak_9004	ACVRL1:Promoter_0kb_1kb	ACVRL1:NC_009149.3:69985957-69999935:+:-308	ACVRL1(ACVRL1)	NA	NA	NA	serine/threonine-protein kinase receptor R3 isoform X1 [Equus caballus]; serine/threonine-protein kinase receptor R3 isoform X2 [Equus caballus]	NA	0.0956	248	425.82	359.78	543.84	389.3	399.03
NC_009149.3	70070739	70070836	MS2_peak_9013	TAMALIN:Other_intron;LOC111773985:Other_intron	TAMALIN:NC_009149.3:70067296-70075319:+:3491	TAMALIN(TAMALIN)	NA	NA	NA	LOW QUALITY PROTEIN: protein TAMALIN [Equus caballus]	NA	0.0958	375	312.67	273.73	310.29	451.56	453.31
NC_009149.3	70143623	70143838	MS2_peak_9018	intergenic	LOC106783309:NC_009149.3:70136696-70139464:+:7034	LOC106783309(LOC106783309)	NA	NA	NA	NA	NA	0.096	586	814.42	766.99	900	805.79	893.62
[truncated: 2,892 more rows]
