# Supplementary material for: H3K4me3 CUT&Tag and Transcriptome Analysis Reveal the Epigenetic Regulatory Landscape in Mammary Gland Tissues of Yili Horses at Different Lactation Stages
Source: Animals (Basel). 2026 Mar 12;16(6):891. doi: 10.3390/ani16060891 (PMC13023263; doi:10.3390/ani16060891)
Supplement: Supplementary file 1 [file animals-16-00891-s001.zip › Table S6 Peaks and their annotated genes in group S1.xlsx]

## Sheet: S1
Chromosome	Start	End	Name	Gene feature	Gene inside	Gene	GO	KEGG	KEGG map	NR	Transcription factor	P value	M4_RXL_H3K4me3	M5_RXL_H3K4me3	M6_RXL_H3K4me3	M1_RXL_H3K4me3	M2_RXL_H3K4me3	M3_RXL_H3K4me3
NC_009144.3	1807211	1807220	MS1_peak_65	intergenic	JAKMIP3:NC_009144.3:1678010-1793182:-:-14033	JAKMIP3(JAKMIP3)	NA	NA	NA	janus kinase and microtubule-interacting protein 3 isoform X1 [Equus caballus]; janus kinase and microtubule-interacting protein 3 isoform X2 [Equus caballus]; janus kinase and microtubule-interacting protein 3 isoform X3 [Equus caballus]; janus kinase and microtubule-interacting protein 3 isoform X4 [Equus caballus]; janus kinase and microtubule-interacting protein 3 isoform X5 [Equus caballus];…	NA	0.000108	860	1083.16	928.25	1345.42	1310.3	1645.83
NC_009144.3	1918215	1918361	MS1_peak_71	intergenic	PPP2R2D:NC_009144.3:1853483-1903215:-:-15073	PPP2R2D(PPP2R2D)	NA	NA	NA	serine/threonine-protein phosphatase 2A 55 kDa regulatory subunit B delta isoform isoform X1 [Equus caballus]; serine/threonine-protein phosphatase 2A 55 kDa regulatory subunit B delta isoform isoform X2 [Equus caballus]; serine/threonine-protein phosphatase 2A 55 kDa regulatory subunit B delta isoform isoform X3 [Equus caballus]; serine/threonine-protein phosphatase 2A 55 kDa regulatory subunit …	NA	0.000123	776	658.09	762.25	940.88	1119.95	1183.34
NC_009154.3	5496521	5496626	MS1_peak_14637	MXRA7:Other_intron	METTL23:NC_009154.3:5458488-5475834:-:-20739	METTL23(METTL23)	NA	NA	NA	histone-arginine methyltransferase METTL23 isoform X1 [Equus caballus]; histone-arginine methyltransferase METTL23 isoform X2 [Equus caballus]; histone-arginine methyltransferase METTL23 isoform X3 [Equus caballus]	NA	0.000133	9	39.46	23.04	78.41	100.9	61.92
NC_009144.3	3489500	3489906	MS1_peak_74	LOC102149384:Other_intron	LOC102149384:NC_009144.3:3485864-3491143:-:1439	LOC102149384(LOC102149384)	NA	NA	NA	NA	NA	0.000135	875	1246.94	1033.95	1555.61	1466.31	1762.79
NC_009144.3	3788033	3788183	MS1_peak_78	LOC102149601:Other_exon	LOC102149601:NC_009144.3:3786315-3791405:-:3296	LOC102149601(LOC102149601)	NA	NA	NA	NA	NA	0.000141	861	1140.48	924.18	1400.47	1381.87	1518.93
NC_009154.3	5561375	5561400	MS1_peak_14639	ST6GALNAC1:First_intron	ST6GALNAC1:NC_009154.3:5550086-5568332:+:11301	ST6GALNAC1(ST6GALNAC1)	NA	NA	NA	alpha-N-acetylgalactosaminide alpha-2,6-sialyltransferase 1 [Equus caballus]	NA	0.000145	258	113.15	130.77	55.05	79.43	68.03
NC_009154.3	5565160	5565409	MS1_peak_14640	ST6GALNAC1:Other_intron	ST6GALNAC1:NC_009154.3:5550086-5568332:+:15198	ST6GALNAC1(ST6GALNAC1)	NA	NA	NA	alpha-N-acetylgalactosaminide alpha-2,6-sialyltransferase 1 [Equus caballus]	NA	0.000145	8	11.17	13.55	40.87	31.49	46.63
NC_009144.3	5396011	5396166	MS1_peak_82	PTPRE:Other_intron	MKI67:NC_009144.3:5339935-5368332:+:56153	MKI67(MKI67)	NA	NA	NA	proliferation marker protein Ki-67 [Equus caballus]	NA	0.000151	445	725.83	730.4	991.76	938.18	1184.11
NC_009144.3	5528604	5528782	MS1_peak_86	PTPRE:First_intron	PTPRE:NC_009144.3:5373396-5545569:-:16875	PTPRE(PTPRE)	NA	NA	NA	receptor-type tyrosine-protein phosphatase epsilon isoform X1 [Equus caballus]; receptor-type tyrosine-protein phosphatase epsilon isoform X2 [Equus caballus]; receptor-type tyrosine-protein phosphatase epsilon isoform X3 [Equus caballus]; receptor-type tyrosine-protein phosphatase epsilon isoform X4 [Equus caballus]; receptor-type tyrosine-protein phosphatase epsilon isoform X5 [Equus caballus]	NA	0.000162	1099	1455.38	1168.78	1699.92	1838.43	1930.2
NC_009144.3	5584731	5584872	MS1_peak_88	intergenic	CLRN3:NC_009144.3:5553124-5565987:+:31677	CLRN3(CLRN3)	NA	NA	NA	clarin-3 [Equus caballus]	NA	0.000168	435	591.83	506.13	736.52	778.6	781.25
NC_009144.3	6359320	6359547	MS1_peak_91	DOCK1:First_intron	DOCK1:NC_009144.3:5898659-6402443:-:43009	DOCK1(DOCK1)	NA	NA	NA	dedicator of cytokinesis protein 1 isoform X1 [Equus caballus]; dedicator of cytokinesis protein 1 isoform X2 [Equus caballus]	NA	0.000173	686	759.33	856.43	1048.48	1057.69	1305.65
NC_009144.3	6811091	6811231	MS1_peak_97	intergenic	ADAM12:NC_009144.3:6828827-7257355:+:-17665	ADAM12(ADAM12)	NA	NA	NA	disintegrin and metalloproteinase domain-containing protein 12 [Equus caballus]	HMG	0.000194	568	837.5	662.65	1027.62	1003.3	1098.49
NC_009144.3	6948265	6948388	MS1_peak_100	ADAM12:Other_intron	ADAM12:NC_009144.3:6828827-7257355:+:119499	ADAM12(ADAM12)	NA	NA	NA	disintegrin and metalloproteinase domain-containing protein 12 [Equus caballus]	HMG	0.000215	241	268	134.16	306.12	395.02	596.26
NC_009144.3	8096460	8096635	MS1_peak_113	CTBP2:Other_intron	CTBP2:NC_009144.3:8006174-8171974:+:90373	CTBP2(CTBP2)	NA	NA	NA	C-terminal-binding protein 2 isoform X1 [Equus caballus]; C-terminal-binding protein 2 isoform X2 [Equus caballus]	NA	0.000245	901	1397.31	1025.14	1639.03	1587.97	1891.21
NC_009154.3	6132348	6132718	MS1_peak_14668	FBF1:Other_intron	FBF1:NC_009154.3:6129758-6151791:+:2775	FBF1(FBF1)	NA	NA	NA	fas-binding factor 1 isoform X1 [Equus caballus]; fas-binding factor 1 isoform X2 [Equus caballus]; fas-binding factor 1 isoform X3 [Equus caballus]; fas-binding factor 1 isoform X4 [Equus caballus]; fas-binding factor 1 isoform X5 [Equus caballus]	NA	0.000276	139	73.7	105.7	47.54	43.65	42.81
NC_009144.3	8395640	8395846	MS1_peak_124	EEF1AKMT2:Other_intron	FAM53B:NC_009144.3:8406578-8488284:+:-10834	FAM53B(FAM53B)	NA	NA	NA	protein FAM53B [Equus caballus]	NA	0.000306	443	654.36	592.86	846.62	774.3	970.07
NC_009144.3	8460130	8460189	MS1_peak_126	FAM53B:Other_intron	LOC111772823:NC_009144.3:8501465-8506069:+:-41305	LOC111772823(LOC111772823)	NA	NA	NA	NA	NA	0.000308	894	1144.95	1043.43	1441.34	1402.62	1532.69
NC_009144.3	8460844	8461444	MS1_peak_127	FAM53B:Other_intron	LOC111772823:NC_009144.3:8501465-8506069:+:-40320	LOC111772823(LOC111772823)	NA	NA	NA	NA	NA	0.000309	856	1383.91	735.82	1670.72	1504.24	1699.34
NC_009144.3	8564756	8564971	MS1_peak_130	LHPP:Other_intron	LOC111772823:NC_009144.3:8501465-8506069:+:63398	LOC111772823(LOC111772823)	NA	NA	NA	NA	NA	0.000321	380	601.51	441.09	287.77	325.61	203.34
NC_009144.3	8565096	8565166	MS1_peak_131	LHPP:Other_intron	LOC111772823:NC_009144.3:8501465-8506069:+:63666	LOC111772823(LOC111772823)	NA	NA	NA	NA	NA	0.000325	417	551.63	361.81	638.93	683.42	742.27
NC_009154.3	6202749	6202948	MS1_peak_14676	UNC13D:Other_intron	UNC13D:NC_009154.3:6202368-6216534:+:480	UNC13D(UNC13D)	NA	NA	NA	protein unc-13 homolog D isoform X1 [Equus caballus]; protein unc-13 homolog D isoform X2 [Equus caballus]	NA	0.000333	19	11.17	12.87	2.5	1.43	0.76
NC_009144.3	8582868	8583088	MS1_peak_133	LHPP:Other_intron	LHPP:NC_009144.3:8492370-8631456:-:48477	LHPP(LHPP)	92;GO:0000287,molecular_function magnesium ion binding;GO:0003674,molecular_function molecular_function;GO:0003824,molecular_function catalytic activity;GO:0004427,molecular_function inorganic diphosphatase activity;GO:0004721,molecular_function phosphoprotein phosphatase activity;GO:0005488,molecular_function binding;GO:0005515,molecular_function protein binding;GO:0005575,cellular_component cel…	LHPP; phospholysine phosphohistidine inorganic pyrophosphate phosphatase [EC:3.6.1.1 3.1.3.-]; K11725	map00190	phospholysine phosphohistidine inorganic pyrophosphate phosphatase isoform X1 [Equus caballus]; phospholysine phosphohistidine inorganic pyrophosphate phosphatase isoform X2 [Equus caballus]; phospholysine phosphohistidine inorganic pyrophosphate phosphatase isoform X3 [Equus caballus]; phospholysine phosphohistidine inorganic pyrophosphate phosphatase isoform X4 [Equus caballus]; phospholysine p…	NA	0.000336	785	800.27	824.58	1151.91	1066.28	1093.14
NC_009154.3	6203323	6204008	MS1_peak_14677	UNC13D:Other_intron	UNC13D:NC_009154.3:6202368-6216534:+:1297	UNC13D(UNC13D)	NA	NA	NA	protein unc-13 homolog D isoform X1 [Equus caballus]; protein unc-13 homolog D isoform X2 [Equus caballus]	NA	0.000337	36	20.1	41.33	4.17	12.17	6.88
NC_009154.3	6259833	6259976	MS1_peak_14680	H3-3B:three_prime_UTR;H3-3B:Other_exon	MIR9105:NC_009154.3:6258532-6258668:+:1372	MIR9105(MIR9105)	NA	NA	NA	NA	NA	0.000345	38	8.19	2.71	0.83	1.43	0.76
NC_009144.3	8687062	8687238	MS1_peak_139	LOC106782035:First_intron	LOC106782035:NC_009144.3:8686727-8694827:+:423	LOC106782035(LOC106782035)	NA	NA	NA	NA	NA	0.00035	937	1389.13	1272.45	1898.43	1604.43	1894.27
NC_009154.3	6325601	6325713	MS1_peak_14684	SAP30BP:Other_intron	ITGB4:NC_009154.3:6277364-6307749:-:-17908	ITGB4(ITGB4)	NA	NA	NA	integrin beta-4 isoform X1 [Equus caballus]; integrin beta-4 isoform X2 [Equus caballus]; integrin beta-4 isoform X3 [Equus caballus]	NA	0.000356	133	64.02	13.55	9.18	17.89	19.88
NC_009144.3	10076825	10076985	MS1_peak_149	LOC100050490:Other_intron	LOC100050490:NC_009144.3:10061068-10078349:-:1443	LOC100050490(LOC100050490)	NA	NA	NA	uncharacterized protein C10orf88 isoform X1 [Equus caballus]; uncharacterized protein C10orf88 isoform X2 [Equus caballus]	NA	0.000403	586	568.01	474.97	810.75	738.52	781.25
NC_009144.3	10872300	10872438	MS1_peak_153	TACC2:Other_intron	LOC111772912:NC_009144.3:10895404-10899087:-:26717	LOC111772912(LOC111772912)	NA	NA	NA	uncharacterized protein [Equus caballus]	NA	0.000414	235	257.58	245.27	355.33	331.33	639.07
NC_009144.3	12908514	12908647	MS1_peak_166	INPP5F:First_intron	INPP5F:NC_009144.3:12835523-12919430:-:10849	INPP5F(INPP5F)	NA	NA	NA	phosphatidylinositide phosphatase SAC2 isoform X1 [Equus caballus]; phosphatidylinositide phosphatase SAC2 isoform X2 [Equus caballus]; phosphatidylinositide phosphatase SAC2 isoform X3 [Equus caballus]; phosphatidylinositide phosphatase SAC2 isoform X4 [Equus caballus]; phosphatidylinositide phosphatase SAC2 isoform X5 [Equus caballus]	NA	0.000443	179	161.54	261.54	110.1	94.46	110.08
NC_009144.3	13251215	13251358	MS1_peak_172	LOC106782043:Other_exon;GRK5:Other_intron;LOC106782043:three_prime_UTR	LOC106782043:NC_009144.3:13244722-13271562:-:20275	LOC106782043(LOC106782043)	NA	NA	NA	high affinity immunoglobulin epsilon receptor subunit gamma [Equus caballus]	NA	0.000465	475	637.99	526.46	805.75	728.5	872.98
NC_009144.3	13556305	13556517	MS1_peak_184	intergenic	NANOS1:NC_009144.3:13510735-13512594:-:-43817	NANOS1(NANOS1)	NA	NA	NA	nanos homolog 1 [Equus caballus]	NA	0.000504	1096	1684.67	1273.12	1885.09	2009.47	2140.42
NC_009154.3	6847297	6847511	MS1_peak_14717	MRPL58:Other_intron	TRNAR-CCU-4:NC_009154.3:6842268-6842341:-:-5063	TRNAR-CCU-4(TRNAR-CCU)	NA	NA	NA	NA	NA	0.000577	47	5.96	28.46	4.17	7.16	2.29
NC_009154.3	6859443	6859612	MS1_peak_14719	LOC111775591:Other_exon	LOC111775591:NC_009154.3:6853506-6859666:+:6021	LOC111775591(LOC111775591)	NA	NA	NA	NA	NA	0.000578	70	69.23	58.27	140.96	130.96	116.96
NC_009154.3	6926119	6926422	MS1_peak_14724	USH1G:five_prime_UTR;OTOP2:Promoter_0kb_1kb;USH1G:First_exon	USH1G:NC_009154.3:6926121-6933361:+:149	USH1G(USH1G)	NA	NA	NA	pre-mRNA splicing regulator USH1G isoform X1 [Equus caballus]; pre-mRNA splicing regulator USH1G isoform X2 [Equus caballus]	NA	0.000614	80	46.16	56.24	15.85	31.49	17.58
NC_009144.3	17217547	17217851	MS1_peak_212	intergenic	FHIP2A:NC_009144.3:17161106-17195758:-:-21941	FHIP2A(FHIP2A)	NA	NA	NA	FHF complex subunit HOOK interacting protein 2A [Equus caballus]	NA	0.000615	1324	1839.51	1586.15	2430.6	2016.62	2443.13
NC_009144.3	17312429	17312566	MS1_peak_214	ABLIM1:First_intron	LOC106782047:NC_009144.3:17364007-17367064:-:54566	LOC106782047(LOC106782047)	NA	NA	NA	NA	NA	0.000618	510	700.52	626.74	845.79	874.49	924.2
NC_009144.3	17478134	17478272	MS1_peak_216	ABLIM1:Other_intron	AFAP1L2:NC_009144.3:17562125-17659365:+:-83921	AFAP1L2(AFAP1L2)	NA	NA	NA	actin filament-associated protein 1-like 2 isoform X1 [Equus caballus]; actin filament-associated protein 1-like 2 isoform X2 [Equus caballus]	NA	0.000633	579	775.71	697.2	963.4	901.68	1096.96
NC_009144.3	17615165	17615399	MS1_peak_218	AFAP1L2:Other_intron	AFAP1L2:NC_009144.3:17562125-17659365:+:53157	AFAP1L2(AFAP1L2)	NA	NA	NA	actin filament-associated protein 1-like 2 isoform X1 [Equus caballus]; actin filament-associated protein 1-like 2 isoform X2 [Equus caballus]	NA	0.000649	748	1008.72	886.92	1333.74	1141.42	1298.01
NC_009144.3	17625871	17626218	MS1_peak_220	AFAP1L2:Other_intron	AFAP1L2:NC_009144.3:17562125-17659365:+:63919	AFAP1L2(AFAP1L2)	NA	NA	NA	actin filament-associated protein 1-like 2 isoform X1 [Equus caballus]; actin filament-associated protein 1-like 2 isoform X2 [Equus caballus]	NA	0.000657	1298	1660.1	1316.49	903.34	1075.58	1029.69
NC_009144.3	17753753	17754041	MS1_peak_222	TDRD1:Other_intron	TDRD1:NC_009144.3:17715975-17761511:-:7613	TDRD1(TDRD1)	NA	NA	NA	tudor domain-containing protein 1 isoform X1 [Equus caballus]; tudor domain-containing protein 1 isoform X2 [Equus caballus]	NA	0.000658	144	192.81	187	299.45	262.63	306.54
NC_009144.3	18055756	18055828	MS1_peak_229	NHLRC2:Other_intron	LOC111773143:NC_009144.3:18059368-18063810:+:-3575	LOC111773143(LOC111773143)	NA	NA	NA	NA	NA	0.000687	521	697.54	565.76	874.98	791.48	898.97
NC_009154.3	7362901	7363074	MS1_peak_14733	intergenic	LOC100060688:NC_009154.3:7337884-7354053:-:-8934	LOC100060688(LOC100060688)	NA	NA	NA	CMRF35-like molecule 8 isoform X1 [Equus caballus]; CMRF35-like molecule 8 isoform X2 [Equus caballus]	NA	0.000695	79	29.78	50.14	10.84	22.18	17.58
NC_009144.3	18463683	18464031	MS1_peak_234	intergenic	HABP2:NC_009144.3:18286694-18320374:-:-143483	HABP2(HABP2)	NA	NA	NA	hyaluronan-binding protein 2 [Equus caballus]	NA	0.000698	433	718.39	506.81	754.03	826.54	1022.81
NC_009154.3	7377480	7377788	MS1_peak_14737	GPRC5C:Other_intron	MIR9101:NC_009154.3:7386795-7386896:-:9261	MIR9101(MIR9101)	NA	NA	NA	NA	NA	0.000723	23	1.49	14.23	0.83	0.72	0.76
NC_009144.3	18856571	18856730	MS1_peak_244	intergenic	TCF7L2:NC_009144.3:18651163-18844899:-:-11751	TCF7L2(TCF7L2)	NA	NA	NA	transcription factor 7-like 2 isoform X1 [Equus caballus]; transcription factor 7-like 2 isoform X10 [Equus caballus]; transcription factor 7-like 2 isoform X11 [Equus caballus]; transcription factor 7-like 2 isoform X12 [Equus caballus]; transcription factor 7-like 2 isoform X13 [Equus caballus]; transcription factor 7-like 2 isoform X14 [Equus caballus]; transcription factor 7-like 2 isoform X1…	HMG	0.000751	615	755.61	628.77	936.7	913.85	930.32
NC_009154.3	7406502	7406649	MS1_peak_14741	intergenic	GPRC5C:NC_009154.3:7371189-7393598:-:-12977	GPRC5C(GPRC5C)	NA	NA	NA	G-protein coupled receptor family C group 5 member C isoform X1 [Equus caballus]; G-protein coupled receptor family C group 5 member C isoform X2 [Equus caballus]; G-protein coupled receptor family C group 5 member C isoform X3 [Equus caballus]	NA	0.000753	59	80.4	31.85	128.45	113.78	145.24
NC_009144.3	19421346	19421532	MS1_peak_249	TECTB:Other_exon;TECTB:three_prime_UTR	TECTB:NC_009144.3:19419910-19439146:-:17706	TECTB(TECTB)	NA	NA	NA	beta-tectorin [Equus caballus]	NA	0.000768	1004	1317.66	1162.01	1609.83	1537.87	1716.92
NC_009144.3	19440822	19440928	MS1_peak_252	TECTB:Promoter_1kb_2kb	TECTB:NC_009144.3:19419910-19439146:-:-1729	TECTB(TECTB)	NA	NA	NA	beta-tectorin [Equus caballus]	NA	0.000774	777	958.09	794.09	1095.19	1146.43	1311
NC_009144.3	19440695	19440796	MS1_peak_251	TECTB:Promoter_1kb_2kb	TECTB:NC_009144.3:19419910-19439146:-:-1599	TECTB(TECTB)	NA	NA	NA	beta-tectorin [Equus caballus]	NA	0.000774	1173	1760.6	1253.48	1900.94	2015.91	2283.36
NC_009144.3	19505775	19505933	MS1_peak_253	GPAM:Other_exon;GPAM:five_prime_UTR	GPAM:NC_009144.3:19495339-19554821:+:10515	GPAM(GPAM)	NA	NA	NA	glycerol-3-phosphate acyltransferase 1, mitochondrial isoform X1 [Equus caballus]; glycerol-3-phosphate acyltransferase 1, mitochondrial isoform X2 [Equus caballus]; glycerol-3-phosphate acyltransferase 1, mitochondrial isoform X3 [Equus caballus]; glycerol-3-phosphate acyltransferase 1, mitochondrial isoform X4 [Equus caballus]	NA	0.000779	574	940.97	662.65	1033.46	1054.83	1217.74
NC_009144.3	19516058	19516208	MS1_peak_256	GPAM:Other_intron	GPAM:NC_009144.3:19495339-19554821:+:20794	GPAM(GPAM)	NA	NA	NA	glycerol-3-phosphate acyltransferase 1, mitochondrial isoform X1 [Equus caballus]; glycerol-3-phosphate acyltransferase 1, mitochondrial isoform X2 [Equus caballus]; glycerol-3-phosphate acyltransferase 1, mitochondrial isoform X3 [Equus caballus]; glycerol-3-phosphate acyltransferase 1, mitochondrial isoform X4 [Equus caballus]	NA	0.000786	150	181.64	115.18	266.08	180.34	467.07
NC_009144.3	19516589	19516741	MS1_peak_257	GPAM:Other_intron	GPAM:NC_009144.3:19495339-19554821:+:21326	GPAM(GPAM)	NA	NA	NA	glycerol-3-phosphate acyltransferase 1, mitochondrial isoform X1 [Equus caballus]; glycerol-3-phosphate acyltransferase 1, mitochondrial isoform X2 [Equus caballus]; glycerol-3-phosphate acyltransferase 1, mitochondrial isoform X3 [Equus caballus]; glycerol-3-phosphate acyltransferase 1, mitochondrial isoform X4 [Equus caballus]	NA	0.00079	199	176.43	230.37	302.78	306.29	364.64
NC_009144.3	20481420	20481622	MS1_peak_261	ADRA2A:First_exon	ADRA2A:NC_009144.3:20478160-20481681:-:159	ADRA2A(ADRA2A)	NA	NA	NA	alpha-2A adrenergic receptor [Equus caballus]	NA	0.00081	648	986.38	808.32	1096.85	1164.32	1343.88
NC_009154.3	7833907	7834090	MS1_peak_14751	intergenic	LOC111775760:NC_009154.3:7949226-7958402:-:124403	LOC111775760(LOC111775760)	NA	NA	NA	NA	NA	0.000852	108	64.02	33.88	95.92	213.26	199.52
NC_009144.3	20667298	20667435	MS1_peak_267	intergenic	PDCD4:NC_009144.3:20622973-20649039:-:-18327	PDCD4(PDCD4)	NA	NA	NA	programmed cell death protein 4 isoform X1 [Equus caballus]; programmed cell death protein 4 isoform X2 [Equus caballus]	NA	0.000855	947	1376.47	1126.1	1739.95	1466.31	1807.89
NC_009154.3	8022338	8022490	MS1_peak_14753	SDK2:Promoter_0kb_1kb	SDK2:NC_009154.3:8022636-8295762:+:-221	SDK2(SDK2)	NA	NA	NA	protein sidekick-2 isoform X1 [Equus caballus]; protein sidekick-2 isoform X2 [Equus caballus]	NA	0.000861	59	31.27	46.07	17.52	17.89	11.47
NC_009144.3	20774355	20774513	MS1_peak_269	RBM20:First_intron;LOC111773236:First_exon	LOC111773236:NC_009144.3:20772794-20780354:+:1640	LOC111773236(LOC111773236)	NA	NA	NA	NA	NA	0.000862	255	337.23	180.23	337.81	420.07	641.36
NC_009144.3	20774696	20774848	MS1_peak_270	RBM20:First_intron;LOC111773236:First_intron	LOC111773236:NC_009144.3:20772794-20780354:+:1978	LOC111773236(LOC111773236)	NA	NA	NA	NA	NA	0.000867	532	619.37	489.87	704.82	824.4	798.83
NC_009144.3	20796025	20796192	MS1_peak_271	RBM20:First_intron	LOC111773236:NC_009144.3:20772794-20780354:+:23314	LOC111773236(LOC111773236)	NA	NA	NA	NA	NA	0.000868	955	1465.8	1122.03	1668.22	1645.93	1869.04
NC_009144.3	21114332	21114373	MS1_peak_274	intergenic	LOC111773245:NC_009144.3:21156891-21158763:-:44410	LOC111773245(LOC111773245)	NA	NA	NA	NA	NA	0.00087	710	919.38	735.15	1110.2	1034.79	1184.11
NC_009144.3	21246314	21246630	MS1_peak_277	MXI1:First_intron	MXI1:NC_009144.3:21174982-21256871:-:10398	MXI1(MXI1)	NA	NA	NA	max-interacting protein 1 isoform X1 [Equus caballus]; max-interacting protein 1 isoform X2 [Equus caballus]	bHLH	0.000889	374	634.26	494.61	729.01	714.91	874.51
NC_009144.3	26231989	26232159	MS1_peak_287	ITPRIP:First_intron	ITPRIP:NC_009144.3:26214398-26242214:+:17676	ITPRIP(ITPRIP)	NA	NA	NA	inositol 1,4,5-trisphosphate receptor-interacting protein isoform X1 [Equus caballus]; inositol 1,4,5-trisphosphate receptor-interacting protein isoform X2 [Equus caballus]; inositol 1,4,5-trisphosphate receptor-interacting protein isoform X3 [Equus caballus]	NA	0.000932	597	1054.87	792.06	1257	1133.55	1343.88
NC_009144.3	26570997	26571141	MS1_peak_294	intergenic	SLK:NC_009144.3:26509679-26565290:-:-5779	SLK(SLK)	NA	NA	NA	STE20-like serine/threonine-protein kinase isoform X1 [Equus caballus]; STE20-like serine/threonine-protein kinase isoform X2 [Equus caballus]	NA	0.000958	757	1017.65	829.33	1134.39	1210.12	1339.29
NC_009144.3	26707235	26707470	MS1_peak_298	SH3PXD2A:First_intron	SH3PXD2A:NC_009144.3:26681214-26927273:+:26138	SH3PXD2A(SH3PXD2A)	NA	NA	NA	SH3 and PX domain-containing protein 2A isoform X1 [Equus caballus]; SH3 and PX domain-containing protein 2A isoform X2 [Equus caballus]; SH3 and PX domain-containing protein 2A isoform X3 [Equus caballus]; SH3 and PX domain-containing protein 2A isoform X4 [Equus caballus]; SH3 and PX domain-containing protein 2A isoform X5 [Equus caballus]; SH3 and PX domain-containing protein 2A isoform X6 [Eq…	NA	0.000976	769	1116.66	926.22	1395.47	1187.22	1503.64
NC_009144.3	26962657	26962795	MS1_peak_303	NEURL1:First_intron	NEURL1:NC_009144.3:26928339-27008552:-:45825	NEURL1(NEURL1)	NA	NA	NA	E3 ubiquitin-protein ligase NEURL1 isoform X1 [Equus caballus]; E3 ubiquitin-protein ligase NEURL1 isoform X2 [Equus caballus]	NA	0.000994	697	1022.12	760.22	1160.25	1132.11	1304.89
NC_009144.3	27317915	27318037	MS1_peak_317	NT5C2:Other_intron	INA:NC_009144.3:27187277-27199732:-:-118244	INA(INA)	NA	NA	NA	alpha-internexin [Equus caballus]	NA	0.00103	395	623.84	521.72	793.24	671.25	862.28
NC_009144.3	27318053	27318210	MS1_peak_318	NT5C2:Other_intron	INA:NC_009144.3:27187277-27199732:-:-118399	INA(INA)	NA	NA	NA	alpha-internexin [Equus caballus]	NA	0.00104	567	722.85	668.75	946.71	884.51	889.04
NC_009144.3	27764633	27764793	MS1_peak_331	SUFU:Other_intron	TRIM8:NC_009144.3:27707654-27722322:-:-42391	TRIM8(TRIM8)	NA	NA	NA	E3 ubiquitin-protein ligase TRIM8 [Equus caballus]	NA	0.00108	993	1535.78	1199.27	1769.15	1700.32	1952.36
NC_009144.3	27845299	27845432	MS1_peak_335	ACTR1A:First_intron	ACTR1A:NC_009144.3:27838651-27855339:+:6714	ACTR1A(ACTR1A)	NA	NA	NA	alpha-centractin isoform X1 [Equus caballus]; alpha-centractin isoform X2 [Equus caballus]	NA	0.00111	420	170.48	258.15	128.45	170.32	136.07
NC_009144.3	27855268	27855461	MS1_peak_337	intergenic	MFSD13A:NC_009144.3:27856834-27869480:-:14115	MFSD13A(MFSD13A)	NA	NA	NA	transmembrane protein 180 isoform X1 [Equus caballus]; transmembrane protein 180 isoform X2 [Equus caballus]; transmembrane protein 180 isoform X3 [Equus caballus]	NA	0.00111	474	697.54	552.88	809.09	817.96	864.58
NC_009144.3	28195155	28195346	MS1_peak_357	intergenic	HPS6:NC_009144.3:28200269-28203460:-:8209	HPS6(HPS6)	NA	NA	NA	BLOC-2 complex member HPS6 [Equus caballus]	NA	0.00115	656	702.75	685.01	886.66	880.22	1008.29
NC_009154.3	8938318	8938466	MS1_peak_14775	LOC111775596:First_intron;LOC111775598:First_exon	LOC111775598:NC_009154.3:8934062-8944512:+:4330	LOC111775598(LOC111775598)	NA	NA	NA	NA	NA	0.00116	30	2.98	16.26	4.17	0.72	0.76
NC_009144.3	28395533	28395859	MS1_peak_361	KCNIP2:Other_intron	OGA:NC_009144.3:28403512-28429879:+:-7815	OGA(OGA)	NA	NA	NA	protein O-GlcNAcase isoform X1 [Equus caballus]; protein O-GlcNAcase isoform X2 [Equus caballus]	NA	0.00117	204	296.29	197.85	100.93	145.27	142.95
NC_009144.3	28382531	28382602	MS1_peak_360	KCNIP2:Promoter_0kb_1kb	KCNIP2:NC_009144.3:28382768-28400217:+:-201	KCNIP2(KCNIP2)	NA	NA	NA	Kv channel-interacting protein 2 isoform X1 [Equus caballus]; Kv channel-interacting protein 2 isoform X2 [Equus caballus]; Kv channel-interacting protein 2 isoform X3 [Equus caballus]; Kv channel-interacting protein 2 isoform X4 [Equus caballus]; Kv channel-interacting protein 2 isoform X5 [Equus caballus]; Kv channel-interacting protein 2 isoform X6 [Equus caballus]; Kv channel-interacting prot…	NA	0.00117	662	964.05	697.2	1103.53	1029.78	1249.85
NC_009154.3	8963958	8964587	MS1_peak_14778	LOC111775596:First_intron	LOC111775597:NC_009154.3:8987111-8989218:-:24945	LOC111775597(LOC111775597)	NA	NA	NA	NA	NA	0.00121	23	2.23	14.91	1.67	0.72	1.53
NC_009154.3	8979231	8979333	MS1_peak_14779	LOC111775596:First_intron	LOC111775597:NC_009154.3:8987111-8989218:-:9935	LOC111775597(LOC111775597)	NA	NA	NA	NA	NA	0.00121	170	139.95	239.18	120.11	92.32	61.92
NC_009144.3	28891437	28891448	MS1_peak_374	LBX1:First_intron;LOC106782070:First_exon	LOC106782070:NC_009144.3:28882853-28892065:-:622	LOC106782070(LOC106782070)	NA	NA	NA	forkhead box protein G1-like isoform X1 [Equus caballus]; translation initiation factor IF-2-like isoform X2 [Equus caballus]	NA	0.00123	858	1221.63	1027.17	1590.65	1306.01	1535.75
NC_009154.3	9229964	9230239	MS1_peak_14784	SOX9:Promoter_0kb_1kb	SOX9:NC_009154.3:9223806-9229236:-:-865	SOX9(SOX9)	NA	NA	NA	transcription factor SOX-9 [Equus caballus]	HMG	0.00127	95	55.09	37.94	20.02	20.75	29.05
NC_009154.3	9291871	9292118	MS1_peak_14791	intergenic	LOC111775761:NC_009154.3:9352012-9354514:+:-60017	LOC111775761(LOC111775761)	NA	NA	NA	NA	NA	0.0013	173	139.95	126.03	86.75	71.56	77.97
NC_009154.3	9357588	9357866	MS1_peak_14792	intergenic	LOC111775761:NC_009154.3:9352012-9354514:+:5715	LOC111775761(LOC111775761)	NA	NA	NA	NA	NA	0.00131	5	2.23	12.87	37.53	22.18	24.46
NC_009154.3	10813690	10813798	MS1_peak_14793	intergenic	LOC100052903:NC_009154.3:10792815-10793613:+:20929	LOC100052903(LOC100052903)	NA	NA	NA	NA	NA	0.00132	89	33.5	33.2	4.17	23.62	15.29
NC_009144.3	29611913	29612174	MS1_peak_407	SCD:Other_exon;SCD:three_prime_UTR	SCD:NC_009144.3:29610092-29625174:-:13130	SCD(SCD)	NA	NA	NA	stearoyl-CoA desaturase [Equus caballus]	NA	0.00132	982	1561.09	1101.7	1692.41	1681	2011.23
NC_009144.3	30215824	30216178	MS1_peak_424	SLC25A28:First_intron	SLC25A28:NC_009144.3:30214635-30224165:+:1366	SLC25A28(SLC25A28)	NA	NA	NA	mitoferrin-2 isoform X1 [Equus caballus]; mitoferrin-2 isoform X2 [Equus caballus]; mitoferrin-2 isoform X3 [Equus caballus]; mitoferrin-2 isoform X4 [Equus caballus]	NA	0.00136	331	450.39	375.37	551.35	551.03	570.27
NC_009154.3	12050218	12050473	MS1_peak_14799	LOC100629368:Other_intron	LOC100629368:NC_009154.3:12024583-12096158:+:25762	LOC100629368(LOC100629368)	NA	NA	NA	uncharacterized protein [Equus caballus]	NA	0.00137	43	9.68	25.07	1.67	10.73	0.76
NC_009144.3	31158148	31158297	MS1_peak_431	HPS1:Promoter_0kb_1kb	HPS1:NC_009144.3:31158640-31184382:+:-417	HPS1(HPS1)	NA	NA	NA	BLOC-3 complex member HPS1 isoform X1 [Equus caballus]; BLOC-3 complex member HPS1 isoform X2 [Equus caballus]	NA	0.00137	1183	1447.19	1175.56	1773.32	1595.12	1844.58
NC_009144.3	30541299	30541431	MS1_peak_429	HPSE2:First_intron	HPSE2:NC_009144.3:30532684-31150013:+:8681	HPSE2(HPSE2)	NA	NA	NA	inactive heparanase-2 isoform X1 [Equus caballus]; inactive heparanase-2 isoform X2 [Equus caballus]	NA	0.00137	767	967.77	851.01	1170.26	1089.18	1316.36
NC_009154.3	12050775	12050961	MS1_peak_14800	LOC100629368:Other_intron	LOC100629368:NC_009154.3:12024583-12096158:+:26285	LOC100629368(LOC100629368)	NA	NA	NA	uncharacterized protein [Equus caballus]	NA	0.00138	245	120.6	147.03	89.25	100.19	55.8
NC_009144.3	31901929	31902327	MS1_peak_450	UBTD1:First_intron	ANKRD2:NC_009144.3:31883951-31894873:-:-7255	ANKRD2(ANKRD2)	NA	NA	NA	ankyrin repeat domain-containing protein 2 isoform X1 [Equus caballus]; ankyrin repeat domain-containing protein 2 isoform X2 [Equus caballus]	NA	0.00142	1152	1674.99	1307	1876.75	1877.79	2108.31
NC_009144.3	31911911	31912056	MS1_peak_452	UBTD1:First_intron	ANKRD2:NC_009144.3:31883951-31894873:-:-17110	ANKRD2(ANKRD2)	NA	NA	NA	ankyrin repeat domain-containing protein 2 isoform X1 [Equus caballus]; ankyrin repeat domain-containing protein 2 isoform X2 [Equus caballus]	NA	0.00143	887	1138.99	909.96	1303.71	1260.93	1538.04
NC_009144.3	31902686	31902868	MS1_peak_451	UBTD1:First_intron	ANKRD2:NC_009144.3:31883951-31894873:-:-7904	ANKRD2(ANKRD2)	NA	NA	NA	ankyrin repeat domain-containing protein 2 isoform X1 [Equus caballus]; ankyrin repeat domain-containing protein 2 isoform X2 [Equus caballus]	NA	0.00143	481	667.76	611.83	894.17	762.85	848.52
NC_009154.3	12265767	12266070	MS1_peak_14811	ARSG:Other_intron	WIPI1:NC_009154.3:12220994-12253524:+:44924	WIPI1(WIPI1)	NA	NA	NA	WD repeat domain phosphoinositide-interacting protein 1 isoform X1 [Equus caballus]; WD repeat domain phosphoinositide-interacting protein 1 isoform X2 [Equus caballus]; WD repeat domain phosphoinositide-interacting protein 1 isoform X3 [Equus caballus]	NA	0.00147	82	34.99	31.85	16.68	21.47	10.7
NC_009144.3	32734772	32735069	MS1_peak_471	PIK3AP1:Other_intron	TM9SF3:NC_009144.3:32765339-32826351:+:-30418	TM9SF3(TM9SF3)	NA	NA	NA	transmembrane 9 superfamily member 3 [Equus caballus]	NA	0.00149	1308	1971.28	1452	2123.64	2176.21	2553.97
NC_009144.3	33082190	33082250	MS1_peak_477	BLNK:First_intron	BLNK:NC_009144.3:33069343-33151681:+:12877	BLNK(BLNK)	NA	NA	NA	B-cell linker protein [Equus caballus]	NA	0.0015	862	1057.11	979.07	1363.77	1182.21	1422.61
NC_009144.3	33082262	33082594	MS1_peak_478	BLNK:First_intron	BLNK:NC_009144.3:33069343-33151681:+:13085	BLNK(BLNK)	NA	NA	NA	B-cell linker protein [Equus caballus]	NA	0.0015	644	1039.24	794.77	1103.53	1225.15	1296.48
NC_009144.3	33612002	33612112	MS1_peak_487	ALDH18A1:Other_intron	LOC111769660:NC_009144.3:33605125-33605808:-:-6249	LOC111769660(LOC111769660)	NA	NA	NA	uncharacterized protein [Equus caballus]	NA	0.00152	430	557.59	522.39	689.81	646.21	827.12
NC_009154.3	12460667	12460821	MS1_peak_14820	LOC111775606:Other_intron	LOC111775606:NC_009154.3:12454871-12468576:-:7831	LOC111775606(LOC111775606)	NA	NA	NA	NA	NA	0.00153	16	0.74	18.29	0.83	0.72	0.76
NC_009154.3	12474155	12474324	MS1_peak_14822	LOC100630006:Other_intron	LOC100630006:NC_009154.3:12468638-12492672:+:5601	LOC100630006(LOC100630006)	NA	NA	NA	NA	NA	0.00154	48	14.89	25.07	8.34	5.01	9.94
NC_009144.3	35333873	35334055	MS1_peak_496	PLCE1:First_intron	PLCE1:NC_009144.3:35036650-35335165:-:1200	PLCE1(PLCE1)	NA	NA	NA	1-phosphatidylinositol 4,5-bisphosphate phosphodiesterase epsilon-1 isoform X1 [Equus caballus]; 1-phosphatidylinositol 4,5-bisphosphate phosphodiesterase epsilon-1 isoform X2 [Equus caballus]; 1-phosphatidylinositol 4,5-bisphosphate phosphodiesterase epsilon-1 isoform X3 [Equus caballus]; 1-phosphatidylinositol 4,5-bisphosphate phosphodiesterase epsilon-1 isoform X4 [Equus caballus]; 1-phosphati…	NA	0.00156	374	230.78	185.65	102.6	180.34	130.72
NC_009144.3	36167406	36167615	MS1_peak_507	CYP26A1:Promoter_2kb_3kb;CYP26C1:Other_exon	CYP26A1:NC_009144.3:36158742-36164867:-:-2643	CYP26A1(CYP26A1)	NA	NA	NA	cytochrome P450 26A1 isoform X1 [Equus caballus]; cytochrome P450 26A1 isoform X2 [Equus caballus]; cytochrome P450 26A1 isoform X3 [Equus caballus]	NA	0.00158	1219	1709.98	1339.52	2016.04	1860.62	2098.37
NC_009144.3	36174410	36174621	MS1_peak_508	CYP26C1:Other_exon	CYP26C1:NC_009144.3:36165354-36176907:-:2391	CYP26C1(CYP26C1)	NA	NA	NA	cytochrome P450 26C1 [Equus caballus]	NA	0.00158	658	867.27	766.31	989.25	988.99	1281.96
NC_009144.3	36163892	36164027	MS1_peak_504	CYP26A1:five_prime_UTR;CYP26A1:First_exon	CYP26A1:NC_009144.3:36158742-36164867:-:907	CYP26A1(CYP26A1)	NA	NA	NA	cytochrome P450 26A1 isoform X1 [Equus caballus]; cytochrome P450 26A1 isoform X2 [Equus caballus]; cytochrome P450 26A1 isoform X3 [Equus caballus]	NA	0.00158	379	349.89	347.59	445.41	520.97	586.32
NC_009154.3	12501244	12501668	MS1_peak_14827	RGS9:First_intron	RGS9:NC_009154.3:12499571-12563935:+:1885	RGS9(RGS9)	NA	NA	NA	regulator of G-protein signaling 9 isoform X1 [Equus caballus]; regulator of G-protein signaling 9 isoform X2 [Equus caballus]	NA	0.0016	39	29.03	47.43	12.51	16.46	12.23
NC_009144.3	37528717	37528853	MS1_peak_525	intergenic	LOC102147384:NC_009144.3:37503522-37509630:+:25263	LOC102147384(LOC102147384)	NA	NA	NA	NA	NA	0.00161	1309	1616.18	1406.6	1991.85	1799.07	2087.67
NC_009144.3	37339771	37339929	MS1_peak_523	intergenic	PPP1R3C:NC_009144.3:37319421-37324066:+:20429	PPP1R3C(PPP1R3C)	NA	NA	NA	protein phosphatase 1 regulatory subunit 3C [Equus caballus]	NA	0.00161	1057	1097.31	929.6	1262.84	1344.65	1679.46
NC_009144.3	38019478	38019631	MS1_peak_535	HTR7:First_intron	HTR7:NC_009144.3:37969904-38049836:+:49650	HTR7(HTR7)	NA	NA	NA	5-hydroxytryptamine receptor 7 isoform X1 [Equus caballus]; 5-hydroxytryptamine receptor 7 isoform X2 [Equus caballus]	NA	0.00165	679	911.94	720.92	1043.47	1016.18	1166.53
NC_009154.3	13502373	13502561	MS1_peak_14833	PRKCA:Other_intron	PRKCA:NC_009154.3:13389976-13794284:+:112491	PRKCA(PRKCA)	NA	NA	NA	protein kinase C alpha type isoform X1 [Equus caballus]; protein kinase C alpha type isoform X2 [Equus caballus]; protein kinase C alpha type isoform X3 [Equus caballus]; protein kinase C alpha type isoform X4 [Equus caballus]	NA	0.00169	37	0.74	10.84	2.5	1.43	0.76
NC_009144.3	39762295	39762502	MS1_peak_552	STAMBPL1:First_intron	STAMBPL1:NC_009144.3:39697130-39770206:-:7807	STAMBPL1(STAMBPL1)	NA	NA	NA	AMSH-like protease isoform X1 [Equus caballus]; AMSH-like protease isoform X2 [Equus caballus]	NA	0.00169	646	742.21	599.64	985.92	814.38	947.13
NC_009154.3	13584667	13584962	MS1_peak_14836	PRKCA:Other_intron	PRKCA:NC_009154.3:13389976-13794284:+:194838	PRKCA(PRKCA)	NA	NA	NA	protein kinase C alpha type isoform X1 [Equus caballus]; protein kinase C alpha type isoform X2 [Equus caballus]; protein kinase C alpha type isoform X3 [Equus caballus]; protein kinase C alpha type isoform X4 [Equus caballus]	NA	0.00171	170	162.29	86.05	51.71	90.17	51.98
NC_009144.3	41387560	41387637	MS1_peak_565	SGMS1:First_intron	SGMS1:NC_009144.3:41379323-41657894:+:8275	SGMS1(SGMS1)	NA	NA	NA	phosphatidylcholine:ceramide cholinephosphotransferase 1 [Equus caballus]	NA	0.00172	908	1364.56	1015.65	1508.9	1499.23	1678.7
NC_009144.3	41387296	41387358	MS1_peak_564	SGMS1:First_intron	SGMS1:NC_009144.3:41379323-41657894:+:8004	SGMS1(SGMS1)	NA	NA	NA	phosphatidylcholine:ceramide cholinephosphotransferase 1 [Equus caballus]	NA	0.00172	569	1029.56	708.04	1191.94	1027.63	1289.6
NC_009144.3	46683366	46683507	MS1_peak_573	intergenic	ZWINT:NC_009144.3:46764307-46783553:-:100116	ZWINT(ZWINT)	NA	NA	NA	ZW10 interactor isoform X1 [Equus caballus]; ZW10 interactor isoform X2 [Equus caballus]	NA	0.00174	841	1086.14	942.48	1357.93	1233.02	1314.06
NC_009144.3	50016405	50016411	MS1_peak_583	ANK3:Other_intron	LOC111769153:NC_009144.3:49942705-49956566:+:73703	LOC111769153(LOC111769153)	NA	NA	NA	NA	NA	0.00177	898	1101.03	1045.47	1307.88	1361.83	1419.55
NC_009144.3	50343066	50343428	MS1_peak_585	intergenic	ANK3:NC_009144.3:49914423-50250248:-:-92999	ANK3(ANK3)	NA	NA	NA	ankyrin-3 isoform X1 [Equus caballus]; ankyrin-3 isoform X2 [Equus caballus]; ankyrin-3 isoform X3 [Equus caballus]; ankyrin-3 isoform X4 [Equus caballus]; ankyrin-3 isoform X5 [Equus caballus]; ankyrin-3 isoform X6 [Equus caballus]; ankyrin-3 isoform X7 [Equus caballus]; ankyrin-3 isoform X8 [Equus caballus]	NA	0.00177	659	802.51	668.75	949.22	945.34	992.24
NC_009144.3	50511549	50511665	MS1_peak_589	intergenic	LOC102150134:NC_009144.3:50541570-50554633:+:-29962	LOC102150134(LOC102150134)	NA	NA	NA	NA	NA	0.00178	1262	1631.07	1403.89	1955.15	1775.46	2200.81
NC_009144.3	50540860	50541017	MS1_peak_592	LOC102150134:Promoter_0kb_1kb	LOC102150134:NC_009144.3:50541570-50554633:+:-631	LOC102150134(LOC102150134)	NA	NA	NA	NA	NA	0.0018	216	301.5	241.89	348.66	358.53	487.71
NC_009144.3	51142142	51142499	MS1_peak_599	TMEM26:Other_exon;TMEM26:three_prime_UTR	LOC102150395:NC_009144.3:51104837-51123402:-:-18918	LOC102150395(LOC102150395)	NA	NA	NA	NA	NA	0.00181	485	596.3	553.56	761.54	681.99	824.82
NC_009144.3	51880092	51880264	MS1_peak_612	RTKN2:Other_intron	LOC111773999:NC_009144.3:51850407-51857645:-:-22533	LOC111773999(LOC111773999)	NA	NA	NA	NA	NA	0.00184	921	1229.82	1025.82	1456.36	1343.94	1580.85
NC_009144.3	51726710	51726909	MS1_peak_607	ARID5B:Other_intron	ARID5B:NC_009144.3:51606973-51782499:+:119836	ARID5B(ARID5B)	NA	NA	NA	AT-rich interactive domain-containing protein 5B isoform X1 [Equus caballus]; AT-rich interactive domain-containing protein 5B isoform X2 [Equus caballus]; AT-rich interactive domain-containing protein 5B isoform X3 [Equus caballus]; AT-rich interactive domain-containing protein 5B isoform X4 [Equus caballus]	ARID	0.00184	1262	1711.47	1399.15	1912.61	1915.01	2248.97
NC_009144.3	51739655	51739738	MS1_peak_609	ARID5B:Other_intron	LOC111773999:NC_009144.3:51850407-51857645:-:117948	LOC111773999(LOC111773999)	NA	NA	NA	NA	NA	0.00184	579	836.01	599.64	935.04	954.64	973.12
NC_009144.3	51882929	51883144	MS1_peak_613	RTKN2:Other_intron	LOC111773999:NC_009144.3:51850407-51857645:-:-25391	LOC111773999(LOC111773999)	NA	NA	NA	NA	NA	0.00185	992	1546.95	1264.99	1739.12	1678.85	2083.85
NC_009144.3	51884386	51884395	MS1_peak_615	RTKN2:Other_intron	LOC111773999:NC_009144.3:51850407-51857645:-:-26745	LOC111773999(LOC111773999)	NA	NA	NA	NA	NA	0.00185	395	640.96	570.5	790.74	680.56	957.84
NC_009144.3	57363523	57363667	MS1_peak_643	TET1:Other_intron	LOC106782029:NC_009144.3:57332056-57332503:-:-31092	LOC106782029(LOC106782029)	NA	NA	NA	U1 small nuclear ribonucleoprotein C-like [Equus caballus]	NA	0.00194	1076	1312.45	1121.35	1517.25	1521.41	1671.82
NC_009144.3	57588521	57588782	MS1_peak_647	STOX1:First_intron	LOC111774095:NC_009144.3:57593480-57614611:-:25959	LOC111774095(LOC111774095)	NA	NA	NA	NA	NA	0.00194	1044	1505.26	1273.8	1732.45	1679.57	1934.78
NC_009144.3	58020292	58020295	MS1_peak_659	HK1:Other_intron	LOC111774110:NC_009144.3:58024262-58035902:-:15608	LOC111774110(LOC111774110)	NA	NA	NA	NA	NA	0.00197	706	988.62	879.47	1235.32	1069.86	1306.42
NC_009144.3	58064830	58064987	MS1_peak_661	TACR2:Other_intron	TACR2:NC_009144.3:58056148-58070500:-:5591	TACR2(TACR2)	NA	NA	NA	substance-K receptor [Equus caballus]	NA	0.00197	948	1416.67	1115.93	1581.47	1596.55	1718.45
NC_009144.3	58116577	58116727	MS1_peak_663	TSPAN15:First_intron	TSPAN15:NC_009144.3:58097194-58150320:+:19458	TSPAN15(TSPAN15)	NA	NA	NA	tetraspanin-15 isoform X1 [Equus caballus]; tetraspanin-15 isoform X2 [Equus caballus]; tetraspanin-15 isoform X3 [Equus caballus]; tetraspanin-15 isoform X4 [Equus caballus]	NA	0.00197	1575	2329.35	1785.36	2594.91	2483.21	3066.91
NC_009144.3	58292214	58292492	MS1_peak_666	LOC111771029:First_exon	LOC111771029:NC_009144.3:58291429-58296510:+:924	LOC111771029(LOC111771029)	NA	NA	NA	NA	NA	0.00198	306	284.38	231.72	129.29	194.65	174.29
NC_009144.3	58290942	58291130	MS1_peak_665	LOC111771029:Promoter_0kb_1kb	LOC111771029:NC_009144.3:58291429-58296510:+:-392	LOC111771029(LOC111771029)	NA	NA	NA	NA	NA	0.00198	784	1096.56	964.16	1280.36	1187.93	1580.85
NC_009144.3	58403952	58404115	MS1_peak_667	COL13A1:First_intron	COL13A1:NC_009144.3:58391031-58545005:+:13002	COL13A1(COL13A1)	NA	NA	NA	collagen alpha-1(XIII) chain isoform X1 [Equus caballus]; collagen alpha-1(XIII) chain isoform X10 [Equus caballus]; collagen alpha-1(XIII) chain isoform X11 [Equus caballus]; collagen alpha-1(XIII) chain isoform X2 [Equus caballus]; collagen alpha-1(XIII) chain isoform X3 [Equus caballus]; collagen alpha-1(XIII) chain isoform X4 [Equus caballus]; collagen alpha-1(XIII) chain isoform X5 [Equus ca…	NA	0.00199	955	1305	1113.22	1549.78	1471.32	1602.25
NC_009144.3	58504422	58504495	MS1_peak_668	COL13A1:Other_intron	MACROH2A2:NC_009144.3:58607887-58658660:+:-103428	MACROH2A2(MACROH2A2)	NA	NA	NA	core histone macro-H2A.2 isoform X1 [Equus caballus]; core histone macro-H2A.2 isoform X2 [Equus caballus]	NA	0.00199	543	517.39	371.98	792.4	526.7	904.33
NC_009144.3	58626762	58626925	MS1_peak_671	MACROH2A2:First_intron	MACROH2A2:NC_009144.3:58607887-58658660:+:18956	MACROH2A2(MACROH2A2)	NA	NA	NA	core histone macro-H2A.2 isoform X1 [Equus caballus]; core histone macro-H2A.2 isoform X2 [Equus caballus]	NA	0.002	627	904.5	716.17	996.76	1051.25	1103.84
NC_009144.3	58648375	58648441	MS1_peak_672	MACROH2A2:Other_intron	AIFM2:NC_009144.3:58658114-58673981:-:25572	AIFM2(AIFM2)	NA	NA	NA	ferroptosis suppressor protein 1 isoform X1 [Equus caballus]; ferroptosis suppressor protein 1 isoform X2 [Equus caballus]; ferroptosis suppressor protein 1 isoform X3 [Equus caballus]; ferroptosis suppressor protein 1 isoform X4 [Equus caballus]; ferroptosis suppressor protein 1 isoform X5 [Equus caballus]; ferroptosis suppressor protein 1 isoform X6 [Equus caballus]; ferroptosis suppressor prot…	NA	0.002	306	418.38	349.62	500.47	500.22	551.92
NC_009144.3	58662207	58662394	MS1_peak_674	AIFM2:Other_intron	AIFM2:NC_009144.3:58658114-58673981:-:11680	AIFM2(AIFM2)	NA	NA	NA	ferroptosis suppressor protein 1 isoform X1 [Equus caballus]; ferroptosis suppressor protein 1 isoform X2 [Equus caballus]; ferroptosis suppressor protein 1 isoform X3 [Equus caballus]; ferroptosis suppressor protein 1 isoform X4 [Equus caballus]; ferroptosis suppressor protein 1 isoform X5 [Equus caballus]; ferroptosis suppressor protein 1 isoform X6 [Equus caballus]; ferroptosis suppressor prot…	NA	0.00201	1085	1488.88	1170.14	1710.76	1603.71	1882.8
NC_009144.3	58911670	58911806	MS1_peak_682	LRRC20:Other_intron	LRRC20:NC_009144.3:58841383-58921025:-:9286	LRRC20(LRRC20)	NA	NA	NA	leucine-rich repeat-containing protein 20 isoform X1 [Equus caballus]; leucine-rich repeat-containing protein 20 isoform X2 [Equus caballus]; leucine-rich repeat-containing protein 20 isoform X3 [Equus caballus]	NA	0.00205	1106	1555.88	1365.95	1903.44	1705.33	1986.76
NC_009144.3	58987496	58987646	MS1_peak_686	NODAL:First_exon;NODAL:five_prime_UTR	NODAL:NC_009144.3:58979220-58988968:-:1396	NODAL(NODAL)	NA	NA	NA	nodal homolog [Equus caballus]	NA	0.00206	1038	1443.47	1132.19	1633.19	1568.64	1820.88
NC_009144.3	58999234	58999332	MS1_peak_687	PALD1:First_intron	PALD1:NC_009144.3:58996567-59092825:+:2716	PALD1(PALD1)	NA	NA	NA	paladin isoform X1 [Equus caballus]; paladin isoform X2 [Equus caballus]; paladin isoform X3 [Equus caballus]; paladin isoform X4 [Equus caballus]; paladin isoform X5 [Equus caballus]; paladin isoform X6 [Equus caballus]	NA	0.00206	465	684.89	622.67	879.15	770.01	877.57
NC_009144.3	58978703	58978968	MS1_peak_685	intergenic	NODAL:NC_009144.3:58979220-58988968:-:10132	NODAL(NODAL)	NA	NA	NA	nodal homolog [Equus caballus]	NA	0.00206	1062	1697.32	1163.36	1745.79	1839.87	2157.23
NC_009154.3	15398507	15398649	MS1_peak_14866	LOC102149313:Promoter_1kb_2kb	LOC102149313:NC_009154.3:15399843-15403220:+:-1264	LOC102149313(LOC102149313)	NA	NA	NA	NA	NA	0.00207	14	27.54	15.58	55.89	57.97	35.93
NC_009154.3	15398746	15398902	MS1_peak_14867	LOC102149313:Promoter_1kb_2kb	LOC102149313:NC_009154.3:15399843-15403220:+:-1018	LOC102149313(LOC102149313)	NA	NA	NA	NA	NA	0.00208	24	26.06	27.78	296.94	52.96	68.03
NC_009144.3	59121422	59121529	MS1_peak_693	PRF1:Promoter_0kb_1kb	PRF1:NC_009144.3:59116220-59120880:-:-595	PRF1(PRF1)	NA	NA	NA	perforin-1 [Equus caballus]	NA	0.00209	193	228.54	187	72.57	127.38	136.07
NC_009144.3	59414229	59414246	MS1_peak_697	intergenic	LOC111774186:NC_009144.3:59433665-59475507:+:-19427	LOC111774186(LOC111774186)	NA	NA	NA	NA	NA	0.0021	897	1028.07	845.59	1166.09	1188.65	1419.55
NC_009144.3	59774134	59774226	MS1_peak_701	SLC29A3:Other_intron	SLC29A3:NC_009144.3:59768007-59809949:+:6173	SLC29A3(SLC29A3)	NA	NA	NA	equilibrative nucleoside transporter 3 [Equus caballus]	NA	0.00212	1816	2621.92	2183.08	3057.01	2873.22	3377.27
NC_009154.3	15409514	15409649	MS1_peak_14868	ICAM2:five_prime_UTR;ICAM2:First_exon	ICAM2:NC_009154.3:15409339-15426400:+:242	ICAM2(ICAM2)	NA	NA	NA	intercellular adhesion molecule 2 isoform X1 [Equus caballus]; intercellular adhesion molecule 2 isoform X2 [Equus caballus]; intercellular adhesion molecule 2 isoform X3 [Equus caballus]	NA	0.00213	212	209.19	151.77	92.59	97.32	133.78
NC_009144.3	60093890	60094510	MS1_peak_707	CDH23:Other_intron	C1H10orf105:NC_009144.3:60135312-60142960:-:48759	C1H10orf105(C1H10orf105)	NA	NA	NA	uncharacterized protein C10orf105 homolog [Equus caballus]	NA	0.00214	509	763.05	615.22	856.63	831.55	1024.34
NC_009144.3	60403866	60403890	MS1_peak_714	intergenic	SPOCK2:NC_009144.3:60416093-60442742:-:38863	SPOCK2(SPOCK2)	NA	NA	NA	testican-2 isoform X1 [Equus caballus]; testican-2 isoform X2 [Equus caballus]	NA	0.00217	474	474.21	402.47	546.34	633.33	735.39
NC_009144.3	60650023	60650160	MS1_peak_728	DNAJB12:Other_intron	DNAJB12:NC_009144.3:60643745-60661865:-:11773	DNAJB12(DNAJB12)	NA	NA	NA	dnaJ homolog subfamily B member 12 isoform X1 [Equus caballus]; dnaJ homolog subfamily B member 12 isoform X2 [Equus caballus]	zf-C2H2	0.00221	1096	1535.78	1210.79	1725.77	1703.9	1879.74
NC_009154.3	15854919	15854977	MS1_peak_14885	CYB561:Other_intron	CYB561:NC_009154.3:15844877-15858085:+:10071	CYB561(CYB561)	NA	NA	NA	transmembrane ascorbate-dependent reductase CYB561 [Equus caballus]	NA	0.00226	8	5.96	2.03	50.05	6.44	20.64
NC_009144.3	61963861	61963997	MS1_peak_753	CAMK2G:Other_intron	CAMK2G:NC_009144.3:61917344-61972629:-:8699	CAMK2G(CAMK2G)	NA	NA	NA	calcium/calmodulin-dependent protein kinase type II subunit gamma isoform X1 [Equus caballus]; calcium/calmodulin-dependent protein kinase type II subunit gamma isoform X10 [Equus caballus]; calcium/calmodulin-dependent protein kinase type II subunit gamma isoform X11 [Equus caballus]; calcium/calmodulin-dependent protein kinase type II subunit gamma isoform X12 [Equus caballus]; calcium/calmodul…	NA	0.00229	629	926.08	727.69	1091.85	988.27	1133.66
NC_009154.3	16306140	16306296	MS1_peak_14887	intergenic	LOC111775616:NC_009154.3:16327004-16350225:+:-20785	LOC111775616(LOC111775616)	NA	NA	NA	NA	NA	0.00229	93	106.45	79.95	176	125.95	204.87
NC_009154.3	16453996	16454256	MS1_peak_14889	intergenic	MRC2:NC_009154.3:16458013-16508316:-:54189	MRC2(MRC2)	NA	NA	NA	C-type mannose receptor 2 isoform X1 [Equus caballus]; C-type mannose receptor 2 isoform X2 [Equus caballus]; C-type mannose receptor 2 isoform X3 [Equus caballus]; C-type mannose receptor 2 isoform X4 [Equus caballus]; C-type mannose receptor 2 isoform X5 [Equus caballus]	NA	0.0023	27	0.74	6.78	0.83	0.72	0.76
NC_009144.3	61983157	61983312	MS1_peak_756	intergenic	CAMK2G:NC_009144.3:61917344-61972629:-:-10605	CAMK2G(CAMK2G)	NA	NA	NA	calcium/calmodulin-dependent protein kinase type II subunit gamma isoform X1 [Equus caballus]; calcium/calmodulin-dependent protein kinase type II subunit gamma isoform X10 [Equus caballus]; calcium/calmodulin-dependent protein kinase type II subunit gamma isoform X11 [Equus caballus]; calcium/calmodulin-dependent protein kinase type II subunit gamma isoform X12 [Equus caballus]; calcium/calmodul…	NA	0.0023	412	601.51	462.77	726.51	669.82	706.34
NC_009144.3	61983478	61983643	MS1_peak_757	intergenic	CAMK2G:NC_009144.3:61917344-61972629:-:-10931	CAMK2G(CAMK2G)	NA	NA	NA	calcium/calmodulin-dependent protein kinase type II subunit gamma isoform X1 [Equus caballus]; calcium/calmodulin-dependent protein kinase type II subunit gamma isoform X10 [Equus caballus]; calcium/calmodulin-dependent protein kinase type II subunit gamma isoform X11 [Equus caballus]; calcium/calmodulin-dependent protein kinase type II subunit gamma isoform X12 [Equus caballus]; calcium/calmodul…	NA	0.00231	493	625.33	582.7	789.9	722.78	820.24
NC_009144.3	63278519	63278731	MS1_peak_773	LOC111774335:Promoter_2kb_3kb;ZNF503:Other_exon	ZNF503:NC_009144.3:63276482-63280499:-:1873	ZNF503(ZNF503)	NA	NA	NA	zinc finger protein 503 [Equus caballus]	TF_others	0.00238	1100	1475.48	1277.87	1689.91	1635.91	1971.48
NC_009144.3	65224493	65224782	MS1_peak_782	KCNMA1:First_intron	KCNMA1:NC_009144.3:64619879-65337649:-:113011	KCNMA1(KCNMA1)	NA	NA	NA	calcium-activated potassium channel subunit alpha-1 isoform X1 [Equus caballus]; calcium-activated potassium channel subunit alpha-1 isoform X10 [Equus caballus]; calcium-activated potassium channel subunit alpha-1 isoform X11 [Equus caballus]; calcium-activated potassium channel subunit alpha-1 isoform X12 [Equus caballus]; calcium-activated potassium channel subunit alpha-1 isoform X13 [Equus c…	NA	0.0024	527	718.39	640.29	956.72	744.25	974.65
NC_009144.3	65982687	65982949	MS1_peak_795	LOC111774358:Other_intron	LOC111774358:NC_009144.3:65962485-65989572:+:20333	LOC111774358(LOC111774358)	NA	NA	NA	NA	NA	0.00242	526	818.88	686.36	829.94	1017.62	1106.14
NC_009144.3	66635450	66635506	MS1_peak_806	ZMIZ1:First_intron	ZMIZ1:NC_009144.3:66603935-66841315:+:31543	ZMIZ1(ZMIZ1)	NA	NA	NA	zinc finger MIZ domain-containing protein 1 isoform X1 [Equus caballus]; zinc finger MIZ domain-containing protein 1 isoform X2 [Equus caballus]; zinc finger MIZ domain-containing protein 1 isoform X3 [Equus caballus]; zinc finger MIZ domain-containing protein 1 isoform X4 [Equus caballus]; zinc finger MIZ domain-containing protein 1 isoform X5 [Equus caballus]; zinc finger MIZ domain-containing …	zf-MIZ	0.00245	1292	1622.14	1298.87	1864.23	1770.45	2085.38
NC_009144.3	66674386	66674569	MS1_peak_807	ZMIZ1:Other_intron	ZMIZ1:NC_009144.3:66603935-66841315:+:70542	ZMIZ1(ZMIZ1)	NA	NA	NA	zinc finger MIZ domain-containing protein 1 isoform X1 [Equus caballus]; zinc finger MIZ domain-containing protein 1 isoform X2 [Equus caballus]; zinc finger MIZ domain-containing protein 1 isoform X3 [Equus caballus]; zinc finger MIZ domain-containing protein 1 isoform X4 [Equus caballus]; zinc finger MIZ domain-containing protein 1 isoform X5 [Equus caballus]; zinc finger MIZ domain-containing …	zf-MIZ	0.00245	606	747.42	609.8	923.36	812.23	946.37
NC_009144.3	66676523	66676761	MS1_peak_808	ZMIZ1:Other_intron	ZMIZ1:NC_009144.3:66603935-66841315:+:72707	ZMIZ1(ZMIZ1)	NA	NA	NA	zinc finger MIZ domain-containing protein 1 isoform X1 [Equus caballus]; zinc finger MIZ domain-containing protein 1 isoform X2 [Equus caballus]; zinc finger MIZ domain-containing protein 1 isoform X3 [Equus caballus]; zinc finger MIZ domain-containing protein 1 isoform X4 [Equus caballus]; zinc finger MIZ domain-containing protein 1 isoform X5 [Equus caballus]; zinc finger MIZ domain-containing …	zf-MIZ	0.00245	338	340.95	329.29	462.1	478.04	460.95
NC_009144.3	66710865	66710940	MS1_peak_809	ZMIZ1:Other_intron	ZMIZ1:NC_009144.3:66603935-66841315:+:106967	ZMIZ1(ZMIZ1)	NA	NA	NA	zinc finger MIZ domain-containing protein 1 isoform X1 [Equus caballus]; zinc finger MIZ domain-containing protein 1 isoform X2 [Equus caballus]; zinc finger MIZ domain-containing protein 1 isoform X3 [Equus caballus]; zinc finger MIZ domain-containing protein 1 isoform X4 [Equus caballus]; zinc finger MIZ domain-containing protein 1 isoform X5 [Equus caballus]; zinc finger MIZ domain-containing …	zf-MIZ	0.00245	1140	1664.57	1216.89	1906.77	1797.64	1914.91
NC_009144.3	66635252	66635368	MS1_peak_805	ZMIZ1:First_intron	ZMIZ1:NC_009144.3:66603935-66841315:+:31375	ZMIZ1(ZMIZ1)	NA	NA	NA	zinc finger MIZ domain-containing protein 1 isoform X1 [Equus caballus]; zinc finger MIZ domain-containing protein 1 isoform X2 [Equus caballus]; zinc finger MIZ domain-containing protein 1 isoform X3 [Equus caballus]; zinc finger MIZ domain-containing protein 1 isoform X4 [Equus caballus]; zinc finger MIZ domain-containing protein 1 isoform X5 [Equus caballus]; zinc finger MIZ domain-containing …	zf-MIZ	0.00245	861	1267.04	1075.28	1452.18	1390.45	1642
NC_009144.3	67493414	67493610	MS1_peak_822	intergenic	LOC100630769:NC_009144.3:67318609-67319063:+:174903	LOC100630769(LOC100630769)	NA	NA	NA	NA	NA	0.00249	517	737.74	627.42	858.3	832.27	935.67
NC_009144.3	68407852	68408009	MS1_peak_834	LOC102149761:Other_intron	LOC102149761:NC_009144.3:68394336-68419797:-:11866	LOC102149761(LOC102149761)	NA	NA	NA	NA	NA	0.00251	759	1090.61	930.96	1274.52	1184.36	1414.97
NC_009144.3	68622455	68622603	MS1_peak_835	intergenic	LOC100065381:NC_009144.3:68668933-68671098:+:-46403	LOC100065381(LOC100065381)	NA	NA	NA	NA	NA	0.00251	920	1390.61	1113.9	1509.74	1527.14	1804.06
NC_009154.3	17589486	17589636	MS1_peak_14903	KANSL1:Other_exon	LOC111775621:NC_009154.3:17704596-17717667:+:-115034	LOC111775621(LOC111775621)	NA	NA	NA	NA	NA	0.00253	61	131.77	111.12	41.71	49.38	52.75
NC_009144.3	69247934	69248175	MS1_peak_844	intergenic	RAB4A:NC_009144.3:69052727-69103128:-:-144926	RAB4A(RAB4A)	NA	NA	NA	ras-related protein Rab-4A isoform X1 [Equus caballus]; ras-related protein Rab-4A isoform X2 [Equus caballus]; ras-related protein Rab-4A isoform X3 [Equus caballus]	NA	0.00253	749	990.11	865.24	1186.94	1100.63	1252.14
NC_009144.3	69475850	69476142	MS1_peak_849	intergenic	RHOU:NC_009144.3:69567202-69577868:-:101871	RHOU(RHOU)	NA	NA	NA	rho-related GTP-binding protein RhoU [Equus caballus]	NA	0.00254	1263	1639.26	1333.43	1945.14	1748.27	2073.91
NC_009144.3	69485626	69485791	MS1_peak_850	intergenic	RHOU:NC_009144.3:69567202-69577868:-:92159	RHOU(RHOU)	NA	NA	NA	rho-related GTP-binding protein RhoU [Equus caballus]	NA	0.00254	665	914.92	708.72	1076	1027.63	1044.98
NC_009144.3	69515322	69515463	MS1_peak_852	intergenic	RHOU:NC_009144.3:69567202-69577868:-:62475	RHOU(RHOU)	NA	NA	NA	rho-related GTP-binding protein RhoU [Equus caballus]	NA	0.00255	371	426.56	378.75	573.87	493.78	571.03
NC_009144.3	69876278	69876495	MS1_peak_865	RASSF4:Other_intron;DEPP1:First_exon;DEPP1:five_prime_UTR	DEPP1:NC_009144.3:69874295-69877791:+:2091	DEPP1(DEPP1)	NA	NA	NA	protein DEPP1 isoform X1 [Equus caballus]; protein DEPP1 isoform X2 [Equus caballus]	NA	0.00259	955	1377.21	1174.2	1632.35	1484.2	1752.08
NC_009154.3	17753566	17753757	MS1_peak_14912	intergenic	SPPL2C:NC_009154.3:17758362-17760588:-:6926	SPPL2C(SPPL2C)	NA	NA	NA	signal peptide peptidase-like 2C [Equus caballus]	NA	0.00259	1	6.7	4.74	19.18	22.18	14.52
NC_009144.3	71475029	71475244	MS1_peak_885	RASGEF1A:First_intron	RASGEF1A:NC_009144.3:71456849-71554564:+:18287	RASGEF1A(RASGEF1A)	NA	NA	NA	ras-GEF domain-containing family member 1A isoform X1 [Equus caballus]; ras-GEF domain-containing family member 1A isoform X2 [Equus caballus]; ras-GEF domain-containing family member 1A isoform X3 [Equus caballus]; ras-GEF domain-containing family member 1A isoform X4 [Equus caballus]	NA	0.00263	434	498.03	439.73	629.75	563.19	708.63
NC_009144.3	71391777	71391904	MS1_peak_882	intergenic	FXYD4:NC_009144.3:71353201-71357540:-:-34300	FXYD4(FXYD4)	NA	NA	NA	FXYD domain-containing ion transport regulator 4 [Equus caballus]	NA	0.00263	149	241.94	188.36	283.6	303.42	340.17
NC_009144.3	71511605	71511692	MS1_peak_887	RASGEF1A:First_intron	RASGEF1A:NC_009144.3:71456849-71554564:+:54799	RASGEF1A(RASGEF1A)	NA	NA	NA	ras-GEF domain-containing family member 1A isoform X1 [Equus caballus]; ras-GEF domain-containing family member 1A isoform X2 [Equus caballus]; ras-GEF domain-containing family member 1A isoform X3 [Equus caballus]; ras-GEF domain-containing family member 1A isoform X4 [Equus caballus]	NA	0.00264	784	1034.03	926.22	1231.98	1198.67	1268.2
NC_009144.3	71528114	71528323	MS1_peak_889	RASGEF1A:Other_intron	CSGALNACT2:NC_009144.3:71543972-71585337:-:57118	CSGALNACT2(CSGALNACT2)	NA	NA	NA	chondroitin sulfate N-acetylgalactosaminyltransferase 2 isoform X1 [Equus caballus]; chondroitin sulfate N-acetylgalactosaminyltransferase 2 isoform X2 [Equus caballus]	NA	0.00264	866	1286.39	1006.85	1513.91	1376.86	1513.58
NC_009144.3	71512641	71512848	MS1_peak_888	RASGEF1A:First_intron	RASGEF1A:NC_009144.3:71456849-71554564:+:55895	RASGEF1A(RASGEF1A)	NA	NA	NA	ras-GEF domain-containing family member 1A isoform X1 [Equus caballus]; ras-GEF domain-containing family member 1A isoform X2 [Equus caballus]; ras-GEF domain-containing family member 1A isoform X3 [Equus caballus]; ras-GEF domain-containing family member 1A isoform X4 [Equus caballus]	NA	0.00264	578	1063.06	794.77	1169.42	1109.93	1353.05
NC_009144.3	71803095	71803212	MS1_peak_892	intergenic	LOC111774589:NC_009144.3:71792856-71798355:+:10297	LOC111774589(LOC111774589)	NA	NA	NA	NA	NA	0.00265	790	1137.51	983.81	1383.79	1241.61	1403.5
NC_009144.3	72072377	72072523	MS1_peak_898	intergenic	LOC100056282:NC_009144.3:72094685-72130736:+:-22234	LOC100056282(LOC100056282)	NA	NA	NA	zinc finger protein 33B isoform X1 [Equus caballus]; zinc finger protein 33B isoform X2 [Equus caballus]; zinc finger protein 33B isoform X3 [Equus caballus]	zf-C2H2	0.00267	317	349.14	332	480.45	395.74	593.2
NC_009144.3	72233682	72233924	MS1_peak_901	LOC100056363:First_intron	LOC102147809:NC_009144.3:72266879-72268277:+:-33075	LOC102147809(LOC102147809)	NA	NA	NA	zinc finger protein 501-like [Equus caballus]	zf-C2H2	0.00267	240	361.05	264.25	369.51	458.71	496.88
NC_009144.3	76018700	76018754	MS1_peak_910	LGALS8:Other_intron	LGALS8:NC_009144.3:76006767-76034637:-:15909	LGALS8(LGALS8)	121;GO:0001667,biological_process ameboidal-type cell migration;GO:0001775,biological_process cell activation;GO:0001944,biological_process vasculature development;GO:0001945,biological_process lymph vessel development;GO:0002252,biological_process immune effector process;GO:0002263,biological_process cell activation involved in immune response;GO:0002285,biological_process lymphocyte activation …	NA	NA	galectin-8 [Equus caballus]; galectin-8 isoform X1 [Equus caballus]; galectin-8 isoform X2 [Equus caballus]	NA	0.00269	594	1011.69	756.15	1219.47	969.67	1311
NC_009144.3	76013779	76013918	MS1_peak_909	LGALS8:Other_intron	LGALS8:NC_009144.3:76006767-76034637:-:20788	LGALS8(LGALS8)	121;GO:0001667,biological_process ameboidal-type cell migration;GO:0001775,biological_process cell activation;GO:0001944,biological_process vasculature development;GO:0001945,biological_process lymph vessel development;GO:0002252,biological_process immune effector process;GO:0002263,biological_process cell activation involved in immune response;GO:0002285,biological_process lymphocyte activation …	NA	NA	galectin-8 [Equus caballus]; galectin-8 isoform X1 [Equus caballus]; galectin-8 isoform X2 [Equus caballus]	NA	0.00269	227	383.39	277.12	465.43	466.59	426.55
NC_009154.3	18211142	18211555	MS1_peak_14919	WNT9B:Other_exon	WNT9B:NC_009154.3:18205803-18215204:+:5545	WNT9B(WNT9B)	NA	NA	NA	protein Wnt-9b [Equus caballus]	NA	0.00271	31	5.21	13.55	0.83	5.72	0.76
NC_009144.3	77208342	77208616	MS1_peak_931	intergenic	LOC106782128:NC_009144.3:77196013-77198521:+:12466	LOC106782128(LOC106782128)	NA	NA	NA	NA	NA	0.00274	741	993.83	781.9	1142.73	1114.94	1167.29
NC_009144.3	77251858	77251978	MS1_peak_933	intergenic	LOC111774662:NC_009144.3:77260258-77265889:+:-8339	LOC111774662(LOC111774662)	NA	NA	NA	NA	NA	0.00274	536	804	650.45	892.5	890.95	1025.87
NC_009144.3	77572596	77572725	MS1_peak_939	intergenic	LOC111774665:NC_009144.3:77558387-77563004:-:-9656	LOC111774665(LOC111774665)	NA	NA	NA	NA	NA	0.00277	1372	1809.73	1611.22	2132.82	2040.24	2294.83
NC_009144.3	77679484	77679683	MS1_peak_948	intergenic	LOC111771161:NC_009144.3:77638580-77647401:+:41003	LOC111771161(LOC111771161)	NA	NA	NA	NA	NA	0.0028	764	981.92	713.46	1148.57	1014.75	1257.49
NC_009144.3	78455322	78455613	MS1_peak_956	KCNK1:First_intron	KCNK1:NC_009144.3:78426517-78466945:-:11477	KCNK1(KCNK1)	NA	NA	NA	potassium channel subfamily K member 1 [Equus caballus]	NA	0.00282	508	750.4	596.93	930.03	791.48	894.39
NC_009154.3	18393050	18393159	MS1_peak_14926	PLEKHM1:First_intron	PLEKHM1:NC_009154.3:18386465-18434705:+:6639	PLEKHM1(PLEKHM1)	NA	NA	NA	pleckstrin homology domain-containing family M member 1 isoform X1 [Equus caballus]; pleckstrin homology domain-containing family M member 1 isoform X2 [Equus caballus]	NA	0.00286	43	36.48	25.07	7.51	12.88	16.05
NC_009154.3	18403794	18403951	MS1_peak_14927	PLEKHM1:Other_intron	PLEKHM1:NC_009154.3:18386465-18434705:+:17407	PLEKHM1(PLEKHM1)	NA	NA	NA	pleckstrin homology domain-containing family M member 1 isoform X1 [Equus caballus]; pleckstrin homology domain-containing family M member 1 isoform X2 [Equus caballus]	NA	0.00287	40	4.47	21	0.83	8.59	0.76
NC_009144.3	80405361	80405604	MS1_peak_971	intergenic	LOC111774730:NC_009144.3:80373466-80387120:+:32016	LOC111774730(LOC111774730)	NA	NA	NA	NA	NA	0.00287	500	621.61	559.66	804.08	704.89	774.37
NC_009154.3	18442711	18442857	MS1_peak_14932	ARHGAP27:Other_intron	ARHGAP27:NC_009154.3:18434317-18466012:+:8467	ARHGAP27(ARHGAP27)	NA	NA	NA	rho GTPase-activating protein 27 isoform X1 [Equus caballus]; rho GTPase-activating protein 27 isoform X2 [Equus caballus]; rho GTPase-activating protein 27 isoform X3 [Equus caballus]; rho GTPase-activating protein 27 isoform X4 [Equus caballus]; rho GTPase-activating protein 27 isoform X5 [Equus caballus]; rho GTPase-activating protein 27 isoform X6 [Equus caballus]	NA	0.00291	79	160.8	104.34	40.87	70.85	52.75
NC_009154.3	18538001	18538039	MS1_peak_14937	MAP3K14:First_intron	LOC102148131:NC_009154.3:18523715-18528590:-:-9430	LOC102148131(LOC102148131)	NA	NA	NA	NA	NA	0.00293	76	20.1	50.14	11.68	20.04	18.35
NC_009144.3	81290836	81291047	MS1_peak_987	ALOX5:three_prime_UTR;ALOX5:Other_exon	ALOX5:NC_009144.3:81235028-81291445:+:55913	ALOX5(ALOX5)	NA	NA	NA	polyunsaturated fatty acid 5-lipoxygenase isoform X1 [Equus caballus]; polyunsaturated fatty acid 5-lipoxygenase isoform X2 [Equus caballus]; polyunsaturated fatty acid 5-lipoxygenase isoform X3 [Equus caballus]	NA	0.00293	752	1054.87	872.01	1218.63	1170.76	1272.78
NC_009144.3	81269367	81269867	MS1_peak_986	ALOX5:Other_intron	ALOX5:NC_009144.3:81235028-81291445:+:34589	ALOX5(ALOX5)	NA	NA	NA	polyunsaturated fatty acid 5-lipoxygenase isoform X1 [Equus caballus]; polyunsaturated fatty acid 5-lipoxygenase isoform X2 [Equus caballus]; polyunsaturated fatty acid 5-lipoxygenase isoform X3 [Equus caballus]	NA	0.00293	524	706.47	569.82	862.47	754.27	871.45
NC_009154.3	18582189	18582339	MS1_peak_14941	FMNL1:Other_intron	LOC106783164:NC_009154.3:18565193-18575854:-:-6410	LOC106783164(LOC106783164)	NA	NA	NA	NA	NA	0.00294	38	8.19	15.58	5	6.44	0.76
NC_009154.3	18538099	18538229	MS1_peak_14938	MAP3K14:First_intron	LOC102148131:NC_009154.3:18523715-18528590:-:-9574	LOC102148131(LOC102148131)	NA	NA	NA	NA	NA	0.00294	30	75.19	71.82	20.85	24.33	26.76
NC_009154.3	18599817	18599908	MS1_peak_14942	FMNL1:First_intron;LOC102148370:Promoter_1kb_2kb	FMNL1:NC_009154.3:18576503-18600979:-:1116	FMNL1(FMNL1)	NA	NA	NA	formin-like protein 1 isoform X1 [Equus caballus]; formin-like protein 1 isoform X2 [Equus caballus]; formin-like protein 1 isoform X3 [Equus caballus]; formin-like protein 1 isoform X4 [Equus caballus]	NA	0.00295	41	142.93	53.53	26.69	16.46	42.81
NC_009144.3	82533894	82534072	MS1_peak_999	VSTM4:Other_intron	LRRC18:NC_009144.3:82602932-82633332:+:-68948	LRRC18(LRRC18)	NA	NA	NA	leucine-rich repeat-containing protein 18 [Equus caballus]	NA	0.00296	462	696.8	541.37	808.25	745.68	853.11
NC_009144.3	84522257	84522419	MS1_peak_1016	BMPR1A:First_intron	BMPR1A:NC_009144.3:84418388-84558349:-:36010	BMPR1A(BMPR1A)	NA	NA	NA	bone morphogenetic protein receptor type-1A [Equus caballus]	NA	0.003	653	970.75	721.6	1076	1015.47	1213.16
NC_009144.3	84425912	84426124	MS1_peak_1013	BMPR1A:Other_intron	MMRN2:NC_009144.3:84394652-84412797:+:31366	MMRN2(MMRN2)	NA	NA	NA	multimerin-2 isoform X1 [Equus caballus]; multimerin-2 isoform X2 [Equus caballus]	NA	0.003	271	422.1	345.55	489.62	487.34	552.69
NC_009154.3	18623284	18623497	MS1_peak_14946	intergenic	HEXIM2:NC_009154.3:18625647-18630165:-:6774	HEXIM2(HEXIM2)	NA	NA	NA	LOW QUALITY PROTEIN: protein HEXIM2 [Equus caballus]	NA	0.003	14	14.89	12.2	43.37	47.23	22.17
NC_009144.3	86246082	86246323	MS1_peak_1028	intergenic	CCSER2:NC_009144.3:86361052-86533449:-:287246	CCSER2(CCSER2)	NA	NA	NA	serine-rich coiled-coil domain-containing protein 2 isoform X1 [Equus caballus]; serine-rich coiled-coil domain-containing protein 2 isoform X10 [Equus caballus]; serine-rich coiled-coil domain-containing protein 2 isoform X2 [Equus caballus]; serine-rich coiled-coil domain-containing protein 2 isoform X3 [Equus caballus]; serine-rich coiled-coil domain-containing protein 2 isoform X4 [Equus caba…	NA	0.00303	990	1285.65	1128.13	1591.48	1401.19	1583.14
NC_009144.3	85378946	85379111	MS1_peak_1027	GRID1:Other_intron	LOC106782199:NC_009144.3:85384290-85417632:-:38603	LOC106782199(LOC106782199)	NA	NA	NA	NA	NA	0.00303	394	501.75	449.9	662.28	548.88	668.88
NC_009144.3	85376916	85377216	MS1_peak_1026	GRID1:Other_intron	LOC106782199:NC_009144.3:85384290-85417632:-:40565	LOC106782199(LOC106782199)	NA	NA	NA	NA	NA	0.00303	651	943.95	741.92	1149.4	957.5	1170.35
NC_009144.3	86575120	86575332	MS1_peak_1033	intergenic	RGR:NC_009144.3:86580287-86590851:-:15624	RGR(RGR)	NA	NA	NA	RPE-retinal G protein-coupled receptor [Equus caballus]	NA	0.00305	272	414.65	346.23	625.58	486.62	444.9
NC_009144.3	89434903	89434968	MS1_peak_1036	SH2D4B:Other_intron	LOC111775025:NC_009144.3:89393042-89405826:-:-29109	LOC111775025(LOC111775025)	NA	NA	NA	NA	NA	0.00306	355	509.2	394.34	589.72	584.66	610.78
NC_009144.3	89517387	89517509	MS1_peak_1037	intergenic	SH2D4B:NC_009144.3:89417400-89490005:-:-27443	SH2D4B(SH2D4B)	NA	NA	NA	SH2 domain-containing protein 4B isoform X1 [Equus caballus]; SH2 domain-containing protein 4B isoform X2 [Equus caballus]	NA	0.00306	344	374.45	280.51	475.44	467.3	477.77
NC_009144.3	89532188	89532941	MS1_peak_1038	TSPAN14:Other_intron	TSPAN14:NC_009144.3:89524841-89574057:-:41492	TSPAN14(TSPAN14)	NA	NA	NA	tetraspanin-14 [Equus caballus]	NA	0.00307	1882	2586.19	2154.62	3070.36	2770.89	3238.14
NC_009154.3	18667793	18668033	MS1_peak_14954	PLCD3:Other_exon	PLCD3:NC_009154.3:18652622-18671297:+:15291	PLCD3(PLCD3)	NA	NA	NA	1-phosphatidylinositol 4,5-bisphosphate phosphodiesterase delta-3 isoform X1 [Equus caballus]; 1-phosphatidylinositol 4,5-bisphosphate phosphodiesterase delta-3 isoform X2 [Equus caballus]	NA	0.00308	79	69.23	80.63	39.2	39.36	35.93
NC_009144.3	89538972	89539144	MS1_peak_1039	TSPAN14:Other_intron	TSPAN14:NC_009144.3:89524841-89574057:-:34998	TSPAN14(TSPAN14)	NA	NA	NA	tetraspanin-14 [Equus caballus]	NA	0.00308	1388	2000.31	1651.2	2232.91	2174.78	2576.14
NC_009154.3	18668561	18668970	MS1_peak_14955	PLCD3:Other_intron	PLCD3:NC_009154.3:18652622-18671297:+:16143	PLCD3(PLCD3)	NA	NA	NA	1-phosphatidylinositol 4,5-bisphosphate phosphodiesterase delta-3 isoform X1 [Equus caballus]; 1-phosphatidylinositol 4,5-bisphosphate phosphodiesterase delta-3 isoform X2 [Equus caballus]	NA	0.00309	143	93.06	127.38	31.7	80.87	59.63
NC_009144.3	89561435	89561567	MS1_peak_1043	TSPAN14:First_intron	TSPAN14:NC_009144.3:89524841-89574057:-:12555	TSPAN14(TSPAN14)	NA	NA	NA	tetraspanin-14 [Equus caballus]	NA	0.0031	545	719.87	626.06	913.35	770.73	913.5
NC_009154.3	18678169	18678409	MS1_peak_14956	NMT1:Other_intron	PLCD3:NC_009154.3:18652622-18671297:+:25667	PLCD3(PLCD3)	NA	NA	NA	1-phosphatidylinositol 4,5-bisphosphate phosphodiesterase delta-3 isoform X1 [Equus caballus]; 1-phosphatidylinositol 4,5-bisphosphate phosphodiesterase delta-3 isoform X2 [Equus caballus]	NA	0.0031	3	0.74	1.36	16.68	25.05	0.76
NC_009144.3	89567479	89567784	MS1_peak_1045	TSPAN14:First_intron	TSPAN14:NC_009144.3:89524841-89574057:-:6425	TSPAN14(TSPAN14)	NA	NA	NA	tetraspanin-14 [Equus caballus]	NA	0.00311	813	1132.29	996.68	1353.76	1268.8	1379.04
NC_009144.3	89793748	89793930	MS1_peak_1052	intergenic	LOC111775042:NC_009144.3:89795269-89797838:-:3998	LOC111775042(LOC111775042)	NA	NA	NA	NA	NA	0.00312	1241	1560.35	1361.21	1795	1757.57	1995.17
NC_009154.3	18698622	18698763	MS1_peak_14958	NMT1:First_intron	NMT1:NC_009154.3:18673387-18705907:-:7214	NMT1(NMT1)	NA	NA	NA	glycylpeptide N-tetradecanoyltransferase 1 isoform X1 [Equus caballus]; glycylpeptide N-tetradecanoyltransferase 1 isoform X2 [Equus caballus]	NA	0.00313	22	1.49	14.91	1.67	2.15	0.76
NC_009144.3	89931068	89931219	MS1_peak_1055	intergenic	RN28S:NC_009144.3:89940296-89941109:-:9965	RN28S(RN28S)	NA	NA	NA	NA	NA	0.00313	326	393.06	294.06	432.9	488.05	540.45
NC_009144.3	89945634	89945887	MS1_peak_1062	LOC111769668:Promoter_2kb_3kb	LOC111769668:NC_009144.3:89943216-89943369:-:-2391	LOC111769668(LOC111769668)	NA	NA	NA	NA	NA	0.00315	628	659.57	607.09	734.02	924.58	894.39
NC_009144.3	90008234	90008606	MS1_peak_1065	LOC111775045:First_exon	LOC111775045:NC_009144.3:90007991-90020090:+:429	LOC111775045(LOC111775045)	NA	NA	NA	NA	NA	0.00316	586	820.37	655.87	964.23	903.83	963.19
NC_009144.3	90649677	90649827	MS1_peak_1070	intergenic	TMC3:NC_009144.3:90762526-90798647:+:-112773	TMC3(TMC3)	NA	NA	NA	transmembrane channel-like protein 3 [Equus caballus]	NA	0.00318	352	483.89	407.21	582.21	558.19	603.14
NC_009144.3	90850140	90850423	MS1_peak_1076	LOC106782161:Other_intron;IL16:Other_intron	LOC106782161:NC_009144.3:90847293-90855182:+:2988	LOC106782161(LOC106782161)	NA	NA	NA	NA	NA	0.00319	989	1372	1157.26	1689.07	1432.68	1702.39
NC_009144.3	90971068	90971157	MS1_peak_1078	intergenic	CFAP161:NC_009144.3:90947888-90958978:-:-12134	CFAP161(CFAP161)	NA	NA	NA	cilia- and flagella-associated protein 161 [Equus caballus]	NA	0.0032	1152	1610.97	1443.19	1933.47	1771.88	2040.27
NC_009144.3	90970775	90971010	MS1_peak_1077	intergenic	CFAP161:NC_009144.3:90947888-90958978:-:-11914	CFAP161(CFAP161)	NA	NA	NA	cilia- and flagella-associated protein 161 [Equus caballus]	NA	0.0032	435	685.63	532.56	857.46	743.53	762.91
NC_009144.3	91035765	91035876	MS1_peak_1080	intergenic	TLNRD1:NC_009144.3:91052972-91055055:-:19234	TLNRD1(TLNRD1)	5;GO:0003674,molecular_function molecular_function;GO:0003779,molecular_function actin binding;GO:0005488,molecular_function binding;GO:0005515,molecular_function protein binding;GO:0008092,molecular_function cytoskeletal protein binding	NA	NA	talin rod domain-containing protein 1 [Equus caballus]	NA	0.00321	340	511.43	392.98	611.4	556.75	619.19
NC_009154.3	18820647	18821003	MS1_peak_14963	GFAP:Other_intron	FAM187A:NC_009154.3:18825041-18826291:-:5465	FAM187A(FAM187A)	NA	NA	NA	Ig-like V-type domain-containing protein FAM187A [Equus caballus]	NA	0.00321	32	46.16	28.46	64.23	112.35	60.39
NC_009144.3	92483137	92483316	MS1_peak_1092	TM6SF1:First_intron	TM6SF1:NC_009144.3:92440223-92484225:-:998	TM6SF1(TM6SF1)	NA	NA	NA	transmembrane 6 superfamily member 1 isoform X1 [Equus caballus]; transmembrane 6 superfamily member 1 isoform X2 [Equus caballus]; transmembrane 6 superfamily member 1 isoform X3 [Equus caballus]; transmembrane 6 superfamily member 1 isoform X4 [Equus caballus]; transmembrane 6 superfamily member 1 isoform X5 [Equus caballus]; transmembrane 6 superfamily member 1 isoform X6 [Equus caballus]; tra…	NA	0.00324	570	672.97	633.51	780.73	851.59	866.1
NC_009144.3	92640922	92641087	MS1_peak_1100	HOMER2:First_intron	HOMER2:NC_009144.3:92608727-92694916:+:32277	HOMER2(HOMER2)	NA	NA	NA	homer protein homolog 2 isoform X1 [Equus caballus]; homer protein homolog 2 isoform X2 [Equus caballus]; homer protein homolog 2 isoform X3 [Equus caballus]	NA	0.00327	937	971.49	1105.09	1383.79	1223	1371.39
NC_009144.3	92694180	92694331	MS1_peak_1103	HOMER2:three_prime_UTR;HOMER2:Other_exon	FSD2:NC_009144.3:92727060-92775273:+:-32804	FSD2(FSD2)	NA	NA	NA	fibronectin type III and SPRY domain-containing protein 2 [Equus caballus]	NA	0.00327	858	1256.62	1105.77	1492.22	1398.33	1541.1
NC_009144.3	93157437	93157497	MS1_peak_1119	SLC28A1:Other_intron	SLC28A1:NC_009144.3:93144048-93195832:-:38364	SLC28A1(SLC28A1)	NA	NA	NA	sodium/nucleoside cotransporter 1 [Equus caballus]	NA	0.00331	1186	1645.21	1263.64	1851.72	1746.12	2007.4
NC_009144.3	93459874	93460131	MS1_peak_1131	LOC111769822:Promoter_1kb_2kb	LOC111769822:NC_009144.3:93461730-93461837:+:-1727	LOC111769822(LOC111769822)	NA	NA	NA	NA	NA	0.00333	821	1076.46	974.32	1384.62	1167.9	1329.35
NC_009144.3	93422917	93423119	MS1_peak_1129	intergenic	ZSCAN2:NC_009144.3:93407703-93446631:-:23612	ZSCAN2(ZSCAN2)	NA	NA	NA	zinc finger and SCAN domain-containing protein 2 isoform X1 [Equus caballus]; zinc finger and SCAN domain-containing protein 2 isoform X2 [Equus caballus]; zinc finger and SCAN domain-containing protein 2 isoform X3 [Equus caballus]; zinc finger and SCAN domain-containing protein 2 isoform X4 [Equus caballus]	zf-C2H2	0.00333	286	306.71	247.31	477.11	331.33	444.9
NC_009144.3	93921521	93921660	MS1_peak_1144	MAN2A2:Promoter_0kb_1kb	MAN2A2:NC_009144.3:93922472-93941475:+:-881	MAN2A2(MAN2A2)	NA	NA	NA	alpha-mannosidase 2x isoform X1 [Equus caballus]; alpha-mannosidase 2x isoform X2 [Equus caballus]	NA	0.00341	1064	1314.68	1183.69	1524.75	1501.38	1686.34
NC_009144.3	94397723	94397865	MS1_peak_1181	LOC111767504:three_prime_UTR;LOC111767504:Other_exon	LOC111767504:NC_009144.3:94397390-94422064:-:24269	LOC111767504(LOC111767504)	NA	NA	NA	aminopeptidase N [Equus caballus]	NA	0.00354	451	640.96	520.36	779.89	680.56	786.6
NC_009144.3	94889483	94889636	MS1_peak_1199	intergenic	LOC102149743:NC_009144.3:94852542-94874303:-:-15256	LOC102149743(LOC102149743)	NA	NA	NA	uncharacterized protein [Equus caballus]	NA	0.0036	1049	1391.36	1054.27	1508.9	1571.51	1638.95
NC_009144.3	94766233	94766446	MS1_peak_1197	intergenic	RHCG:NC_009144.3:94770775-94792674:+:-4435	RHCG(RHCG)	NA	NA	NA	ammonium transporter Rh type C isoform X1 [Equus caballus]; ammonium transporter Rh type C isoform X2 [Equus caballus]	NA	0.0036	524	655.11	456.67	720.67	738.52	816.42
NC_009154.3	19351528	19351729	MS1_peak_14981	intergenic	UBTF:NC_009154.3:19366870-19383199:+:-15241	UBTF(UBTF)	NA	NA	NA	nucleolar transcription factor 1 isoform X1 [Equus caballus]; nucleolar transcription factor 1 isoform X2 [Equus caballus]; nucleolar transcription factor 1 isoform X3 [Equus caballus]; nucleolar transcription factor 1 isoform X4 [Equus caballus]	HMG	0.0036	5	13.4	13.55	25.86	35.78	32.87
NC_009144.3	95225219	95225318	MS1_peak_1208	MFGE8:Other_intron	MFGE8:NC_009144.3:95221870-95234905:+:3398	MFGE8(MFGE8)	NA	NA	NA	lactadherin isoform X1 [Equus caballus]; lactadherin isoform X2 [Equus caballus]; lactadherin isoform X3 [Equus caballus]	NA	0.00363	986	1327.34	1178.94	1559.78	1463.45	1680.23
NC_009144.3	95229948	95230198	MS1_peak_1209	MFGE8:Other_intron	HAPLN3:NC_009144.3:95237924-95253405:+:-7850	HAPLN3(HAPLN3)	NA	NA	NA	hyaluronan and proteoglycan link protein 3 [Equus caballus]	NA	0.00363	805	1077.21	873.37	1287.03	1167.9	1256.73
NC_009144.3	95380063	95380383	MS1_peak_1213	intergenic	LOC111769665:NC_009144.3:95334618-95334712:-:-45511	LOC111769665(LOC111769665)	NA	NA	NA	NA	NA	0.00364	576	851.64	709.4	967.57	933.89	1058.74
NC_009144.3	95458680	95458787	MS1_peak_1215	ISG20:Other_intron	ISG20:NC_009144.3:95452638-95468951:-:10217	ISG20(ISG20)	NA	NA	NA	interferon-stimulated gene 20 kDa protein [Equus caballus]	NA	0.00365	168	332.02	257.47	381.19	364.25	475.48
NC_009144.3	98153265	98153538	MS1_peak_1233	AKAP13:Other_intron	LOC111775292:NC_009144.3:98059555-98062610:+:93846	LOC111775292(LOC111775292)	NA	NA	NA	NA	NA	0.00372	841	1114.43	878.79	1327.9	1131.4	1418.03
NC_009144.3	98355484	98355587	MS1_peak_1241	LOC102150886:First_exon	LOC102150886:NC_009144.3:98353157-98360751:+:2378	LOC102150886(LOC102150886)	NA	NA	NA	NA	NA	0.00375	417	562.8	439.73	636.43	614	730.8
NC_009144.3	98356646	98356774	MS1_peak_1242	LOC102150886:Other_exon	LOC102150886:NC_009144.3:98353157-98360751:+:3553	LOC102150886(LOC102150886)	NA	NA	NA	NA	NA	0.00376	493	771.98	651.13	889.16	840.14	972.36
NC_009144.3	98430288	98430529	MS1_peak_1244	SV2B:First_intron	SV2B:NC_009144.3:98411072-98608755:+:19336	SV2B(SV2B)	NA	NA	NA	synaptic vesicle glycoprotein 2B [Equus caballus]	NA	0.00377	1236	1472.5	1336.81	1711.59	1663.11	1965.36
NC_009144.3	99555762	99555906	MS1_peak_1247	ST8SIA2:First_intron	ST8SIA2:NC_009144.3:99555271-99622911:+:563	ST8SIA2(ST8SIA2)	NA	NA	NA	alpha-2,8-sialyltransferase 8B [Equus caballus]	NA	0.00377	1123	1745.71	1222.31	1759.97	1907.13	2118.25
NC_009144.3	99795878	99796028	MS1_peak_1250	FAM174B:First_intron	FAM174B:NC_009144.3:99762828-99797768:-:1814	FAM174B(FAM174B)	NA	NA	NA	membrane protein FAM174B isoform X1 [Equus caballus]; membrane protein FAM174B isoform X2 [Equus caballus]	NA	0.00378	1320	1860.36	1423.54	1905.94	2057.41	2423.26
NC_009144.3	99767406	99767858	MS1_peak_1248	FAM174B:Other_intron	LOC111775318:NC_009144.3:99756908-99759736:+:10724	LOC111775318(LOC111775318)	NA	NA	NA	NA	NA	0.00378	1178	1794.85	1407.96	2028.55	1834.86	2270.37
NC_009144.3	99914509	99914626	MS1_peak_1256	LOC111775319:First_intron	LOC111775319:NC_009144.3:99911333-99917540:+:3234	LOC111775319(LOC111775319)	NA	NA	NA	NA	NA	0.00381	758	1060.83	879.47	1219.47	1137.84	1317.12
NC_009144.3	99930468	99930589	MS1_peak_1258	intergenic	LOC111775319:NC_009144.3:99911333-99917540:+:19195	LOC111775319(LOC111775319)	NA	NA	NA	NA	NA	0.00382	658	869.51	736.5	969.24	944.62	1191.75
NC_009144.3	99933908	99934023	MS1_peak_1259	intergenic	LOC111775319:NC_009144.3:99911333-99917540:+:22632	LOC111775319(LOC111775319)	NA	NA	NA	NA	NA	0.00382	174	243.43	212.75	319.46	301.99	327.18
NC_009144.3	99963434	99963530	MS1_peak_1264	LOC111775327:Promoter_0kb_1kb	LOC111775327:NC_009144.3:99945820-99962732:-:-750	LOC111775327(LOC111775327)	NA	NA	NA	NA	NA	0.00384	996	1440.49	1136.94	1684.07	1525.71	1674.88
NC_009144.3	99995140	99995451	MS1_peak_1268	CHD2:First_intron	CHD2:NC_009144.3:99978692-100091089:+:16603	CHD2(CHD2)	NA	NA	NA	chromodomain-helicase-DNA-binding protein 2 isoform X1 [Equus caballus]; chromodomain-helicase-DNA-binding protein 2 isoform X2 [Equus caballus]; chromodomain-helicase-DNA-binding protein 2 isoform X3 [Equus caballus]; chromodomain-helicase-DNA-binding protein 2 isoform X4 [Equus caballus]; chromodomain-helicase-DNA-binding protein 2 isoform X5 [Equus caballus]; chromodomain-helicase-DNA-binding …	HMG	0.00386	486	639.47	600.31	761.54	720.63	892.86
NC_009144.3	100091781	100091975	MS1_peak_1270	LOC111775326:Promoter_0kb_1kb	LOC111775326:NC_009144.3:100092699-100098557:+:-820	LOC111775326(LOC111775326)	NA	NA	NA	NA	NA	0.00387	972	1240.24	995.33	1395.47	1416.93	1444.02
NC_009144.3	100092157	100092291	MS1_peak_1271	LOC111775326:Promoter_0kb_1kb	LOC111775326:NC_009144.3:100092699-100098557:+:-474	LOC111775326(LOC111775326)	NA	NA	NA	NA	NA	0.00387	372	589.6	409.92	650.61	645.49	678.05
NC_009144.3	100185055	100185718	MS1_peak_1276	LOC102147532:First_intron	LOC102147532:NC_009144.3:100182795-100208742:+:2591	LOC102147532(LOC102147532)	NA	NA	NA	NA	NA	0.00388	944	1167.28	1065.79	1482.21	1274.52	1454.72
NC_009144.3	100266177	100266534	MS1_peak_1279	intergenic	LOC106782133:NC_009144.3:100310878-100535659:+:-44522	LOC106782133(LOC106782133)	NA	NA	NA	NA	NA	0.00389	833	1156.12	1052.92	1500.56	1228.01	1433.31
NC_009144.3	100265659	100265816	MS1_peak_1278	intergenic	LOC106782133:NC_009144.3:100310878-100535659:+:-45140	LOC106782133(LOC106782133)	NA	NA	NA	NA	NA	0.00389	1039	1552.9	1168.78	1667.38	1628.76	1937.08
NC_009144.3	100185990	100186105	MS1_peak_1277	LOC102147532:Other_intron	LOC102147532:NC_009144.3:100182795-100208742:+:3252	LOC102147532(LOC102147532)	NA	NA	NA	NA	NA	0.00389	287	381.9	267.63	404.54	435.1	555.74
NC_009144.3	100276105	100276457	MS1_peak_1280	intergenic	LOC106782133:NC_009144.3:100310878-100535659:+:-34596	LOC106782133(LOC106782133)	NA	NA	NA	NA	NA	0.0039	1156	1610.22	1357.82	1826.7	1745.4	2020.4
NC_009144.3	100286997	100287092	MS1_peak_1281	intergenic	LOC106782133:NC_009144.3:100310878-100535659:+:-23833	LOC106782133(LOC106782133)	NA	NA	NA	NA	NA	0.0039	380	621.61	458.7	646.43	681.99	790.42
NC_009144.3	100303261	100303706	MS1_peak_1282	intergenic	LOC106782133:NC_009144.3:100310878-100535659:+:-7394	LOC106782133(LOC106782133)	NA	NA	NA	NA	NA	0.00391	825	1292.35	1005.49	1428	1308.87	1684.81
NC_009144.3	100310722	100310904	MS1_peak_1283	LOC106782133:Promoter_0kb_1kb	LOC106782133:NC_009144.3:100310878-100535659:+:-64	LOC106782133(LOC106782133)	NA	NA	NA	NA	NA	0.00391	60	151.87	115.86	202.69	196.08	205.63
NC_009154.3	19638078	19638228	MS1_peak_15002	CD300LG:Promoter_0kb_1kb	CD300LG:NC_009154.3:19623804-19637414:-:-739	CD300LG(CD300LG)	NA	NA	NA	CMRF35-like molecule 9 isoform X1 [Equus caballus]; CMRF35-like molecule 9 isoform X2 [Equus caballus]; CMRF35-like molecule 9 isoform X3 [Equus caballus]; CMRF35-like molecule 9 isoform X4 [Equus caballus]; CMRF35-like molecule 9 isoform X5 [Equus caballus]; CMRF35-like molecule 9 isoform X6 [Equus caballus]; CMRF35-like molecule 9 isoform X7 [Equus caballus]	NA	0.00393	43	19.36	35.91	15.85	10.73	6.88
NC_009154.3	19703265	19703415	MS1_peak_15005	DUSP3:Other_exon;DUSP3:three_prime_UTR	SOST:NC_009154.3:19709627-19716818:+:-6286	SOST(SOST)	NA	NA	NA	sclerostin [Equus caballus]	NA	0.00395	27	69.98	75.89	20.02	32.92	8.41
NC_009144.3	103018452	103018505	MS1_peak_1298	intergenic	LOC102147888:NC_009144.3:102885410-102988618:-:-29860	LOC102147888(LOC102147888)	NA	NA	NA	NA	NA	0.00395	771	1198.55	1021.75	1355.43	1336.07	1462.36
NC_009144.3	103014993	103015128	MS1_peak_1296	intergenic	LOC102147888:NC_009144.3:102885410-102988618:-:-26442	LOC102147888(LOC102147888)	NA	NA	NA	NA	NA	0.00395	894	1476.23	1098.32	1626.51	1524.99	1765.84
NC_009154.3	19703434	19703484	MS1_peak_15006	DUSP3:Other_exon;DUSP3:three_prime_UTR	SOST:NC_009154.3:19709627-19716818:+:-6167	SOST(SOST)	NA	NA	NA	sclerostin [Equus caballus]	NA	0.00397	32	10.42	27.78	40.87	76.57	58.1
NC_009144.3	105556513	105556667	MS1_peak_1316	TTC23:Other_exon	TTC23:NC_009144.3:105486597-105580865:-:24274	TTC23(TTC23)	NA	NA	NA	tetratricopeptide repeat protein 23 isoform X1 [Equus caballus]; tetratricopeptide repeat protein 23 isoform X2 [Equus caballus]; tetratricopeptide repeat protein 23 isoform X3 [Equus caballus]; tetratricopeptide repeat protein 23 isoform X4 [Equus caballus]; tetratricopeptide repeat protein 23 isoform X5 [Equus caballus]	NA	0.004	851	1154.63	914.7	1306.22	1225.86	1421.85
NC_009144.3	105557824	105557894	MS1_peak_1317	TTC23:Other_intron	TTC23:NC_009144.3:105486597-105580865:-:23005	TTC23(TTC23)	NA	NA	NA	tetratricopeptide repeat protein 23 isoform X1 [Equus caballus]; tetratricopeptide repeat protein 23 isoform X2 [Equus caballus]; tetratricopeptide repeat protein 23 isoform X3 [Equus caballus]; tetratricopeptide repeat protein 23 isoform X4 [Equus caballus]; tetratricopeptide repeat protein 23 isoform X5 [Equus caballus]	NA	0.004	316	578.43	420.76	673.96	586.81	703.28
NC_009144.3	106356250	106356309	MS1_peak_1325	ADAMTS17:Other_intron	ADAMTS17:NC_009144.3:106146048-106484463:-:128183	ADAMTS17(ADAMTS17)	NA	NA	NA	A disintegrin and metalloproteinase with thrombospondin motifs 17 isoform X1 [Equus caballus]; A disintegrin and metalloproteinase with thrombospondin motifs 17 isoform X2 [Equus caballus]; A disintegrin and metalloproteinase with thrombospondin motifs 17 isoform X3 [Equus caballus]; A disintegrin and metalloproteinase with thrombospondin motifs 17 isoform X4 [Equus caballus]; A disintegrin and m…	NA	0.00401	740	1060.83	869.3	1161.91	1171.47	1314.83
NC_009154.3	19806640	19806648	MS1_peak_15008	MEOX1:First_intron	MEOX1:NC_009154.3:19792396-19811843:+:14248	MEOX1(MEOX1)	NA	NA	NA	homeobox protein MOX-1 isoform X1 [Equus caballus]; homeobox protein MOX-1 isoform X2 [Equus caballus]	Homeobox	0.00402	71	33.5	54.2	11.68	32.92	15.29
NC_009144.3	106960209	106960492	MS1_peak_1334	ALDH1A3:Other_intron	ALDH1A3:NC_009144.3:106951660-106988777:+:8690	ALDH1A3(ALDH1A3)	NA	NA	NA	retinaldehyde dehydrogenase 3 isoform X1 [Equus caballus]; retinaldehyde dehydrogenase 3 isoform X2 [Equus caballus]	NA	0.00402	713	994.57	827.29	1131.89	1103.49	1191.75
NC_009144.3	107208732	107208932	MS1_peak_1338	intergenic	LOC111775447:NC_009144.3:107138970-107159476:-:-49356	LOC111775447(LOC111775447)	NA	NA	NA	NA	NA	0.00405	594	959.58	766.31	1049.31	989.71	1279.66
NC_009144.3	107275069	107275196	MS1_peak_1341	CHSY1:First_intron	CHSY1:NC_009144.3:107211941-107283576:-:8443	CHSY1(CHSY1)	NA	NA	NA	chondroitin sulfate synthase 1 isoform X1 [Equus caballus]; chondroitin sulfate synthase 1 isoform X2 [Equus caballus]	NA	0.00406	747	1000.53	808.32	1170.26	1029.78	1286.54
NC_009144.3	107276412	107276547	MS1_peak_1343	CHSY1:First_intron	CHSY1:NC_009144.3:107211941-107283576:-:7096	CHSY1(CHSY1)	NA	NA	NA	chondroitin sulfate synthase 1 isoform X1 [Equus caballus]; chondroitin sulfate synthase 1 isoform X2 [Equus caballus]	NA	0.00406	828	1152.39	1022.43	1326.23	1242.32	1541.1
NC_009154.3	19885875	19885944	MS1_peak_15011	ETV4:Other_intron	ETV4:NC_009154.3:19878893-19894028:+:7016	ETV4(ETV4)	NA	NA	NA	ETS translocation variant 4 isoform X1 [Equus caballus]; ETS translocation variant 4 isoform X2 [Equus caballus]; ETS translocation variant 4 isoform X3 [Equus caballus]; ETS translocation variant 4 isoform X4 [Equus caballus]; ETS translocation variant 4 isoform X5 [Equus caballus]; ETS translocation variant 4 isoform X6 [Equus caballus]	ETS	0.00408	126	87.1	89.44	60.89	56.53	34.4
NC_009144.3	107525764	107525772	MS1_peak_1350	PCSK6:Promoter_0kb_1kb	PCSK6:NC_009144.3:107344457-107525719:-:-49	PCSK6(PCSK6)	NA	NA	NA	proprotein convertase subtilisin/kexin type 6 isoform X1 [Equus caballus]; proprotein convertase subtilisin/kexin type 6 isoform X2 [Equus caballus]; proprotein convertase subtilisin/kexin type 6 isoform X3 [Equus caballus]; proprotein convertase subtilisin/kexin type 6 isoform X4 [Equus caballus]	NA	0.00409	680	917.15	691.11	1025.95	972.53	1122.95
NC_009144.3	109342295	109342523	MS1_peak_1365	intergenic	LOC111775545:NC_009144.3:109313264-109319970:+:29145	LOC111775545(LOC111775545)	NA	NA	NA	NA	NA	0.00414	1028	1458.36	1193.85	1744.96	1516.4	1750.55
NC_009144.3	109533185	109533292	MS1_peak_1372	OTUD7A:Other_exon	MIR9051:NC_009144.3:109453452-109453557:+:79786	MIR9051(MIR9051)	NA	NA	NA	NA	NA	0.00417	889	1216.42	958.74	1336.24	1349.66	1438.67
NC_009144.3	114977480	114978066	MS1_peak_1387	CYFIP1:Other_intron	CYFIP1:NC_009144.3:114965228-115021335:-:43561	CYFIP1(CYFIP1)	NA	NA	NA	LOW QUALITY PROTEIN: cytoplasmic FMR1-interacting protein 1 [Equus caballus]	NA	0.0042	839	1153.14	1023.11	1322.9	1335.35	1380.57
NC_009144.3	116772056	116772246	MS1_peak_1398	LOC111775636:Promoter_1kb_2kb	LOC111775636:NC_009144.3:116767680-116770421:-:-1730	LOC111775636(LOC111775636)	NA	NA	NA	NA	NA	0.00423	1138	1359.35	1218.92	1598.99	1526.42	1730.68
NC_009144.3	118552601	118552746	MS1_peak_1427	PSTPIP1:five_prime_UTR;PSTPIP1:First_exon	PSTPIP1:NC_009144.3:118552528-118594177:+:145	PSTPIP1(PSTPIP1)	NA	NA	NA	proline-serine-threonine phosphatase-interacting protein 1 isoform X1 [Equus caballus]; proline-serine-threonine phosphatase-interacting protein 1 isoform X2 [Equus caballus]; proline-serine-threonine phosphatase-interacting protein 1 isoform X3 [Equus caballus]; proline-serine-threonine phosphatase-interacting protein 1 isoform X4 [Equus caballus]; proline-serine-threonine phosphatase-interactin…	NA	0.00432	304	136.98	240.53	128.45	116.65	139.89
NC_009144.3	118523412	118523640	MS1_peak_1426	intergenic	PSTPIP1:NC_009144.3:118552528-118594177:+:-29001	PSTPIP1(PSTPIP1)	NA	NA	NA	proline-serine-threonine phosphatase-interacting protein 1 isoform X1 [Equus caballus]; proline-serine-threonine phosphatase-interacting protein 1 isoform X2 [Equus caballus]; proline-serine-threonine phosphatase-interacting protein 1 isoform X3 [Equus caballus]; proline-serine-threonine phosphatase-interacting protein 1 isoform X4 [Equus caballus]; proline-serine-threonine phosphatase-interactin…	NA	0.00432	1042	1284.16	1198.59	1507.24	1483.49	1625.95
NC_009144.3	118552760	118552937	MS1_peak_1428	PSTPIP1:five_prime_UTR;PSTPIP1:First_exon	PSTPIP1:NC_009144.3:118552528-118594177:+:320	PSTPIP1(PSTPIP1)	NA	NA	NA	proline-serine-threonine phosphatase-interacting protein 1 isoform X1 [Equus caballus]; proline-serine-threonine phosphatase-interacting protein 1 isoform X2 [Equus caballus]; proline-serine-threonine phosphatase-interacting protein 1 isoform X3 [Equus caballus]; proline-serine-threonine phosphatase-interacting protein 1 isoform X4 [Equus caballus]; proline-serine-threonine phosphatase-interactin…	NA	0.00432	788	1058.59	855.75	1206.96	1118.52	1324
NC_009144.3	118743711	118743881	MS1_peak_1433	PEAK1:Other_intron	LOC111775705:NC_009144.3:118730641-118735481:+:13155	LOC111775705(LOC111775705)	NA	NA	NA	NA	NA	0.00434	1667	2206.52	1854.47	2486.48	2397.34	2806.24
NC_009144.3	118554340	118554708	MS1_peak_1430	PSTPIP1:First_intron	PSTPIP1:NC_009144.3:118552528-118594177:+:1996	PSTPIP1(PSTPIP1)	NA	NA	NA	proline-serine-threonine phosphatase-interacting protein 1 isoform X1 [Equus caballus]; proline-serine-threonine phosphatase-interacting protein 1 isoform X2 [Equus caballus]; proline-serine-threonine phosphatase-interacting protein 1 isoform X3 [Equus caballus]; proline-serine-threonine phosphatase-interacting protein 1 isoform X4 [Equus caballus]; proline-serine-threonine phosphatase-interactin…	NA	0.00434	752	1132.29	825.26	1313.72	1139.27	1316.36
NC_009144.3	119160221	119160706	MS1_peak_1438	intergenic	LOC111771433:NC_009144.3:119115568-119124160:+:44895	LOC111771433(LOC111771433)	NA	NA	NA	NA	NA	0.00435	914	1211.95	1027.17	1436.34	1296.71	1479.18
NC_009144.3	119386140	119386290	MS1_peak_1443	intergenic	LOC111775709:NC_009144.3:119254707-119346942:-:-39273	LOC111775709(LOC111775709)	NA	NA	NA	anther-specific proline-rich protein APG-like [Equus caballus]	NA	0.00436	720	1127.08	833.39	1147.73	1198.67	1440.19
NC_009144.3	119465029	119465206	MS1_peak_1445	CSPG4:Other_intron	CSPG4:NC_009144.3:119439080-119475470:+:26037	CSPG4(CSPG4)	NA	NA	NA	chondroitin sulfate proteoglycan 4 [Equus caballus]	NA	0.00436	479	689.35	491.23	714.83	737.09	894.39
NC_009154.3	20249578	20249788	MS1_peak_15034	intergenic	AARSD1:NC_009154.3:20235824-20243770:+:13859	AARSD1(AARSD1)	NA	NA	NA	alanyl-tRNA editing protein Aarsd1 [Equus caballus]	NA	0.00438	104	18.61	33.88	12.51	22.9	14.52
NC_009144.3	119773576	119773749	MS1_peak_1460	C1H15orf39:Other_exon;C1H15orf39:three_prime_UTR	C1H15orf39:NC_009144.3:119772953-119783888:-:10225	C1H15orf39(C1H15orf39)	NA	NA	NA	uncharacterized protein C15orf39 homolog isoform X1 [Equus caballus]; uncharacterized protein C15orf39 homolog isoform X2 [Equus caballus]	NA	0.00439	458	657.34	531.2	715.67	733.51	830.18
NC_009144.3	119900037	119900227	MS1_peak_1463	PPCDC:Other_exon;PPCDC:three_prime_UTR	PPCDC:NC_009144.3:119899084-119923705:-:23572	PPCDC(PPCDC)	NA	NA	NA	phosphopantothenoylcysteine decarboxylase isoform X1 [Equus caballus]; phosphopantothenoylcysteine decarboxylase isoform X2 [Equus caballus]; phosphopantothenoylcysteine decarboxylase isoform X3 [Equus caballus]	NA	0.00441	443	707.22	612.51	849.96	765	875.28
NC_009144.3	119971602	119971668	MS1_peak_1469	RPP25:First_exon	RPP25:NC_009144.3:119969670-119979147:+:1965	RPP25(RPP25)	NA	NA	NA	ribonuclease P protein subunit p25 [Equus caballus]	NA	0.00444	1406	1947.46	1695.92	2253.76	2108.94	2454.6
NC_009144.3	120083524	120083732	MS1_peak_1476	CSK:Other_exon;LMAN1L:Promoter_1kb_2kb	LMAN1L:NC_009144.3:120064486-120081833:-:-1795	LMAN1L(LMAN1L)	NA	NA	NA	protein ERGIC-53-like isoform X1 [Equus caballus]; protein ERGIC-53-like isoform X2 [Equus caballus]; protein ERGIC-53-like isoform X3 [Equus caballus]; protein ERGIC-53-like isoform X4 [Equus caballus]; protein ERGIC-53-like isoform X5 [Equus caballus]; protein ERGIC-53-like isoform X6 [Equus caballus]; protein ERGIC-53-like isoform X7 [Equus caballus]; protein ERGIC-53-like isoform X8 [Equus ca…	NA	0.00447	216	259.81	206.65	310.29	317.02	382.22
NC_009144.3	120108352	120108492	MS1_peak_1479	intergenic	LOC111775325:NC_009144.3:120098053-120100503:-:-7919	LOC111775325(LOC111775325)	NA	NA	NA	basic proline-rich protein-like [Equus caballus]	NA	0.00448	720	925.34	826.62	1106.03	1020.48	1158.12
NC_009144.3	120280866	120281030	MS1_peak_1485	ARID3B:Other_intron	CLK3:NC_009144.3:120240740-120263418:-:-17530	CLK3(CLK3)	NA	NA	NA	dual specificity protein kinase CLK3 isoform X1 [Equus caballus]; dual specificity protein kinase CLK3 isoform X2 [Equus caballus]; dual specificity protein kinase CLK3 isoform X3 [Equus caballus]	NA	0.00449	1494	2085.92	1645.1	2415.58	2156.17	2527.98
NC_009144.3	120399483	120399626	MS1_peak_1492	UBL7:Other_intron	UBL7:NC_009144.3:120389963-120402756:+:9591	UBL7(UBL7)	NA	NA	NA	ubiquitin-like protein 7 isoform X1 [Equus caballus]; uncharacterized protein UBL7 isoform X2 [Equus caballus]	NA	0.00452	915	1235.77	1187.08	1418.82	1441.26	1638.18
NC_009144.3	120424170	120424323	MS1_peak_1496	SEMA7A:First_intron	SEMA7A:NC_009144.3:120413139-120436928:+:11107	SEMA7A(SEMA7A)	NA	NA	NA	semaphorin-7A [Equus caballus]	NA	0.00453	1267	1572.26	1356.46	1812.52	1783.33	1883.57
NC_009154.3	20454045	20454460	MS1_peak_15045	PLEKHH3:Other_exon	PLEKHH3:NC_009154.3:20447352-20455940:+:6900	PLEKHH3(PLEKHH3)	NA	NA	NA	pleckstrin homology domain-containing family H member 3 [Equus caballus]	NA	0.00454	86	32.76	37.94	19.18	9.3	28.28
NC_009144.3	120458125	120458275	MS1_peak_1501	intergenic	CYP11A1:NC_009144.3:120482203-120494534:+:-24002	CYP11A1(CYP11A1)	261;GO:0000003,biological_process reproduction;GO:0000302,biological_process response to reactive oxygen species;GO:0001101,biological_process response to acid chemical;GO:0002237,biological_process response to molecule of bacterial origin;GO:0003006,biological_process developmental process involved in reproduction;GO:0003674,molecular_function molecular_function;GO:0003824,molecular_function cat…	CYP11A; cholesterol monooxygenase (side-chain-cleaving) [EC:1.14.15.6]; K00498	map00140,map04913,map04925,map04927,map04934	cholesterol side-chain cleavage enzyme, mitochondrial precursor [Equus caballus]	NA	0.00454	1023	1353.39	1029.21	1428.83	1482.77	1691.69
NC_009154.3	20456033	20456127	MS1_peak_15046	intergenic	TUBG2:NC_009154.3:20456820-20461477:-:5396	TUBG2(TUBG2)	NA	NA	NA	tubulin gamma-2 chain [Equus caballus]	NA	0.00455	20	4.47	15.58	3.34	2.86	0.76
NC_009144.3	120489654	120490060	MS1_peak_1504	CYP11A1:Other_exon	LOC111775780:NC_009144.3:120490608-120493827:-:3969	LOC111775780(LOC111775780)	NA	NA	NA	NA	NA	0.00455	352	125.81	165.32	99.26	132.39	96.32
NC_009144.3	120876291	120876439	MS1_peak_1511	intergenic	TBC1D21:NC_009144.3:120830261-120842773:-:-33592	TBC1D21(TBC1D21)	NA	NA	NA	TBC1 domain family member 21 isoform X1 [Equus caballus]; TBC1 domain family member 21 isoform X2 [Equus caballus]; TBC1 domain family member 21 isoform X3 [Equus caballus]; TBC1 domain family member 21 isoform X4 [Equus caballus]; TBC1 domain family member 21 isoform X5 [Equus caballus]; TBC1 domain family member 21 isoform X6 [Equus caballus]	NA	0.00458	1234	1601.29	1502.82	2017.71	1794.07	1937.84
NC_009144.3	121824738	121824881	MS1_peak_1519	ADPGK:Other_intron	ADPGK:NC_009144.3:121816143-121845020:+:8666	ADPGK(ADPGK)	NA	NA	NA	ADP-dependent glucokinase isoform X1 [Equus caballus]; ADP-dependent glucokinase isoform X2 [Equus caballus]	NA	0.00461	1226	1677.22	1391.7	1838.38	1801.22	2177.87
NC_009144.3	123828030	123828075	MS1_peak_1537	intergenic	LOC106782136:NC_009144.3:123885684-123896619:+:-57631	LOC106782136(LOC106782136)	NA	NA	NA	NA	NA	0.00464	1240	1687.65	1340.2	1840.05	1877.08	1993.64
NC_009144.3	123868576	123868585	MS1_peak_1539	intergenic	LOC106782136:NC_009144.3:123885684-123896619:+:-17103	LOC106782136(LOC106782136)	NA	NA	NA	NA	NA	0.00464	419	524.09	491.9	629.75	611.14	704.04
NC_009144.3	123712417	123712550	MS1_peak_1533	intergenic	LOC106782136:NC_009144.3:123885684-123896619:+:-173200	LOC106782136(LOC106782136)	NA	NA	NA	NA	NA	0.00464	726	1162.07	909.28	1366.27	1185.79	1360.69
NC_009144.3	123722751	123722797	MS1_peak_1534	intergenic	LOC106782136:NC_009144.3:123885684-123896619:+:-162909	LOC106782136(LOC106782136)	NA	NA	NA	NA	NA	0.00464	714	1109.96	926.22	1190.27	1227.29	1406.56
NC_009144.3	123828517	123828612	MS1_peak_1538	intergenic	LOC106782136:NC_009144.3:123885684-123896619:+:-57119	LOC106782136(LOC106782136)	NA	NA	NA	NA	NA	0.00464	617	901.52	678.91	1045.97	886.66	1132.13
NC_009144.3	123722802	123723040	MS1_peak_1535	intergenic	LOC106782136:NC_009144.3:123885684-123896619:+:-162762	LOC106782136(LOC106782136)	NA	NA	NA	NA	NA	0.00464	135	294.05	236.47	389.53	328.47	371.51
NC_009144.3	123868830	123868992	MS1_peak_1540	intergenic	LOC106782136:NC_009144.3:123885684-123896619:+:-16772	LOC106782136(LOC106782136)	NA	NA	NA	NA	NA	0.00465	723	999.78	832.04	1144.4	1092.04	1197.1
NC_009144.3	124067092	124067233	MS1_peak_1544	TLE3:Other_intron	TLE3:NC_009144.3:124066022-124116121:+:1140	TLE3(TLE3)	NA	NA	NA	transducin-like enhancer protein 3 isoform X1 [Equus caballus]; transducin-like enhancer protein 3 isoform X10 [Equus caballus]; transducin-like enhancer protein 3 isoform X11 [Equus caballus]; transducin-like enhancer protein 3 isoform X12 [Equus caballus]; transducin-like enhancer protein 3 isoform X2 [Equus caballus]; transducin-like enhancer protein 3 isoform X3 [Equus caballus]; transducin-l…	NA	0.00466	587	738.48	640.97	926.7	766.43	969.3
NC_009144.3	125431611	125431663	MS1_peak_1559	CORO2B:First_intron	CORO2B:NC_009144.3:125326865-125463477:-:31839	CORO2B(CORO2B)	NA	NA	NA	coronin-2B [Equus caballus]	NA	0.00472	685	1213.44	916.73	1310.39	1233.02	1512.82
NC_009144.3	125431694	125431830	MS1_peak_1560	CORO2B:First_intron	CORO2B:NC_009144.3:125326865-125463477:-:31714	CORO2B(CORO2B)	NA	NA	NA	coronin-2B [Equus caballus]	NA	0.00472	1205	2119.42	1767.06	2478.97	2159.75	2714.51
NC_009144.3	125754777	125754976	MS1_peak_1568	intergenic	CLN6:NC_009144.3:125770102-125785378:+:-15225	CLN6(CLN6)	NA	NA	NA	ceroid-lipofuscinosis neuronal protein 6 isoform X1 [Equus caballus]; ceroid-lipofuscinosis neuronal protein 6 isoform X2 [Equus caballus]	NA	0.00474	396	594.81	514.94	678.13	629.75	837.82
NC_009144.3	125768678	125768735	MS1_peak_1569	CLN6:Promoter_1kb_2kb	CLN6:NC_009144.3:125770102-125785378:+:-1395	CLN6(CLN6)	NA	NA	NA	ceroid-lipofuscinosis neuronal protein 6 isoform X1 [Equus caballus]; ceroid-lipofuscinosis neuronal protein 6 isoform X2 [Equus caballus]	NA	0.00475	640	937.25	733.79	1013.44	1004.02	1157.35
NC_009144.3	125773835	125774021	MS1_peak_1571	CLN6:Other_intron	CLN6:NC_009144.3:125770102-125785378:+:3826	CLN6(CLN6)	NA	NA	NA	ceroid-lipofuscinosis neuronal protein 6 isoform X1 [Equus caballus]; ceroid-lipofuscinosis neuronal protein 6 isoform X2 [Equus caballus]	NA	0.00475	926	1453.15	1119.32	1636.52	1488.49	1735.27
NC_009154.3	20575659	20575807	MS1_peak_15058	ATP6V0A1:Other_intron	NAGLU:NC_009154.3:20542839-20549426:-:-26307	NAGLU(NAGLU)	NA	NA	NA	alpha-N-acetylglucosaminidase [Equus caballus]	NA	0.00478	18	0.74	18.97	0.83	2.86	0.76
NC_009144.3	126614106	126614300	MS1_peak_1585	SMAD3:Other_exon;SMAD3:three_prime_UTR	AAGAB:NC_009144.3:126559265-126607533:+:54938	AAGAB(AAGAB)	NA	NA	NA	alpha- and gamma-adaptin-binding protein p34 [Equus caballus]	NA	0.00479	305	536.74	394.34	568.86	569.64	689.52
NC_009144.3	126628492	126628756	MS1_peak_1587	SMAD3:Other_intron	AAGAB:NC_009144.3:126559265-126607533:+:69359	AAGAB(AAGAB)	NA	NA	NA	alpha- and gamma-adaptin-binding protein p34 [Equus caballus]	NA	0.0048	1137	1724.87	1403.89	1960.16	1780.47	2148.06
NC_009144.3	126727268	126727411	MS1_peak_1589	SMAD3:First_intron	SMAD3:NC_009144.3:126612499-126729104:-:1764	SMAD3(SMAD3)	NA	NA	NA	mothers against decapentaplegic homolog 3 isoform X1 [Equus caballus]; mothers against decapentaplegic homolog 3 isoform X2 [Equus caballus]	MH1	0.00481	1832	2578	2082.8	2890.19	2782.34	3111.25
NC_009144.3	126769560	126769957	MS1_peak_1592	intergenic	SMAD3:NC_009144.3:126612499-126729104:-:-40654	SMAD3(SMAD3)	NA	NA	NA	mothers against decapentaplegic homolog 3 isoform X1 [Equus caballus]; mothers against decapentaplegic homolog 3 isoform X2 [Equus caballus]	MH1	0.00482	960	1483.67	1233.15	1712.43	1561.49	1798.71
NC_009154.3	20603987	20604125	MS1_peak_15062	ATP6V0A1:Other_intron	ATP6V0A1:NC_009154.3:20552929-20605727:-:1670	ATP6V0A1(ATP6V0A1)	NA	NA	NA	V-type proton ATPase 116 kDa subunit a 1 isoform X1 [Equus caballus]; V-type proton ATPase 116 kDa subunit a 1 isoform X2 [Equus caballus]; V-type proton ATPase 116 kDa subunit a 1 isoform X3 [Equus caballus]; V-type proton ATPase 116 kDa subunit a 1 isoform X4 [Equus caballus]	NA	0.00483	119	71.47	77.92	47.54	52.96	30.58
NC_009144.3	127110619	127110759	MS1_peak_1596	SMAD6:Other_intron	SMAD6:NC_009144.3:127061938-127136314:-:25624	SMAD6(SMAD6)	NA	NA	NA	mothers against decapentaplegic homolog 6 isoform X1 [Equus caballus]; mothers against decapentaplegic homolog 6 isoform X2 [Equus caballus]	MH1	0.00483	120	217.38	159.23	235.22	326.32	256.09
NC_009144.3	127204221	127204391	MS1_peak_1600	intergenic	LOC102150798:NC_009144.3:127218502-127230332:-:26025	LOC102150798(LOC102150798)	NA	NA	NA	NA	NA	0.00485	1096	1568.54	1435.74	1769.15	1843.44	1924.85
NC_009144.3	127339592	127339952	MS1_peak_1605	MAP2K1:Other_intron	SNAPC5:NC_009144.3:127306519-127313991:+:33253	SNAPC5(SNAPC5)	NA	NA	NA	snRNA-activating protein complex subunit 5 isoform X1 [Equus caballus]; snRNA-activating protein complex subunit 5 isoform X2 [Equus caballus]; snRNA-activating protein complex subunit 5 isoform X3 [Equus caballus]	NA	0.00486	755	1109.22	813.74	1124.38	1220.14	1354.58
NC_009144.3	127421599	127421794	MS1_peak_1608	TIPIN:Other_exon	LOC111769755:NC_009144.3:127416333-127416467:+:5363	LOC111769755(LOC111769755)	NA	NA	NA	NA	NA	0.00486	201	458.58	379.43	559.69	465.87	645.95
NC_009144.3	127694889	127695096	MS1_peak_1611	MEGF11:Other_intron	LOC111776163:NC_009144.3:127755109-127804731:-:109738	LOC111776163(LOC111776163)	NA	NA	NA	NA	NA	0.00487	1100	1313.19	1208.76	1602.32	1457.72	1653.47
NC_009144.3	127764627	127764769	MS1_peak_1614	LOC111776163:First_intron;MEGF11:Other_intron	LOC111776163:NC_009144.3:127755109-127804731:-:40032	LOC111776163(LOC111776163)	NA	NA	NA	NA	NA	0.00488	1228	1639.26	1415.41	1995.19	1718.93	2013.52
NC_009144.3	127743506	127743689	MS1_peak_1613	MEGF11:Other_intron	LOC111776163:NC_009144.3:127755109-127804731:-:61133	LOC111776163(LOC111776163)	NA	NA	NA	NA	NA	0.00488	604	798.78	672.81	937.54	850.88	1004.47
NC_009144.3	127742706	127742863	MS1_peak_1612	MEGF11:Other_intron	LOC111776163:NC_009144.3:127755109-127804731:-:61946	LOC111776163(LOC111776163)	NA	NA	NA	NA	NA	0.00488	623	897.8	752.76	1112.7	921.72	1084.73
NC_009144.3	127876558	127876911	MS1_peak_1616	intergenic	DENND4A:NC_009144.3:127906528-128014991:+:-29793	DENND4A(DENND4A)	NA	NA	NA	C-myc promoter-binding protein isoform X1 [Equus caballus]; C-myc promoter-binding protein isoform X2 [Equus caballus]; C-myc promoter-binding protein isoform X3 [Equus caballus]; C-myc promoter-binding protein isoform X4 [Equus caballus]; C-myc promoter-binding protein isoform X5 [Equus caballus]; C-myc promoter-binding protein isoform X6 [Equus caballus]; C-myc promoter-binding protein isoform …	NA	0.0049	838	1185.89	863.2	1338.75	1220.14	1380.57
NC_009144.3	128280840	128281016	MS1_peak_1624	IGDCC3:Other_intron	IGDCC3:NC_009144.3:128260827-128302158:+:20101	IGDCC3(IGDCC3)	NA	NA	NA	immunoglobulin superfamily DCC subclass member 3 isoform X1 [Equus caballus]; immunoglobulin superfamily DCC subclass member 3 isoform X2 [Equus caballus]	NA	0.00491	730	1048.17	755.47	1209.46	1045.52	1238.38
NC_009154.3	20699198	20699282	MS1_peak_15067	STAT3:Other_intron	STAT5A:NC_009154.3:20711982-20732234:-:32993	STAT5A(STAT5A)	NA	NA	NA	signal transducer and activator of transcription 5A isoform X1 [Equus caballus]; signal transducer and activator of transcription 5A isoform X2 [Equus caballus]	STAT	0.00494	91	72.21	65.72	101.76	140.26	169.7
NC_009144.3	129387584	129387755	MS1_peak_1654	intergenic	DAPK2:NC_009144.3:129409887-129526355:+:-22217	DAPK2(DAPK2)	NA	NA	NA	death-associated protein kinase 2 isoform X1 [Equus caballus]; death-associated protein kinase 2 isoform X2 [Equus caballus]; death-associated protein kinase 2 isoform X3 [Equus caballus]; death-associated protein kinase 2 isoform X4 [Equus caballus]	NA	0.00501	305	353.61	297.45	395.37	444.4	509.88
NC_009144.3	129897453	129897621	MS1_peak_1662	USP3:First_intron	USP3:NC_009144.3:129808813-129900577:-:3039	USP3(USP3)	144;GO:0000122,biological_process negative regulation of transcription by RNA polymerase II;GO:0000228,cellular_component nuclear chromosome;GO:0000278,biological_process mitotic cell cycle;GO:0000785,cellular_component chromatin;GO:0000790,cellular_component nuclear chromatin;GO:0000976,molecular_function transcription regulatory region sequence-specific DNA binding;GO:0000977,molecular_function…	NA	NA	ubiquitin carboxyl-terminal hydrolase 3 [Equus caballus]; ubiquitin carboxyl-terminal hydrolase 3 isoform X1 [Equus caballus]; ubiquitin carboxyl-terminal hydrolase 3 isoform X2 [Equus caballus]	zf-MIZ	0.00503	1745	2607.78	2010.3	2949.41	2658.54	3178.52
NC_009144.3	129944406	129944541	MS1_peak_1666	intergenic	LOC102148957:NC_009144.3:129916026-129939608:+:28447	LOC102148957(LOC102148957)	NA	NA	NA	NA	NA	0.00504	899	1540.25	1145.07	1866.74	1494.22	1756.67
NC_009144.3	130015864	130016008	MS1_peak_1668	APH1B:Other_intron;CA12:Other_intron	CA12:NC_009144.3:130007879-130057701:+:8057	CA12(CA12)	49;GO:0003674,molecular_function molecular_function;GO:0003824,molecular_function catalytic activity;GO:0004089,molecular_function carbonate dehydratase activity;GO:0005488,molecular_function binding;GO:0005575,cellular_component cellular_component;GO:0005623,cellular_component cell;GO:0005886,cellular_component plasma membrane;GO:0006810,biological_process transport;GO:0006811,biological_process…	CA; carbonic anhydrase [EC:4.2.1.1]; K01672	map00910	carbonic anhydrase 12 isoform X1 [Equus caballus]; carbonic anhydrase 12 precursor [Equus caballus]	NA	0.00505	1173	1637.02	1476.39	1941.81	1781.9	2038.75
NC_009154.3	20742761	20743237	MS1_peak_15071	STAT5B:First_intron	STAT5B:NC_009154.3:20741776-20799553:+:1223	STAT5B(STAT5B)	NA	NA	NA	signal transducer and activator of transcription 5B isoform X1 [Equus caballus]; signal transducer and activator of transcription 5B isoform X2 [Equus caballus]; signal transducer and activator of transcription 5B isoform X3 [Equus caballus]	STAT	0.00509	44	47.64	39.3	15.01	21.47	20.64
NC_009144.3	131047588	131047687	MS1_peak_1686	LOC102149386:First_exon	LOC102149386:NC_009144.3:131047237-131054686:+:400	LOC102149386(LOC102149386)	NA	NA	NA	NA	NA	0.00511	755	1034.03	838.13	1158.58	1062.7	1362.22
NC_009144.3	131122804	131122904	MS1_peak_1689	intergenic	C2CD4A:NC_009144.3:131165834-131169918:-:47063	C2CD4A(C2CD4A)	NA	NA	NA	C2 calcium-dependent domain-containing protein 4A [Equus caballus]	NA	0.00512	694	875.46	735.15	1030.96	927.45	1112.25
NC_009144.3	131152669	131152808	MS1_peak_1690	intergenic	C2CD4A:NC_009144.3:131165834-131169918:-:17179	C2CD4A(C2CD4A)	NA	NA	NA	C2 calcium-dependent domain-containing protein 4A [Equus caballus]	NA	0.00512	815	1171	968.23	1357.93	1232.3	1408.09
NC_009144.3	132360297	132360581	MS1_peak_1701	RORA:First_intron	LOC106782166:NC_009144.3:132440061-132442184:-:81744	LOC106782166(LOC106782166)	NA	NA	NA	NA	NA	0.00515	858	1129.32	986.52	1333.74	1215.13	1398.15
NC_009144.3	132354259	132354539	MS1_peak_1699	RORA:First_intron	LOC106782166:NC_009144.3:132440061-132442184:-:87784	LOC106782166(LOC106782166)	NA	NA	NA	NA	NA	0.00515	277	427.31	374.01	618.08	445.12	519.82
NC_009144.3	132474653	132474900	MS1_peak_1707	RORA:Other_intron	LOC106782166:NC_009144.3:132440061-132442184:-:-32592	LOC106782166(LOC106782166)	NA	NA	NA	NA	NA	0.00518	416	525.57	440.41	553.01	631.89	720.1
NC_009144.3	132481877	132482112	MS1_peak_1708	RORA:Other_intron	LOC106782166:NC_009144.3:132440061-132442184:-:-39810	LOC106782166(LOC106782166)	NA	NA	NA	NA	NA	0.00519	1040	1485.16	1113.9	1531.43	1625.89	1796.42
NC_009144.3	132665332	132665460	MS1_peak_1713	intergenic	LOC111767574:NC_009144.3:132675299-132680766:+:-9902	LOC111767574(LOC111767574)	NA	NA	NA	NA	NA	0.0052	1383	1741.99	1609.87	2009.37	2015.91	2158.76
NC_009144.3	132482837	132483019	MS1_peak_1709	RORA:Other_intron	LOC106782166:NC_009144.3:132440061-132442184:-:-40744	LOC106782166(LOC106782166)	NA	NA	NA	NA	NA	0.0052	882	1310.22	1096.96	1508.07	1377.57	1599.96
NC_009144.3	132539815	132540014	MS1_peak_1711	RORA:Other_intron	LOC111770356:NC_009144.3:132591208-132599730:-:59815	LOC111770356(LOC111770356)	NA	NA	NA	NA	NA	0.0052	604	926.83	840.84	1040.97	1036.94	1213.92
NC_009144.3	132677217	132677390	MS1_peak_1714	LOC111767574:Other_exon	LOC111767574:NC_009144.3:132675299-132680766:+:2004	LOC111767574(LOC111767574)	NA	NA	NA	NA	NA	0.00521	648	783.9	714.82	917.52	888.8	1017.46
NC_009144.3	132703741	132704067	MS1_peak_1716	ANXA2:Other_intron	ANXA2:NC_009144.3:132690559-132732649:+:13345	ANXA2(ANXA2)	531;GO:0000323,cellular_component lytic vacuole;GO:0001501,biological_process skeletal system development;GO:0001503,biological_process ossification;GO:0001525,biological_process angiogenesis;GO:0001568,biological_process blood vessel development;GO:0001726,cellular_component ruffle;GO:0001765,biological_process membrane raft assembly;GO:0001775,biological_process cell activation;GO:0001786,molec…					0.00521	884	1299.79	1094.25	1605.66	1357.54	1504.41
NC_009144.3	132706000	132706144	MS1_peak_1717	ANXA2:Other_intron	ANXA2:NC_009144.3:132690559-132732649:+:15513	ANXA2(ANXA2)	531;GO:0000323,cellular_component lytic vacuole;GO:0001501,biological_process skeletal system development;GO:0001503,biological_process ossification;GO:0001525,biological_process angiogenesis;GO:0001568,biological_process blood vessel development;GO:0001726,cellular_component ruffle;GO:0001765,biological_process membrane raft assembly;GO:0001775,biological_process cell activation;GO:0001786,molec…					0.00522	835	1413.69	1012.27	1523.92	1447.7	1631.3
NC_009144.3	133428199	133428704	MS1_peak_1725	LOC111771465:First_intron	LOC111771465:NC_009144.3:133428163-133431912:+:288	LOC111771465(LOC111771465)	NA	NA	NA	NA	NA	0.00524	253	248.64	217.49	339.48	299.13	420.44
NC_009144.3	133563292	133563530	MS1_peak_1728	MYO1E:Other_intron	MYO1E:NC_009144.3:133545793-133735652:+:17618	MYO1E(MYO1E)	NA	NA	NA	unconventional myosin-Ie isoform X1 [Equus caballus]; unconventional myosin-Ie isoform X2 [Equus caballus]	NA	0.00525	678	1320.64	1073.92	1699.08	1502.81	1329.35
NC_009144.3	133600696	133600854	MS1_peak_1730	MYO1E:Other_intron	MYO1E:NC_009144.3:133545793-133735652:+:54982	MYO1E(MYO1E)	NA	NA	NA	unconventional myosin-Ie isoform X1 [Equus caballus]; unconventional myosin-Ie isoform X2 [Equus caballus]	NA	0.00525	81	215.14	139.58	281.09	211.11	292.01
NC_009144.3	133603461	133603533	MS1_peak_1732	MYO1E:Other_intron	MYO1E:NC_009144.3:133545793-133735652:+:57704	MYO1E(MYO1E)	NA	NA	NA	unconventional myosin-Ie isoform X1 [Equus caballus]; unconventional myosin-Ie isoform X2 [Equus caballus]	NA	0.00526	867	1406.25	1249.41	1706.59	1470.6	1764.31
NC_009144.3	133609557	133609720	MS1_peak_1733	MYO1E:Other_intron	MYO1E:NC_009144.3:133545793-133735652:+:63845	MYO1E(MYO1E)	NA	NA	NA	unconventional myosin-Ie isoform X1 [Equus caballus]; unconventional myosin-Ie isoform X2 [Equus caballus]	NA	0.00526	467	754.86	586.76	875.81	747.11	943.31
NC_009144.3	134182872	134183076	MS1_peak_1740	LIPC:Other_intron	LOC102150397:NC_009144.3:134161161-134179654:+:21813	LOC102150397(LOC102150397)	NA	NA	NA	NA	NA	0.00528	868	1102.52	1011.59	1334.58	1188.65	1426.43
NC_009144.3	134216277	134216426	MS1_peak_1744	LIPC:First_intron	LOC102150397:NC_009144.3:134161161-134179654:+:55190	LOC102150397(LOC102150397)	NA	NA	NA	NA	NA	0.0053	1426	1893.86	1577.35	2157.84	1988	2404.91
NC_009154.3	20972347	20972586	MS1_peak_15085	CNP:Promoter_0kb_1kb	CNP:NC_009154.3:20964461-20971640:-:-826	CNP(CNP)	NA	NA	NA	2',3'-cyclic-nucleotide 3'-phosphodiesterase isoform X1 [Equus caballus]; 2',3'-cyclic-nucleotide 3'-phosphodiesterase isoform X2 [Equus caballus]	NA	0.00535	62	28.29	55.56	16.68	22.18	22.17
NC_009144.3	135016738	135017063	MS1_peak_1759	intergenic	LOC111767596:NC_009144.3:134842166-134965719:-:-51181	LOC111767596(LOC111767596)	NA	NA	NA	cingulin-like protein 1 [Equus caballus]	NA	0.00536	633	840.47	779.87	1020.12	940.33	1041.92
NC_009144.3	136000441	136000671	MS1_peak_1769	RFX7:five_prime_UTR;RFX7:First_exon	RFX7:NC_009144.3:135999425-136130051:+:1131	RFX7(RFX7)	NA	NA	NA	DNA-binding protein RFX7 [Equus caballus]	RFX	0.00539	949	1484.41	1128.13	1619.84	1536.44	1761.26
NC_009144.3	136475575	136475793	MS1_peak_1774	PRTG:Other_intron	PYGO1:NC_009144.3:136510000-136536152:+:-34315	PYGO1(PYGO1)	NA	NA	NA	pygopus homolog 1 [Equus caballus]	NA	0.0054	1117	1775.49	1422.19	2039.4	1791.92	2172.52
NC_009144.3	139358905	139359064	MS1_peak_1792	MYO5C:Other_intron	MYO5C:NC_009144.3:139328742-139421058:+:30242	MYO5C(MYO5C)	NA	NA	NA	unconventional myosin-Vc [Equus caballus]	MBD	0.00547	915	1085.39	998.04	1314.56	1202.25	1379.04
NC_009144.3	140135110	140135625	MS1_peak_1802	GLDN:First_exon;GLDN:five_prime_UTR	GLDN:NC_009144.3:140086544-140135812:-:444	GLDN(GLDN)	NA	NA	NA	gliomedin isoform X1 [Equus caballus]; gliomedin isoform X2 [Equus caballus]	NA	0.0055	368	429.54	426.18	580.54	503.8	574.09
NC_009144.3	140365035	140365044	MS1_peak_1805	LOC102148982:Promoter_0kb_1kb;TNFAIP8L3:First_intron	TNFAIP8L3:NC_009144.3:140364296-140401236:+:743	TNFAIP8L3(TNFAIP8L3)	NA	NA	NA	tumor necrosis factor alpha-induced protein 8-like protein 3 [Equus caballus]	NA	0.00551	828	1317.66	1111.19	1468.03	1447.7	1575.5
NC_009144.3	140581683	140581801	MS1_peak_1809	intergenic	SPPL2A:NC_009144.3:140590828-140637549:+:-9085	SPPL2A(SPPL2A)	NA	NA	NA	signal peptide peptidase-like 2A [Equus caballus]	NA	0.00552	874	1449.43	1384.24	1946.81	1838.43	1512.05
NC_009144.3	141007479	141007905	MS1_peak_1817	SLC27A2:Other_intron	HDC:NC_009144.3:140978666-140999858:+:29026	HDC(HDC)	NA	NA	NA	histidine decarboxylase [Equus caballus]	NA	0.00553	506	660.32	554.92	809.09	705.6	798.07
NC_009144.3	142493710	142493995	MS1_peak_1828	intergenic	DUT:NC_009144.3:142543714-142556896:-:63043	DUT(DUT)	NA	NA	NA	deoxyuridine 5'-triphosphate nucleotidohydrolase, mitochondrial isoform X1 [Equus caballus]; deoxyuridine 5'-triphosphate nucleotidohydrolase, mitochondrial isoform X2 [Equus caballus]	NA	0.00557	1506	1775.49	1668.14	2182.86	1985.85	2229.85
NC_009144.3	144053967	144054096	MS1_peak_1831	SEMA6D:First_intron	SEMA6D:NC_009144.3:143483539-144054287:-:255	SEMA6D(SEMA6D)	NA	NA	NA	semaphorin-6D isoform X1 [Equus caballus]; semaphorin-6D isoform X10 [Equus caballus]; semaphorin-6D isoform X2 [Equus caballus]; semaphorin-6D isoform X3 [Equus caballus]; semaphorin-6D isoform X4 [Equus caballus]; semaphorin-6D isoform X5 [Equus caballus]; semaphorin-6D isoform X6 [Equus caballus]; semaphorin-6D isoform X7 [Equus caballus]; semaphorin-6D isoform X8 [Equus caballus]; semaphorin-…	NA	0.00558	1154	1419.65	1163.36	1603.16	1511.39	1820.12
NC_009144.3	145335587	145335692	MS1_peak_1833	SQOR:First_intron	SQOR:NC_009144.3:145308945-145352886:-:17246	SQOR(SQOR)	NA	NA	NA	sulfide:quinone oxidoreductase, mitochondrial [Equus caballus]	NA	0.00558	223	269.49	219.53	379.52	304.14	352.4
NC_009144.3	145477120	145477419	MS1_peak_1841	LOC100055916:First_exon	LOC100055916:NC_009144.3:145427352-145477957:-:687	LOC100055916(LOC100055916)	NA	NA	NA	NA	NA	0.00561	42	79.66	168.03	312.79	387.15	217.1
NC_009154.3	21207796	21207991	MS1_peak_15103	intergenic	KRT42:NC_009154.3:21221539-21230729:+:-13645	KRT42(KRT42)	NA	NA	NA	keratin, type I cytoskeletal 42 [Equus caballus]	Homeobox	0.00567	227	61.04	107.05	11.68	52.96	20.64
NC_009144.3	145772936	145772942	MS1_peak_1852	intergenic	DUOXA2:NC_009144.3:145772973-145776711:-:3771	DUOXA2(DUOXA2)	NA	NA	NA	dual oxidase maturation factor 2 [Equus caballus]	NA	0.00567	967	1348.93	1143.03	1484.71	1468.46	1680.23
NC_009154.3	21213912	21214041	MS1_peak_15104	intergenic	KRT42:NC_009154.3:21221539-21230729:+:-7562	KRT42(KRT42)	NA	NA	NA	keratin, type I cytoskeletal 42 [Equus caballus]	Homeobox	0.00567	22	16.38	4.74	22.52	44.37	56.57
NC_009144.3	145904975	145905228	MS1_peak_1857	TERB2:First_exon	TERB2:NC_009144.3:145884895-145905476:-:374	TERB2(TERB2)	NA	NA	NA	telomere repeats-binding bouquet formation protein 2 [Equus caballus]	NA	0.00568	2259	3201.09	2730.54	3781.02	3309.75	4098.13
NC_009154.3	21268807	21268957	MS1_peak_15107	KRT14:First_intron	KRT14:NC_009154.3:21267917-21272403:+:965	KRT14(KRT14)	82;GO:0003674,molecular_function molecular_function;GO:0005198,molecular_function structural molecule activity;GO:0005200,molecular_function structural constituent of cytoskeleton;GO:0005488,molecular_function binding;GO:0005575,cellular_component cellular_component;GO:0005622,cellular_component intracellular;GO:0005623,cellular_component cell;GO:0005634,cellular_component nucleus;GO:0005737,cell…	KRT1; type I keratin, acidic; K07604	map04915,map05150	keratin, type I cytoskeletal 14 [Equus caballus]	NA	0.00568	92	116.88	65.05	106.77	214.69	187.29
NC_009154.3	21241428	21241567	MS1_peak_15106	intergenic	KRT16:NC_009154.3:21245637-21248609:+:-4139	KRT16(KRT16)	NA	NA	NA	keratin, type I cytoskeletal 16 [Equus caballus]	NA	0.00568	10	8.19	11.52	13.35	42.22	32.87
NC_009144.3	145980109	145980301	MS1_peak_1860	PATL2:Other_intron	SPG11:NC_009144.3:145991358-146068721:+:-11152	SPG11(SPG11)	NA	NA	NA	spatacsin isoform X1 [Equus caballus]; spatacsin isoform X2 [Equus caballus]	NA	0.00569	348	495.05	430.92	543.84	567.49	671.17
NC_009144.3	147508151	147508295	MS1_peak_1886	TTBK2:First_intron	TTBK2:NC_009144.3:147479537-147621760:+:28686	TTBK2(TTBK2)	NA	NA	NA	tau-tubulin kinase 2 isoform X1 [Equus caballus]; tau-tubulin kinase 2 isoform X2 [Equus caballus]; tau-tubulin kinase 2 isoform X3 [Equus caballus]; tau-tubulin kinase 2 isoform X4 [Equus caballus]	NA	0.00578	1060	1441.98	1153.2	1593.98	1514.97	1778.84
NC_009144.3	147753521	147753671	MS1_peak_1888	STARD9:Other_intron	STARD9:NC_009144.3:147637463-147759902:-:6305	STARD9(STARD9)	NA	NA	NA	stAR-related lipid transfer protein 9 isoform X1 [Equus caballus]; stAR-related lipid transfer protein 9 isoform X2 [Equus caballus]; stAR-related lipid transfer protein 9 isoform X3 [Equus caballus]	NA	0.00578	918	1208.97	873.37	1246.99	1353.96	1436.37
NC_009144.3	148099577	148099717	MS1_peak_1899	PLA2G4F:Other_exon	PLA2G4F:NC_009144.3:148091101-148107285:+:8546	PLA2G4F(PLA2G4F)	NA	NA	NA	cytosolic phospholipase A2 zeta isoform X1 [Equus caballus]; cytosolic phospholipase A2 zeta isoform X2 [Equus caballus]; cytosolic phospholipase A2 zeta isoform X3 [Equus caballus]; cytosolic phospholipase A2 zeta isoform X4 [Equus caballus]; cytosolic phospholipase A2 zeta isoform X5 [Equus caballus]; cytosolic phospholipase A2 zeta isoform X6 [Equus caballus]	NA	0.00582	808	1165.05	916.73	1360.43	1172.19	1392.8
NC_009144.3	148093077	148093376	MS1_peak_1897	PLA2G4F:First_intron	PLA2G4F:NC_009144.3:148091101-148107285:+:2125	PLA2G4F(PLA2G4F)	NA	NA	NA	cytosolic phospholipase A2 zeta isoform X1 [Equus caballus]; cytosolic phospholipase A2 zeta isoform X2 [Equus caballus]; cytosolic phospholipase A2 zeta isoform X3 [Equus caballus]; cytosolic phospholipase A2 zeta isoform X4 [Equus caballus]; cytosolic phospholipase A2 zeta isoform X5 [Equus caballus]; cytosolic phospholipase A2 zeta isoform X6 [Equus caballus]	NA	0.00582	660	1032.54	785.96	1119.37	1155.73	1129.07
NC_009144.3	148253742	148253883	MS1_peak_1901	intergenic	EHD4:NC_009144.3:148262496-148338091:+:-8683	EHD4(EHD4)	NA	NA	NA	EH domain-containing protein 4 [Equus caballus]	NA	0.00583	812	1224.6	1080.02	1438.84	1287.4	1541.86
NC_009144.3	148680434	148680792	MS1_peak_1917	RPAP1:Other_intron	RPAP1:NC_009144.3:148672173-148687807:+:8440	RPAP1(RPAP1)	NA	NA	NA	RNA polymerase II-associated protein 1 [Equus caballus]	NA	0.00587	908	1191.85	1069.86	1385.46	1286.69	1528.1
NC_009144.3	148692218	148692232	MS1_peak_1918	LTK:Other_exon	LTK:NC_009144.3:148690322-148698304:+:1903	LTK(LTK)	NA	NA	NA	leukocyte tyrosine kinase receptor [Equus caballus]	NA	0.00587	956	1368.28	1035.3	1496.39	1446.27	1583.91
NC_009144.3	148713839	148714398	MS1_peak_1921	ITPKA:Promoter_1kb_2kb	ITPKA:NC_009144.3:148698383-148712449:-:-1669	ITPKA(ITPKA)	NA	NA	NA	inositol-trisphosphate 3-kinase A [Equus caballus]	NA	0.00588	977	1404.01	1193.17	1649.03	1512.83	1629.01
NC_009154.3	21395406	21395738	MS1_peak_15118	KRT38:Other_intron	KRT38:NC_009154.3:21391287-21400732:+:4285	KRT38(KRT38)	NA	NA	NA	keratin, type I cuticular Ha7 [Equus caballus]	NA	0.00589	34	13.4	17.62	5.84	8.59	4.59
NC_009144.3	148910358	148910488	MS1_peak_1928	CHP1:Promoter_1kb_2kb;EXD1:Other_intron	EXD1:NC_009144.3:148909554-148941321:+:869	EXD1(EXD1)	NA	NA	NA	piRNA biogenesis protein EXD1 isoform X1 [Equus caballus]; piRNA biogenesis protein EXD1 isoform X2 [Equus caballus]; piRNA biogenesis protein EXD1 isoform X3 [Equus caballus]	NA	0.0059	1015	1313.94	1206.05	1503.9	1467.03	1683.28
NC_009144.3	148949254	148949404	MS1_peak_1930	intergenic	LOC111768210:NC_009144.3:148983552-148984834:-:35504	LOC111768210(LOC111768210)	NA	NA	NA	NA	NA	0.0059	1130	1669.04	1400.5	1800.01	1805.52	2104.49
NC_009144.3	149164091	149164235	MS1_peak_1936	LOC106782189:Other_exon	DLL4:NC_009144.3:149145075-149154291:-:-9872	DLL4(DLL4)	NA	NA	NA	delta-like protein 4 [Equus caballus]	NA	0.00592	679	837.5	772.41	967.57	953.92	1079.38
NC_009144.3	149173447	149173686	MS1_peak_1937	LOC106782189:Other_exon	LOC111775570:NC_009144.3:149184420-149191831:+:-10853	LOC111775570(LOC111775570)	NA	NA	NA	chromosome transmission fidelity protein 8 homolog [Equus caballus]	NA	0.00593	413	503.99	463.45	565.53	588.24	737.68
NC_009144.3	149238253	149238535	MS1_peak_1948	PPP1R14D:First_intron	PPP1R14D:NC_009144.3:149233523-149247909:+:4871	PPP1R14D(PPP1R14D)	NA	NA	NA	protein phosphatase 1 regulatory subunit 14D [Equus caballus]	NA	0.00594	463	815.91	628.77	891.66	880.22	937.96
NC_009144.3	149279845	149279897	MS1_peak_1952	LOC111768273:Promoter_0kb_1kb;DNAJC17:Other_exon	LOC111768273:NC_009144.3:149276326-149279106:-:-765	LOC111768273(LOC111768273)	NA	NA	NA	NA	NA	0.00596	743	1028.82	880.14	1270.35	1071.29	1218.51
NC_009154.3	22086315	22086642	MS1_peak_15124	intergenic	LOC111775551:NC_009154.3:22054755-22058597:-:-27881	LOC111775551(LOC111775551)	NA	NA	NA	uncharacterized protein [Equus caballus]	NA	0.00597	17	4.47	11.52	0.83	2.86	1.53
NC_009154.3	22118782	22118890	MS1_peak_15125	CCR7:First_intron	LOC102149228:NC_009154.3:22095287-22114765:-:-4071	LOC102149228(LOC102149228)	NA	NA	NA	NA	NA	0.00605	1	20.1	7.45	40.87	33.63	24.46
NC_009144.3	149742780	149742927	MS1_peak_1977	PAK6:five_prime_UTR;PAK6:First_exon	PAK6:NC_009144.3:149705982-149743056:-:202	PAK6(PAK6)	NA	NA	NA	serine/threonine-protein kinase PAK 6 [Equus caballus]	NA	0.00607	239	392.32	361.14	472.94	443.69	541.22
NC_009144.3	149868661	149868780	MS1_peak_1985	intergenic	BMF:NC_009144.3:149843184-149863719:+:25536	BMF(BMF)	NA	NA	NA	LOW QUALITY PROTEIN: bcl-2-modifying factor [Equus caballus]	NA	0.0061	395	515.15	395.01	571.37	578.94	633.72
NC_009144.3	149863061	149863116	MS1_peak_1984	BMF:Other_exon;BMF:three_prime_UTR	BMF:NC_009144.3:149843184-149863719:+:19904	BMF(BMF)	NA	NA	NA	LOW QUALITY PROTEIN: bcl-2-modifying factor [Equus caballus]	NA	0.0061	352	439.22	311	428.73	561.76	589.38
NC_009144.3	149911758	149911829	MS1_peak_1993	EIF2AK4:Other_intron	SRP14:NC_009144.3:149904587-149907659:+:7206	SRP14(SRP14)	NA	NA	NA	signal recognition particle 14 kDa protein [Equus caballus]	NA	0.00612	644	910.45	792.74	1045.14	949.63	1197.87
NC_009144.3	150125815	150125845	MS1_peak_1997	intergenic	FSIP1:NC_009144.3:150130897-150301053:+:-5066	FSIP1(FSIP1)	NA	NA	NA	fibrous sheath-interacting protein 1 isoform X1 [Equus caballus]; fibrous sheath-interacting protein 1 isoform X2 [Equus caballus]; fibrous sheath-interacting protein 1 isoform X3 [Equus caballus]; fibrous sheath-interacting protein 1 isoform X4 [Equus caballus]; fibrous sheath-interacting protein 1 isoform X5 [Equus caballus]	NA	0.00613	846	1108.47	871.33	1248.66	1160.74	1344.64
NC_009144.3	150125567	150125772	MS1_peak_1996	intergenic	FSIP1:NC_009144.3:150130897-150301053:+:-5227	FSIP1(FSIP1)	NA	NA	NA	fibrous sheath-interacting protein 1 isoform X1 [Equus caballus]; fibrous sheath-interacting protein 1 isoform X2 [Equus caballus]; fibrous sheath-interacting protein 1 isoform X3 [Equus caballus]; fibrous sheath-interacting protein 1 isoform X4 [Equus caballus]; fibrous sheath-interacting protein 1 isoform X5 [Equus caballus]	NA	0.00613	193	319.36	225.63	366.17	354.95	387.57
NC_009144.3	151155743	151155977	MS1_peak_2002	LOC102149348:Other_intron	LOC102149348:NC_009144.3:151130191-151160659:-:4798	LOC102149348(LOC102149348)	NA	NA	NA	NA	NA	0.00615	1410	1817.18	1592.25	2307.15	1831.99	2304.77
NC_009144.3	151068680	151069088	MS1_peak_2001	intergenic	LINC02694:NC_009144.3:151055887-151061055:-:-7829	LINC02694(LINC02694)	NA	NA	NA	LOW QUALITY PROTEIN: uncharacterized protein C15orf53 [Equus caballus]	NA	0.00615	1406	2000.31	1541.44	2224.57	2018.77	2469.12
NC_009144.3	151319456	151319547	MS1_peak_2007	intergenic	FAM98B:NC_009144.3:151244385-151270864:-:-48637	FAM98B(FAM98B)	NA	NA	NA	protein FAM98B [Equus caballus]	NA	0.00617	554	777.2	714.14	889.99	883.79	980.77
NC_009154.3	22328188	22328330	MS1_peak_15138	LOC106783280:First_intron	LOC106783280:NC_009154.3:22321884-22336116:+:6375	LOC106783280(LOC106783280)	NA	NA	NA	NA	NA	0.00619	51	9.68	29.81	5.84	10.73	10.7
NC_009144.3	154544857	154545032	MS1_peak_2020	AQR:Other_intron	LOC111768349:NC_009144.3:154502737-154508849:-:-36095	LOC111768349(LOC111768349)	NA	NA	NA	NA	NA	0.00624	930	1272.25	1117.96	1404.64	1415.5	1589.26
NC_009144.3	158737641	158737825	MS1_peak_2039	intergenic	LOC102148543:NC_009144.3:158729721-158732951:-:-4782	LOC102148543(LOC102148543)	NA	NA	NA	NA	NA	0.00631	397	661.81	451.25	690.64	673.4	797.3
NC_009144.3	158903046	158903179	MS1_peak_2048	LOC100072592:First_intron	LOC100072592:NC_009144.3:158893204-158924284:+:9908	LOC100072592(LOC100072592)	NA	NA	NA	purine nucleoside phosphorylase isoform X1 [Equus caballus]; purine nucleoside phosphorylase isoform X2 [Equus caballus]	NA	0.00634	1000	1312.45	1244.67	1671.56	1389.02	1675.64
NC_009144.3	159431636	159432043	MS1_peak_2058	LOC106782198:Other_exon	TRNAY-GUA-6:NC_009144.3:159433703-159433793:-:1953	TRNAY-GUA-6(TRNAY-GUA)	NA	NA	NA	NA	NA	0.00643	877	1179.19	981.78	1459.69	1186.5	1419.55
NC_009144.3	159522979	159523142	MS1_peak_2063	RNASE13:Promoter_0kb_1kb;LOC100072707:Promoter_1kb_2kb	RNASE13:NC_009144.3:159514448-159522393:-:-667	RNASE13(RNASE13)	NA	NA	NA	probable inactive ribonuclease-like protein 13 [Equus caballus]	NA	0.00646	1659	2375.51	2110.58	2821.79	2489.65	3002.7
NC_009154.3	22540289	22540521	MS1_peak_15153	CSF3:First_intron	CSF3:NC_009154.3:22538001-22540570:-:164	CSF3(CSF3)	177;GO:0001932,biological_process regulation of protein phosphorylation;GO:0001934,biological_process positive regulation of protein phosphorylation;GO:0002376,biological_process immune system process;GO:0002520,biological_process immune system development;GO:0002521,biological_process leukocyte differentiation;GO:0002573,biological_process myeloid leukocyte differentiation;GO:0002682,biological_…	CSF3, GCSF; granulocyte colony-stimulating factor; K05423	map04060,map04151,map04630,map04640,map04657,map05144	granulocyte colony-stimulating factor isoform 1 precursor [Equus caballus]; granulocyte colony-stimulating factor isoform 2 [Equus caballus]	NA	0.00652	193	66.26	114.51	53.38	78.72	46.63
NC_009144.3	162580042	162580295	MS1_peak_2079	DAD1:Other_intron	DAD1:NC_009144.3:162575162-162593695:-:13526	DAD1(DAD1)	NA	NA	NA	dolichyl-diphosphooligosaccharide--protein glycosyltransferase subunit DAD1 [Equus caballus]	NA	0.00653	999	1352.65	1163.36	1537.26	1457.01	1648.12
NC_009144.3	162827532	162827701	MS1_peak_2084	SLC7A7:Other_intron	OXA1L:NC_009144.3:162820716-162826326:+:6900	OXA1L(OXA1L)	NA	NA	NA	LOW QUALITY PROTEIN: mitochondrial inner membrane protein OXA1L, partial [Equus caballus]	NA	0.00655	606	857.6	655.2	918.35	912.42	1034.28
NC_009144.3	162830147	162830278	MS1_peak_2085	SLC7A7:Other_intron	OXA1L:NC_009144.3:162820716-162826326:+:9496	OXA1L(OXA1L)	NA	NA	NA	LOW QUALITY PROTEIN: mitochondrial inner membrane protein OXA1L, partial [Equus caballus]	NA	0.00655	491	728.06	557.63	819.93	795.06	806.48
NC_009144.3	162846480	162846626	MS1_peak_2088	SLC7A7:Other_intron	MRPL52:NC_009144.3:162861054-162864597:+:-14500	MRPL52(MRPL52)	NA	NA	NA	large ribosomal subunit protein mL52 isoform X1 [Equus caballus]; large ribosomal subunit protein mL52 isoform X2 [Equus caballus]; large ribosomal subunit protein mL52 isoform X3 [Equus caballus]; large ribosomal subunit protein mL52 isoform X4 [Equus caballus]; large ribosomal subunit protein mL52 isoform X5 [Equus caballus]; large ribosomal subunit protein mL52 isoform X6 [Equus caballus]	NA	0.00656	535	707.22	651.13	804.92	825.11	882.92
NC_009144.3	162854311	162854561	MS1_peak_2090	SLC7A7:five_prime_UTR;SLC7A7:Other_exon	MRPL52:NC_009144.3:162861054-162864597:+:-6617	MRPL52(MRPL52)	NA	NA	NA	large ribosomal subunit protein mL52 isoform X1 [Equus caballus]; large ribosomal subunit protein mL52 isoform X2 [Equus caballus]; large ribosomal subunit protein mL52 isoform X3 [Equus caballus]; large ribosomal subunit protein mL52 isoform X4 [Equus caballus]; large ribosomal subunit protein mL52 isoform X5 [Equus caballus]; large ribosomal subunit protein mL52 isoform X6 [Equus caballus]	NA	0.00657	668	819.63	695.17	917.52	942.47	983.83
NC_009144.3	162984273	162984515	MS1_peak_2106	C1H14orf93:Other_intron	AJUBA:NC_009144.3:162962420-162972823:-:-11571	AJUBA(AJUBA)	NA	NA	NA	LIM domain-containing protein ajuba [Equus caballus]	NA	0.00663	823	1329.57	1109.83	1518.91	1420.51	1544.16
NC_009154.3	22602063	22602213	MS1_peak_15158	ORMDL3:First_intron	ORMDL3:NC_009154.3:22600618-22607073:+:1520	ORMDL3(ORMDL3)	NA	NA	NA	ORM1-like protein 3 [Equus caballus]	NA	0.00666	22	13.4	35.23	9.18	8.59	4.59
NC_009144.3	163085727	163085888	MS1_peak_2116	CEBPE:Promoter_1kb_2kb	CEBPE:NC_009144.3:163082201-163084615:-:-1192	CEBPE(CEBPE)	NA	NA	NA	CCAAT/enhancer-binding protein epsilon [Equus caballus]	TF_bZIP	0.00667	881	1109.22	983.13	1329.57	1175.05	1391.27
NC_009144.3	163133388	163133594	MS1_peak_2117	SLC7A8:First_intron	SLC7A8:NC_009144.3:163089063-163139850:-:6358	SLC7A8(SLC7A8)	NA	NA	NA	large neutral amino acids transporter small subunit 2 isoform X1 [Equus caballus]; large neutral amino acids transporter small subunit 2 isoform X2 [Equus caballus]; large neutral amino acids transporter small subunit 2 isoform X3 [Equus caballus]; large neutral amino acids transporter small subunit 2 isoform X4 [Equus caballus]	NA	0.00667	230	221.1	180.91	316.13	296.27	302.72
NC_009154.3	22716589	22716664	MS1_peak_15160	IKZF3:Other_intron	GRB7:NC_009154.3:22742900-22751478:-:34851	GRB7(GRB7)	NA	NA	NA	growth factor receptor-bound protein 7 [Equus caballus]	NA	0.0067	18	64.02	20.33	8.34	16.46	8.41
NC_009144.3	163778065	163778341	MS1_peak_2141	CARMIL3:Other_intron	CARMIL3:NC_009144.3:163771367-163788883:+:6836	CARMIL3(CARMIL3)	NA	NA	NA	capping protein, Arp2/3 and myosin-I linker protein 3 isoform X1 [Equus caballus]; capping protein, Arp2/3 and myosin-I linker protein 3 isoform X2 [Equus caballus]; capping protein, Arp2/3 and myosin-I linker protein 3 isoform X3 [Equus caballus]; capping protein, Arp2/3 and myosin-I linker protein 3 isoform X4 [Equus caballus]; capping protein, Arp2/3 and myosin-I linker protein 3 isoform X5 [E…	zf-C2H2	0.00678	1051	1264.06	1198.59	1581.47	1419.08	1525.81
NC_009144.3	164565332	164565472	MS1_peak_2168	LOC100033969:Other_intron	LOC100033969:NC_009144.3:164563383-164566684:+:2019	LOC100033969(LOC100033969)	39;GO:0003674,molecular_function molecular_function;GO:0003824,molecular_function catalytic activity;GO:0004175,molecular_function endopeptidase activity;GO:0004252,molecular_function serine-type endopeptidase activity;GO:0005575,cellular_component cellular_component;GO:0005622,cellular_component intracellular;GO:0005623,cellular_component cell;GO:0005737,cellular_component cytoplasm;GO:0006508,b…	CMA1; chymase [EC:3.4.21.39]; K01329; CTSG; cathepsin G [EC:3.4.21.20]; K01319; GZMB; granzyme B [EC:3.4.21.79]; K01353	map04080,map04142,map04210,map04614,map04650,map04940,map05146,map05202,map05320,map05322,map05330,map05332	putative equine mast cell protease-1 precursor [Equus caballus]	NA	0.00689	587	404.98	550.17	765.71	631.89	724.68
NC_009144.3	166772124	166772279	MS1_peak_2172	NOVA1:First_intron	NOVA1:NC_009144.3:166624564-166773046:-:844	NOVA1(NOVA1)	NA	NA	NA	RNA-binding protein Nova-1 isoform X1 [Equus caballus]; RNA-binding protein Nova-1 isoform X2 [Equus caballus]; RNA-binding protein Nova-1 isoform X3 [Equus caballus]; RNA-binding protein Nova-1 isoform X4 [Equus caballus]	TF_others	0.0069	1089	1517.91	1349.69	1756.63	1580.09	1976.06
NC_009144.3	169527359	169527504	MS1_peak_2178	PRKD1:First_intron;LOC111769041:First_exon	LOC111769041:NC_009144.3:169527167-169531016:+:264	LOC111769041(LOC111769041)	NA	NA	NA	NA	NA	0.00692	405	547.91	392.3	558.02	632.61	670.41
NC_009144.3	169832656	169832736	MS1_peak_2180	intergenic	LOC111769043:NC_009144.3:169929524-169935560:-:102863	LOC111769043(LOC111769043)	NA	NA	NA	NA	NA	0.00693	1620	2153.67	1890.38	2504.83	2263.51	2741.26
NC_009154.3	22806833	22807076	MS1_peak_15169	PNMT:Promoter_1kb_2kb	PNMT:NC_009154.3:22803904-22805462:-:-1492	PNMT(PNMT)	171;GO:0001101,biological_process response to acid chemical;GO:0001666,biological_process response to hypoxia;GO:0003008,biological_process system process;GO:0003674,molecular_function molecular_function;GO:0003824,molecular_function catalytic activity;GO:0004603,molecular_function phenylethanolamine N-methyltransferase activity;GO:0005575,cellular_component cellular_component;GO:0005622,cellular…	NNMT; nicotinamide N-methyltransferase [EC:2.1.1.1]; K00541; PNMT; phenylethanolamine N-methyltransferase [EC:2.1.1.28]; K00553	map00350,map00760	phenylethanolamine N-methyltransferase [Equus caballus]	NA	0.00694	25	43.18	20.33	55.89	67.98	64.21
NC_009144.3	170758687	170758841	MS1_peak_2188	HEATR5A:First_intron	HEATR5A:NC_009144.3:170670652-170770016:-:11251	HEATR5A(HEATR5A)	5;GO:0008104,biological_process protein localization;GO:0008150,biological_process biological_process;GO:0033036,biological_process macromolecule localization;GO:0045176,biological_process apical protein localization;GO:0051179,biological_process localization	NA	NA	HEAT repeat-containing protein 5A [Equus caballus]; HEAT repeat-containing protein 5A isoform X1 [Equus caballus]; HEAT repeat-containing protein 5A isoform X2 [Equus caballus]; HEAT repeat-containing protein 5A isoform X3 [Equus caballus]; HEAT repeat-containing protein 5A isoform X4 [Equus caballus]; HEAT repeat-containing protein 5A isoform X5 [Equus caballus]; HEAT repeat-containing protein 5…	NA	0.00698	952	1269.27	1071.89	1478.88	1289.55	1617.54
NC_009144.3	171137153	171137247	MS1_peak_2193	intergenic	ARHGAP5:NC_009144.3:171226123-171340624:+:-88922	ARHGAP5(ARHGAP5)	NA	NA	NA	rho GTPase-activating protein 5 isoform X1 [Equus caballus]; rho GTPase-activating protein 5 isoform X2 [Equus caballus]; rho GTPase-activating protein 5 isoform X3 [Equus caballus]; rho GTPase-activating protein 5 isoform X4 [Equus caballus]	NA	0.00703	1083	1483.67	1075.96	1708.26	1518.55	1648.88
NC_009144.3	171892702	171892854	MS1_peak_2199	AKAP6:Other_intron	LOC102148005:NC_009144.3:171742408-171792274:-:-100504	LOC102148005(LOC102148005)	NA	NA	NA	NA	NA	0.00705	530	744.44	618.61	820.76	833.7	878.33
NC_009144.3	173292830	173293116	MS1_peak_2215	LOC111769108:First_exon	LOC111769108:NC_009144.3:173292528-173308814:+:445	LOC111769108(LOC111769108)	NA	NA	NA	NA	NA	0.0071	815	1157.6	911.31	1204.45	1257.35	1405.03
NC_009144.3	174008087	174008229	MS1_peak_2237	PRORP:Other_exon	PSMA6:NC_009144.3:174012480-174044685:+:-4321	PSMA6(PSMA6)	NA	NA	NA	proteasome subunit alpha type-6 isoform X1 [Equus caballus]; proteasome subunit alpha type-6 isoform X2 [Equus caballus]	NA	0.00721	734	973.73	850.33	1145.23	1037.65	1186.4
NC_009144.3	175131248	175131256	MS1_peak_2250	PAX9:Promoter_0kb_1kb	PAX9:NC_009144.3:175131315-175150290:+:-62	PAX9(PAX9)	NA	NA	NA	paired box protein Pax-9 isoform X1 [Equus caballus]; paired box protein Pax-9 isoform X2 [Equus caballus]	PAX	0.00725	651	793.57	539.33	896.67	845.87	937.2
NC_009154.3	23162665	23162880	MS1_peak_15187	CACNB1:Other_exon	ARL5C:NC_009154.3:23166606-23177324:+:-3833	ARL5C(ARL5C)	NA	NA	NA	putative ADP-ribosylation factor-like protein 5C isoform X1 [Equus caballus]; putative ADP-ribosylation factor-like protein 5C isoform X2 [Equus caballus]	NA	0.00733	98	41.69	79.27	26.69	45.08	29.05
NC_009144.3	182387212	182387390	MS1_peak_2277	TOGARAM1:Other_intron	PRPF39:NC_009144.3:182402945-182440083:+:-15643	PRPF39(PRPF39)	NA	NA	NA	pre-mRNA-processing factor 39 isoform X1 [Equus caballus]; pre-mRNA-processing factor 39 isoform X2 [Equus caballus]	NA	0.00734	696	1068.27	823.23	1179.43	1121.38	1207.81
NC_009144.3	182383496	182383782	MS1_peak_2276	TOGARAM1:Other_intron	PRPF39:NC_009144.3:182402945-182440083:+:-19305	PRPF39(PRPF39)	NA	NA	NA	pre-mRNA-processing factor 39 isoform X1 [Equus caballus]; pre-mRNA-processing factor 39 isoform X2 [Equus caballus]	NA	0.00734	132	192.81	166.68	356.16	171.03	295.07
NC_009144.3	182448355	182448535	MS1_peak_2279	FKBP3:Other_intron;LOC111769295:First_exon	LOC111769295:NC_009144.3:182448139-182451346:+:306	LOC111769295(LOC111769295)	NA	NA	NA	NA	NA	0.00735	986	1340.74	1129.48	1421.32	1452.71	1727.62
NC_009144.3	185847667	185847762	MS1_peak_2286	intergenic	LOC111769301:NC_009144.3:185681391-185716075:-:-131639	LOC111769301(LOC111769301)	NA	NA	NA	NA	NA	0.00737	1200	1563.33	1470.97	1880.92	1710.34	1948.54
NC_009144.3	184283295	184283428	MS1_peak_2285	MDGA2:First_intron	MDGA2:NC_009144.3:183684990-184470176:-:186814	MDGA2(MDGA2)	NA	NA	NA	MAM domain-containing glycosylphosphatidylinositol anchor protein 2 [Equus caballus]	NA	0.00737	1533	2036.79	1647.13	2441.44	2045.25	2440.07
NC_009144.3	185867889	185868039	MS1_peak_2288	intergenic	RPS29:NC_009144.3:185987446-185989275:-:121310	RPS29(RPS29)	NA	NA	NA	small ribosomal subunit protein uS14 [Equus caballus]	NA	0.00737	1124	1547.69	1288.03	1876.75	1558.63	1839.99
NC_009144.3	185882476	185882665	MS1_peak_2291	intergenic	RPS29:NC_009144.3:185987446-185989275:-:106704	RPS29(RPS29)	NA	NA	NA	small ribosomal subunit protein uS14 [Equus caballus]	NA	0.00738	1037	1236.52	1092.9	1438.84	1344.65	1555.62
NC_009154.3	23171731	23172250	MS1_peak_15189	ARL5C:Other_exon	ARL5C:NC_009154.3:23166606-23177324:+:5384	ARL5C(ARL5C)	NA	NA	NA	putative ADP-ribosylation factor-like protein 5C isoform X1 [Equus caballus]; putative ADP-ribosylation factor-like protein 5C isoform X2 [Equus caballus]	NA	0.00738	14	26.06	35.91	69.23	42.22	61.15
NC_009144.3	186052616	186052882	MS1_peak_2298	LOC106782227:Other_exon;POLE2:Other_intron	POLE2:NC_009144.3:186032925-186060950:-:8200	POLE2(POLE2)	NA	NA	NA	DNA polymerase epsilon subunit 2 isoform X1 [Equus caballus]; DNA polymerase epsilon subunit 2 isoform X2 [Equus caballus]	NA	0.0074	978	1535.78	1216.89	1658.21	1681.71	1719.21
NC_009144.3	186320642	186320850	MS1_peak_2314	intergenic	LOC111769314:NC_009144.3:186266443-186297511:+:54303	LOC111769314(LOC111769314)	NA	NA	NA	NA	NA	0.00749	789	1051.89	904.54	1195.28	1111.36	1317.88
NC_009144.3	186354898	186355003	MS1_peak_2316	intergenic	VCPKMT:NC_009144.3:186389718-186396896:-:41945	VCPKMT(VCPKMT)	NA	NA	NA	protein N-lysine methyltransferase METTL21D isoform X1 [Equus caballus]; protein N-lysine methyltransferase METTL21D isoform X2 [Equus caballus]; protein N-lysine methyltransferase METTL21D isoform X3 [Equus caballus]	NA	0.0075	324	489.84	299.48	291.94	246.17	138.36
NC_009144.3	186348107	186348404	MS1_peak_2315	intergenic	VCPKMT:NC_009144.3:186389718-186396896:-:48640	VCPKMT(VCPKMT)	NA	NA	NA	protein N-lysine methyltransferase METTL21D isoform X1 [Equus caballus]; protein N-lysine methyltransferase METTL21D isoform X2 [Equus caballus]; protein N-lysine methyltransferase METTL21D isoform X3 [Equus caballus]	NA	0.0075	566	731.78	699.91	900.84	822.97	907.38
NC_009154.3	23298365	23298541	MS1_peak_15193	intergenic	FBXO47:NC_009154.3:23269282-23290701:+:29171	FBXO47(FBXO47)	NA	NA	NA	F-box only protein 47 isoform X1 [Equus caballus]; F-box only protein 47 isoform X2 [Equus caballus]	NA	0.00755	145	88.59	98.92	49.21	72.28	58.86
NC_009144.3	186892172	186892306	MS1_peak_2332	NIN:Other_intron;LOC111769352:Other_exon	LOC111769351:NC_009144.3:186940554-186941951:+:-48314	LOC111769351(LOC111769351)	NA	NA	NA	uncharacterized protein [Equus caballus]	NA	0.00757	1051	1688.39	1313.78	1904.27	1739.68	1895.8
NC_009144.3	186898046	186898332	MS1_peak_2333	NIN:Other_exon	LOC111769351:NC_009144.3:186940554-186941951:+:-42364	LOC111769351(LOC111769351)	NA	NA	NA	uncharacterized protein [Equus caballus]	NA	0.00758	957	1330.32	1009.56	1568.13	1337.5	1499.06
NC_009144.3	187074027	187074172	MS1_peak_2337	TRIM9:Other_intron	LOC111769363:NC_009144.3:187024905-187032597:+:49194	LOC111769363(LOC111769363)	NA	NA	NA	NA	NA	0.0076	914	1247.68	1021.75	1340.41	1315.31	1580.09
NC_009144.3	187094779	187094927	MS1_peak_2338	TRIM9:Other_intron	TRIM9:NC_009144.3:187050830-187159360:-:64506	TRIM9(TRIM9)	NA	NA	NA	E3 ubiquitin-protein ligase TRIM9 isoform X1 [Equus caballus]; E3 ubiquitin-protein ligase TRIM9 isoform X2 [Equus caballus]; E3 ubiquitin-protein ligase TRIM9 isoform X3 [Equus caballus]; E3 ubiquitin-protein ligase TRIM9 isoform X4 [Equus caballus]; E3 ubiquitin-protein ligase TRIM9 isoform X5 [Equus caballus]; E3 ubiquitin-protein ligase TRIM9 isoform X6 [Equus caballus]; E3 ubiquitin-protein …	NA	0.00761	941	1385.4	1029.88	1529.76	1397.61	1598.43
NC_009144.3	187503963	187504131	MS1_peak_2344	intergenic	FRMD6:NC_009144.3:187508932-187647146:+:-4884	FRMD6(FRMD6)	NA	NA	NA	FERM domain-containing protein 6 isoform X1 [Equus caballus]; FERM domain-containing protein 6 isoform X2 [Equus caballus]	NA	0.00763	854	1181.43	962.8	1250.33	1276.67	1455.48
NC_009144.3	187724903	187725190	MS1_peak_2349	LOC102151027:First_exon	LOC102151027:NC_009144.3:187723170-187727426:-:2379	LOC102151027(LOC102151027)	NA	NA	NA	NA	NA	0.00764	483	640.22	528.49	682.3	773.59	745.32
NC_009144.3	187569618	187569771	MS1_peak_2345	FRMD6:Other_intron	LOC111769073:NC_009144.3:187578168-187578961:-:9266	LOC111769073(LOC111769073)	NA	NA	NA	proline-rich protein 2-like [Equus caballus]	NA	0.00764	559	836.75	641.64	889.16	921.01	946.37
NC_009144.3	187723980	187724314	MS1_peak_2348	LOC102151027:Other_exon	LOC102151027:NC_009144.3:187723170-187727426:-:3278	LOC102151027(LOC102151027)	NA	NA	NA	NA	NA	0.00764	647	1080.18	848.3	1229.48	1138.56	1185.64
NC_009144.3	187786797	187787031	MS1_peak_2353	GNG2:Other_intron	GNG2:NC_009144.3:187734985-187832430:+:51929	GNG2(GNG2)	NA	NA	NA	guanine nucleotide-binding protein G(I)/G(S)/G(O) subunit gamma-2 [Equus caballus]	NA	0.00766	647	961.07	879.47	1131.89	1008.31	1246.03
NC_009144.3	188064524	188064528	MS1_peak_2361	PTGDR:First_exon;PTGDR:five_prime_UTR	PTGDR:NC_009144.3:188064081-188074082:+:445	PTGDR(PTGDR)	NA	NA	NA	prostaglandin D2 receptor isoform X1 [Equus caballus]; prostaglandin D2 receptor isoform X2 [Equus caballus]; prostaglandin D2 receptor isoform X3 [Equus caballus]	NA	0.00767	1052	1508.24	1166.07	1534.76	1620.88	1854.52
NC_009154.3	23439457	23439867	MS1_peak_15202	PCGF2:Promoter_1kb_2kb	PCGF2:NC_009154.3:23440756-23452161:+:-1093	PCGF2(PCGF2)	NA	NA	NA	polycomb group RING finger protein 2 isoform X1 [Equus caballus]; polycomb group RING finger protein 2 isoform X2 [Equus caballus]; polycomb group RING finger protein 2 isoform X3 [Equus caballus]; polycomb group RING finger protein 2 isoform X4 [Equus caballus]	NA	0.00767	9	10.42	3.39	16.68	27.19	25.23
NC_009144.3	188097259	188097369	MS1_peak_2364	intergenic	LOC111769596:NC_009144.3:188103371-188115165:+:-6056	LOC111769596(LOC111769596)	NA	NA	NA	LOW QUALITY PROTEIN: prostaglandin E2 receptor EP2 subtype-like [Equus caballus]	NA	0.00769	623	961.07	703.98	1003.43	1026.2	1089.32
NC_009145.3	2614181	2614320	MS1_peak_2394	DAB1:Other_intron	LOC111770606:NC_009145.3:2654057-2664491:-:50240	LOC111770606(LOC111770606)	NA	NA	NA	NA	NA	0.00779	1061	1400.29	1196.56	1691.57	1426.95	1700.87
NC_009154.3	23538438	23538718	MS1_peak_15210	intergenic	SRCIN1:NC_009154.3:23552430-23621253:+:-13851	SRCIN1(SRCIN1)	NA	NA	NA	SRC kinase signaling inhibitor 1 isoform X1 [Equus caballus]; SRC kinase signaling inhibitor 1 isoform X10 [Equus caballus]; SRC kinase signaling inhibitor 1 isoform X11 [Equus caballus]; SRC kinase signaling inhibitor 1 isoform X2 [Equus caballus]; SRC kinase signaling inhibitor 1 isoform X3 [Equus caballus]; SRC kinase signaling inhibitor 1 isoform X4 [Equus caballus]; SRC kinase signaling inhi…	NA	0.0078	14	27.54	17.62	45.88	42.22	45.1
NC_009145.3	3288717	3288796	MS1_peak_2403	PLPP3:First_intron	PLPP3:NC_009145.3:3286670-3366277:+:2086	PLPP3(PLPP3)	248;GO:0000003,biological_process reproduction;GO:0000139,cellular_component Golgi membrane;GO:0001568,biological_process blood vessel development;GO:0001702,biological_process gastrulation with mouth forming second;GO:0001932,biological_process regulation of protein phosphorylation;GO:0001933,biological_process negative regulation of protein phosphorylation;GO:0001934,biological_process positive…	PLPP1_2_3; phosphatidate phosphatase [EC:3.1.3.4]; K01080	map00561,map00564,map00565,map00600,map04072,map04666,map04975,map05231	phospholipid phosphatase 3 isoform X1 [Equus caballus]; phospholipid phosphatase 3 isoform X2 [Equus caballus]; phospholipid phosphatase 3 isoform X3 [Equus caballus]; phospholipid phosphatase 3 isoform X4 [Equus caballus]	NA	0.00784	620	914.17	787.32	1039.3	996.86	1074.79
NC_009154.3	23559366	23559563	MS1_peak_15212	SRCIN1:First_intron	SRCIN1:NC_009154.3:23552430-23621253:+:7034	SRCIN1(SRCIN1)	NA	NA	NA	SRC kinase signaling inhibitor 1 isoform X1 [Equus caballus]; SRC kinase signaling inhibitor 1 isoform X10 [Equus caballus]; SRC kinase signaling inhibitor 1 isoform X11 [Equus caballus]; SRC kinase signaling inhibitor 1 isoform X2 [Equus caballus]; SRC kinase signaling inhibitor 1 isoform X3 [Equus caballus]; SRC kinase signaling inhibitor 1 isoform X4 [Equus caballus]; SRC kinase signaling inhi…	NA	0.00786	48	95.29	53.53	28.36	30.06	35.93
NC_009145.3	4307888	4308068	MS1_peak_2410	intergenic	LOC100060059:NC_009145.3:4298261-4299472:+:9717	LOC100060059(LOC100060059)	NA	NA	NA	NA	NA	0.00787	1057	1502.28	1321.91	1742.45	1587.25	1827.76
NC_009145.3	4479920	4479990	MS1_peak_2414	intergenic	LOC102149727:NC_009145.3:4395682-4460888:-:-19067	LOC102149727(LOC102149727)	NA	NA	NA	NA	NA	0.00789	1132	1351.9	1170.14	1540.6	1471.32	1688.63
NC_009145.3	4490957	4491087	MS1_peak_2415	intergenic	USP24:NC_009145.3:4505426-4642942:+:-14403	USP24(USP24)	NA	NA	NA	ubiquitin carboxyl-terminal hydrolase 24 isoform X1 [Equus caballus]; ubiquitin carboxyl-terminal hydrolase 24 isoform X2 [Equus caballus]; ubiquitin carboxyl-terminal hydrolase 24 isoform X3 [Equus caballus]; ubiquitin carboxyl-terminal hydrolase 24 isoform X4 [Equus caballus]	NA	0.00789	1094	1695.09	1383.57	2049.41	1681	1961.54
NC_009154.3	23586530	23586779	MS1_peak_15214	SRCIN1:Other_intron	SRCIN1:NC_009154.3:23552430-23621253:+:34224	SRCIN1(SRCIN1)	NA	NA	NA	SRC kinase signaling inhibitor 1 isoform X1 [Equus caballus]; SRC kinase signaling inhibitor 1 isoform X10 [Equus caballus]; SRC kinase signaling inhibitor 1 isoform X11 [Equus caballus]; SRC kinase signaling inhibitor 1 isoform X2 [Equus caballus]; SRC kinase signaling inhibitor 1 isoform X3 [Equus caballus]; SRC kinase signaling inhibitor 1 isoform X4 [Equus caballus]; SRC kinase signaling inhi…	NA	0.0079	20	26.06	20.33	8.34	10.02	0.76
NC_009145.3	4529256	4529691	MS1_peak_2417	USP24:First_intron	USP24:NC_009145.3:4505426-4642942:+:24047	USP24(USP24)	NA	NA	NA	ubiquitin carboxyl-terminal hydrolase 24 isoform X1 [Equus caballus]; ubiquitin carboxyl-terminal hydrolase 24 isoform X2 [Equus caballus]; ubiquitin carboxyl-terminal hydrolase 24 isoform X3 [Equus caballus]; ubiquitin carboxyl-terminal hydrolase 24 isoform X4 [Equus caballus]	NA	0.0079	1483	2166.32	1897.15	2636.62	2261.37	2548.62
NC_009154.3	23576293	23576485	MS1_peak_15213	SRCIN1:Other_intron	SRCIN1:NC_009154.3:23552430-23621253:+:23959	SRCIN1(SRCIN1)	NA	NA	NA	SRC kinase signaling inhibitor 1 isoform X1 [Equus caballus]; SRC kinase signaling inhibitor 1 isoform X10 [Equus caballus]; SRC kinase signaling inhibitor 1 isoform X11 [Equus caballus]; SRC kinase signaling inhibitor 1 isoform X2 [Equus caballus]; SRC kinase signaling inhibitor 1 isoform X3 [Equus caballus]; SRC kinase signaling inhibitor 1 isoform X4 [Equus caballus]; SRC kinase signaling inhi…	NA	0.0079	7	17.87	9.49	37.53	20.04	36.69
NC_009145.3	4785705	4785787	MS1_peak_2427	DHCR24:Other_intron	DHCR24:NC_009145.3:4776028-4804915:+:9718	DHCR24(DHCR24)	175;GO:0000003,biological_process reproduction;GO:0000139,cellular_component Golgi membrane;GO:0000246,molecular_function delta24(24-1) sterol reductase activity;GO:0003006,biological_process developmental process involved in reproduction;GO:0003674,molecular_function molecular_function;GO:0003823,molecular_function antigen binding;GO:0003824,molecular_function catalytic activity;GO:0005488,molec…	DHCR24, DWF1; Delta24-sterol reductase [EC:1.3.1.72 1.3.1.-]; K09828	map00100	delta(24)-sterol reductase [Equus caballus]	NA	0.00793	783	922.36	857.78	1042.64	1124.96	1111.49
NC_009145.3	5036068	5036166	MS1_peak_2433	ACOT11:First_intron	ACOT11:NC_009145.3:4983751-5036535:-:417	ACOT11(ACOT11)	NA	NA	NA	acyl-coenzyme A thioesterase 11 isoform X1 [Equus caballus]; acyl-coenzyme A thioesterase 11 isoform X2 [Equus caballus]; acyl-coenzyme A thioesterase 11 isoform X3 [Equus caballus]; acyl-coenzyme A thioesterase 11 isoform X4 [Equus caballus]	NA	0.00797	1316	1944.48	1567.86	2126.15	1963.67	2446.19
NC_009145.3	5090419	5090678	MS1_peak_2435	intergenic	LOC111770303:NC_009145.3:5103608-5111355:-:20806	LOC111770303(LOC111770303)	NA	NA	NA	NA	NA	0.00797	477	708.71	550.85	761.54	785.75	804.18
NC_009145.3	5090995	5091454	MS1_peak_2436	intergenic	LOC111770303:NC_009145.3:5103608-5111355:-:20130	LOC111770303(LOC111770303)	NA	NA	NA	NA	NA	0.00798	1504	1916.93	1697.27	2310.48	2025.93	2320.82
NC_009145.3	5376466	5376699	MS1_peak_2440	intergenic	LOC111770644:NC_009145.3:5358412-5363556:-:-13026	LOC111770644(LOC111770644)	NA	NA	NA	NA	NA	0.00799	697	1009.46	790.71	1099.36	1072.72	1162.7
NC_009145.3	5470470	5470696	MS1_peak_2442	LDLRAD1:Promoter_1kb_2kb	LDLRAD1:NC_009145.3:5471999-5481788:+:-1415	LDLRAD1(LDLRAD1)	NA	NA	NA	low-density lipoprotein receptor class A domain-containing protein 1 isoform X1 [Equus caballus]; low-density lipoprotein receptor class A domain-containing protein 1 isoform X2 [Equus caballus]; low-density lipoprotein receptor class A domain-containing protein 1 isoform X3 [Equus caballus]	NA	0.008	514	756.35	640.97	855.8	837.28	874.51
NC_009145.3	5506883	5507014	MS1_peak_2444	LRRC42:Other_intron	LRRC42:NC_009145.3:5506349-5524966:-:18017	LRRC42(LRRC42)	NA	NA	NA	leucine-rich repeat-containing protein 42 [Equus caballus]	NA	0.008	322	660.32	497.32	690.64	737.09	745.32
NC_009145.3	5756994	5757041	MS1_peak_2450	GLIS1:First_intron	GLIS1:NC_009145.3:5721640-5934790:+:35377	GLIS1(GLIS1)	NA	NA	NA	zinc finger protein GLIS1 [Equus caballus]	zf-C2H2	0.00802	1300	1718.17	1554.31	2035.23	1801.94	2179.4
NC_009145.3	6032735	6032827	MS1_peak_2451	intergenic	LOC102147449:NC_009145.3:5991085-5993857:+:41696	LOC102147449(LOC102147449)	NA	NA	NA	NA	NA	0.00802	620	841.96	685.01	920.02	973.96	937.2
NC_009145.3	6173120	6173265	MS1_peak_2454	CZIB:Promoter_0kb_1kb	CZIB:NC_009145.3:6173761-6181813:+:-568	CZIB(CZIB)	NA	NA	NA	CXXC motif containing zinc binding protein isoform X1 [Equus caballus]; CXXC motif containing zinc binding protein isoform X2 [Equus caballus]; CXXC motif containing zinc binding protein isoform X3 [Equus caballus]	NA	0.00805	1319	1928.1	1599.71	2151.17	1970.82	2394.97
NC_009145.3	6364446	6364611	MS1_peak_2459	SCP2:Other_intron	PODN:NC_009145.3:6306139-6328335:-:-36193	PODN(PODN)	NA	NA	NA	podocan [Equus caballus]	NA	0.00806	891	1415.93	1208.08	1656.54	1363.98	1869.04
NC_009145.3	6499378	6499528	MS1_peak_2464	ECHDC2:Other_intron	ECHDC2:NC_009145.3:6477175-6501198:+:22278	ECHDC2(ECHDC2)	NA	NA	NA	enoyl-CoA hydratase domain-containing protein 2, mitochondrial isoform X1 [Equus caballus]; enoyl-CoA hydratase domain-containing protein 2, mitochondrial isoform X2 [Equus caballus]; enoyl-CoA hydratase domain-containing protein 2, mitochondrial isoform X3 [Equus caballus]; enoyl-CoA hydratase domain-containing protein 2, mitochondrial isoform X4 [Equus caballus]; enoyl-CoA hydratase domain-cont…	NA	0.00808	742	984.89	770.38	1064.32	978.97	1351.52
NC_009145.3	7898709	7898859	MS1_peak_2489	TTC39A:Other_intron	TTC39A:NC_009145.3:7877417-7926559:+:21367	TTC39A(TTC39A)	NA	NA	NA	tetratricopeptide repeat protein 39A isoform X1 [Equus caballus]; tetratricopeptide repeat protein 39A isoform X2 [Equus caballus]; tetratricopeptide repeat protein 39A isoform X3 [Equus caballus]; tetratricopeptide repeat protein 39A isoform X4 [Equus caballus]; tetratricopeptide repeat protein 39A isoform X5 [Equus caballus]	NA	0.00817	505	726.57	590.83	800.75	763.57	893.62
NC_009145.3	7900238	7900608	MS1_peak_2490	TTC39A:Other_intron	TTC39A:NC_009145.3:7877417-7926559:+:23006	TTC39A(TTC39A)	NA	NA	NA	tetratricopeptide repeat protein 39A isoform X1 [Equus caballus]; tetratricopeptide repeat protein 39A isoform X2 [Equus caballus]; tetratricopeptide repeat protein 39A isoform X3 [Equus caballus]; tetratricopeptide repeat protein 39A isoform X4 [Equus caballus]; tetratricopeptide repeat protein 39A isoform X5 [Equus caballus]	NA	0.00818	609	929.81	837.46	1150.24	1003.3	1070.21
NC_009154.3	23999014	23999176	MS1_peak_15228	TBX21:First_exon	TBX21:NC_009154.3:23998494-24009905:+:601	TBX21(TBX21)	NA	NA	NA	T-box transcription factor TBX21 [Equus caballus]	T-box	0.00819	32	78.17	47.43	116.78	93.75	97.08
NC_009154.3	23999526	23999535	MS1_peak_15229	TBX21:First_intron	TBX21:NC_009154.3:23998494-24009905:+:1036	TBX21(TBX21)	NA	NA	NA	T-box transcription factor TBX21 [Equus caballus]	T-box	0.0082	39	21.59	13.55	0.83	12.88	6.12
NC_009145.3	8703485	8703631	MS1_peak_2499	intergenic	DMRTA2:NC_009145.3:8699962-8703479:+:3596	DMRTA2(DMRTA2)	NA	NA	NA	doublesex- and mab-3-related transcription factor A2 [Equus caballus]	DM	0.0082	1170	1428.58	1224.34	1631.52	1537.87	1753.61
NC_009145.3	10358270	10358411	MS1_peak_2503	SPATA6:Other_intron	SPATA6:NC_009145.3:10338828-10464620:+:19512	SPATA6(SPATA6)	NA	NA	NA	spermatogenesis-associated protein 6 isoform X1 [Equus caballus]; spermatogenesis-associated protein 6 isoform X2 [Equus caballus]	NA	0.0082	648	802.51	672.13	1009.27	850.16	921.14
NC_009145.3	10364887	10365216	MS1_peak_2505	SPATA6:Other_intron	SPATA6:NC_009145.3:10338828-10464620:+:26223	SPATA6(SPATA6)	NA	NA	NA	spermatogenesis-associated protein 6 isoform X1 [Equus caballus]; spermatogenesis-associated protein 6 isoform X2 [Equus caballus]	NA	0.00821	1393	1987.66	1546.18	2160.34	2199.82	2165.64
NC_009145.3	10358547	10358613	MS1_peak_2504	SPATA6:Other_intron	SPATA6:NC_009145.3:10338828-10464620:+:19752	SPATA6(SPATA6)	NA	NA	NA	spermatogenesis-associated protein 6 isoform X1 [Equus caballus]; spermatogenesis-associated protein 6 isoform X2 [Equus caballus]	NA	0.00821	712	1026.58	778.51	1088.51	1105.64	1167.29
NC_009145.3	11177299	11177530	MS1_peak_2510	intergenic	FOXD2:NC_009145.3:11181604-11184741:-:7326	FOXD2(FOXD2)	NA	NA	NA	forkhead box protein D2 [Equus caballus]	Fork_head	0.00822	1114	1357.12	1168.1	1514.74	1482.77	1692.46
NC_009145.3	10888790	10889059	MS1_peak_2508	TRABD2B:Other_intron	LOC111770841:NC_009145.3:10905177-10909230:-:20305	LOC111770841(LOC111770841)	NA	NA	NA	NA	NA	0.00822	1160	1589.38	1369.34	1788.33	1670.98	1975.3
NC_009145.3	11189487	11189654	MS1_peak_2512	intergenic	FOXD2:NC_009145.3:11181604-11184741:-:-4829	FOXD2(FOXD2)	NA	NA	NA	forkhead box protein D2 [Equus caballus]	Fork_head	0.00823	1094	1422.63	1282.61	1749.13	1486.35	1734.5
NC_009145.3	11349088	11349241	MS1_peak_2516	TAL1:Other_exon	TAL1:NC_009145.3:11342631-11360270:+:6533	TAL1(TAL1)	NA	NA	NA	T-cell acute lymphocytic leukemia protein 1 isoform X1 [Equus caballus]; T-cell acute lymphocytic leukemia protein 1 isoform X2 [Equus caballus]; T-cell acute lymphocytic leukemia protein 1 isoform X3 [Equus caballus]	bHLH	0.00824	1096	1492.6	1241.28	1744.96	1502.81	1821.65
NC_009145.3	12353266	12353385	MS1_peak_2533	TSPAN1:Other_intron	TSPAN1:NC_009145.3:12349728-12355168:-:1842	TSPAN1(TSPAN1)	NA	NA	NA	tetraspanin-1 [Equus caballus]	NA	0.00829	1179	1602.78	1302.26	1794.17	1706.04	1846.87
NC_009145.3	12429900	12430050	MS1_peak_2538	PIK3R3:First_intron	PIK3R3:NC_009145.3:12392961-12499508:+:37014	PIK3R3(PIK3R3)	NA	NA	NA	phosphatidylinositol 3-kinase regulatory subunit gamma isoform X1 [Equus caballus]; phosphatidylinositol 3-kinase regulatory subunit gamma isoform X2 [Equus caballus]; phosphatidylinositol 3-kinase regulatory subunit gamma isoform X3 [Equus caballus]; phosphatidylinositol 3-kinase regulatory subunit gamma isoform X4 [Equus caballus]; phosphatidylinositol 3-kinase regulatory subunit gamma isoform …	NA	0.0083	250	198.02	190.39	107.6	167.46	124.6
NC_009145.3	12407880	12408016	MS1_peak_2537	PIK3R3:First_intron	PIK3R3:NC_009145.3:12392961-12499508:+:14987	PIK3R3(PIK3R3)	NA	NA	NA	phosphatidylinositol 3-kinase regulatory subunit gamma isoform X1 [Equus caballus]; phosphatidylinositol 3-kinase regulatory subunit gamma isoform X2 [Equus caballus]; phosphatidylinositol 3-kinase regulatory subunit gamma isoform X3 [Equus caballus]; phosphatidylinositol 3-kinase regulatory subunit gamma isoform X4 [Equus caballus]; phosphatidylinositol 3-kinase regulatory subunit gamma isoform …	NA	0.0083	962	1695.09	1237.21	1785.83	1679.57	1991.35
NC_009145.3	13465588	13465760	MS1_peak_2556	ZSWIM5:Other_exon	UROD:NC_009145.3:13468877-13472582:-:6907	UROD(UROD)	NA	NA	NA	uroporphyrinogen decarboxylase isoform X1 [Equus caballus]; uroporphyrinogen decarboxylase isoform X2 [Equus caballus]	NA	0.00836	1414	1859.61	1565.15	2138.66	1957.94	2210.74
NC_009145.3	13625305	13625448	MS1_peak_2561	PTCH2:First_exon;PTCH2:five_prime_UTR	PTCH2:NC_009145.3:13624822-13644782:+:554	PTCH2(PTCH2)	NA	NA	NA	protein patched homolog 2 isoform X1 [Equus caballus]; protein patched homolog 2 isoform X2 [Equus caballus]; protein patched homolog 2 isoform X3 [Equus caballus]; protein patched homolog 2 isoform X4 [Equus caballus]; protein patched homolog 2 isoform X5 [Equus caballus]; protein patched homolog 2 isoform X6 [Equus caballus]	NA	0.00838	823	1179.19	831.36	1165.25	1221.57	1479.94
NC_009154.3	24119038	24119190	MS1_peak_15236	intergenic	MIR9103:NC_009154.3:24109847-24109992:-:-9122	MIR9103(MIR9103)	NA	NA	NA	NA	NA	0.00841	224	52.86	102.99	29.19	65.84	68.8
NC_009145.3	13725520	13725689	MS1_peak_2574	intergenic	LOC111772621:NC_009145.3:13722338-13722454:+:3266	LOC111772621(LOC111772621)	NA	NA	NA	NA	NA	0.00841	1048	1482.93	1192.5	1614.84	1559.34	1753.61
NC_009154.3	24176509	24176729	MS1_peak_15240	PNPO:three_prime_UTR;PNPO:Other_exon	PNPO:NC_009154.3:24169957-24176877:+:6662	PNPO(PNPO)	NA	NA	NA	pyridoxine-5'-phosphate oxidase [Equus caballus]	NA	0.00848	81	42.43	80.63	31.7	43.65	16.05
NC_009154.3	24177446	24177725	MS1_peak_15242	intergenic	PNPO:NC_009154.3:24169957-24176877:+:7628	PNPO(PNPO)	NA	NA	NA	pyridoxine-5'-phosphate oxidase [Equus caballus]	NA	0.00849	72	34.24	22.36	21.69	17.17	2.29
NC_009145.3	14654651	14654894	MS1_peak_2597	KDM4A:Other_exon	ST3GAL3:NC_009145.3:14450880-14643969:-:-10803	ST3GAL3(ST3GAL3)	NA	NA	NA	CMP-N-acetylneuraminate-beta-1,4-galactoside alpha-2,3-sialyltransferase isoform X1 [Equus caballus]; CMP-N-acetylneuraminate-beta-1,4-galactoside alpha-2,3-sialyltransferase isoform X2 [Equus caballus]; CMP-N-acetylneuraminate-beta-1,4-galactoside alpha-2,3-sialyltransferase isoform X3 [Equus caballus]; CMP-N-acetylneuraminate-beta-1,4-galactoside alpha-2,3-sialyltransferase isoform X4 [Equus ca…	NA	0.00849	786	1057.11	964.84	1313.72	1139.99	1233.8
NC_009145.3	14772239	14772248	MS1_peak_2602	PTPRF:Other_intron	PTPRF:NC_009145.3:14703772-14790560:-:18316	PTPRF(PTPRF)	NA	NA	NA	receptor-type tyrosine-protein phosphatase F isoform X1 [Equus caballus]; receptor-type tyrosine-protein phosphatase F isoform X10 [Equus caballus]; receptor-type tyrosine-protein phosphatase F isoform X11 [Equus caballus]; receptor-type tyrosine-protein phosphatase F isoform X2 [Equus caballus]; receptor-type tyrosine-protein phosphatase F isoform X3 [Equus caballus]; receptor-type tyrosine-prot…	NA	0.0085	1411	1883.43	1620.71	2206.22	1966.53	2260.43
NC_009145.3	14995949	14996267	MS1_peak_2613	intergenic	C2H1orf210:NC_009145.3:15004017-15007827:+:-7908	C2H1orf210(C2H1orf210)	NA	NA	NA	type III endosome membrane protein TEMP [Equus caballus]	NA	0.00856	639	843.45	626.06	1031.79	885.94	895.92
NC_009154.3	24177871	24177899	MS1_peak_15243	intergenic	PNPO:NC_009154.3:24169957-24176877:+:7928	PNPO(PNPO)	NA	NA	NA	pyridoxine-5'-phosphate oxidase [Equus caballus]	NA	0.00856	92	117.62	88.76	140.96	176.04	165.12
NC_009154.3	24207872	24208019	MS1_peak_15248	intergenic	CDK5RAP3:NC_009154.3:24194740-24203683:+:13205	CDK5RAP3(CDK5RAP3)	NA	NA	NA	CDK5 regulatory subunit-associated protein 3 isoform X1 [Equus caballus]; CDK5 regulatory subunit-associated protein 3 isoform X2 [Equus caballus]	NA	0.00862	7	9.68	18.97	3.34	2.15	2.29
NC_009145.3	15599142	15599412	MS1_peak_2633	SLC2A1:First_intron	SLC2A1:NC_009145.3:15587665-15616025:+:11612	SLC2A1(SLC2A1)	260;GO:0000003,biological_process reproduction;GO:0000139,cellular_component Golgi membrane;GO:0001939,cellular_component female pronucleus;GO:0002791,biological_process regulation of peptide secretion;GO:0002793,biological_process positive regulation of peptide secretion;GO:0003674,molecular_function molecular_function;GO:0005215,molecular_function transporter activity;GO:0005355,molecular_funct…	SLC2A1, GLUT1; MFS transporter, SP family, solute carrier family 2 (facilitated glucose transporter), member 1; K07299; SLC2A2, GLUT2; MFS transporter, SP family, solute carrier family 2 (facilitated glucose transporter), member 2; K07593; SLC2A4, GLUT4; MFS transporter, SP family, solute carrier family 2 (facilitated glucose transporter), member 4; K07191	map04066,map04068,map04152,map04910,map04911,map04917,map04919,map04920,map04922,map04930,map04931,map04950,map04973,map04976,map05166,map05200,map05211,map05230	solute carrier family 2, facilitated glucose transporter member 1 [Equus caballus]; solute carrier family 2, facilitated glucose transporter member 1 isoform X1 [Equus caballus]	NA	0.00865	548	734.76	628.09	861.64	780.74	880.63
NC_009145.3	15745667	15746047	MS1_peak_2640	intergenic	CLDN19:NC_009145.3:15749817-15758015:+:-3959	CLDN19(CLDN19)	NA	NA	NA	claudin-19 [Equus caballus]	NA	0.00869	1304	1736.04	1463.52	1980.18	1770.45	2182.46
NC_009145.3	16659283	16659394	MS1_peak_2653	HIVEP3:Other_intron	EDN2:NC_009145.3:16841842-16847507:+:-182503	EDN2(EDN2)	252;GO:0000003,biological_process reproduction;GO:0001516,biological_process prostaglandin biosynthetic process;GO:0001542,biological_process ovulation from ovarian follicle;GO:0001543,biological_process ovarian follicle rupture;GO:0001659,biological_process temperature homeostasis;GO:0001664,molecular_function G protein-coupled receptor binding;GO:0001775,biological_process cell activation;GO:00…	EDN2; endothelin-2; K16367	map04024,map04080,map04270,map04924	endothelin-2 precursor [Equus caballus]	NA	0.00873	1512	2045.72	1596.32	2317.99	2086.76	2387.33
NC_009145.3	16730157	16730555	MS1_peak_2655	HIVEP3:Other_intron	EDN2:NC_009145.3:16841842-16847507:+:-111485	EDN2(EDN2)	252;GO:0000003,biological_process reproduction;GO:0001516,biological_process prostaglandin biosynthetic process;GO:0001542,biological_process ovulation from ovarian follicle;GO:0001543,biological_process ovarian follicle rupture;GO:0001659,biological_process temperature homeostasis;GO:0001664,molecular_function G protein-coupled receptor binding;GO:0001775,biological_process cell activation;GO:00…	EDN2; endothelin-2; K16367	map04024,map04080,map04270,map04924	endothelin-2 precursor [Equus caballus]	NA	0.00874	449	567.26	394.34	551.35	645.49	765.96
NC_009145.3	16948514	16948881	MS1_peak_2659	FOXO6:First_intron	FOXO6:NC_009145.3:16945837-16967722:-:19024	FOXO6(FOXO6)	NA	NA	NA	forkhead box protein O6 [Equus caballus]	Fork_head	0.00876	491	703.5	505.46	735.68	770.01	793.48
NC_009145.3	16984022	16984379	MS1_peak_2662	intergenic	FOXO6:NC_009145.3:16945837-16967722:-:-16478	FOXO6(FOXO6)	NA	NA	NA	forkhead box protein O6 [Equus caballus]	Fork_head	0.00877	1012	1549.93	1227.05	1729.94	1513.54	1907.26
NC_009145.3	17276936	17277086	MS1_peak_2666	CTPS1:three_prime_UTR;CTPS1:Other_exon	SLFNL1:NC_009145.3:17268317-17276571:+:8694	SLFNL1(SLFNL1)	NA	NA	NA	schlafen-like protein 1 isoform X1 [Equus caballus]; schlafen-like protein 1 isoform X2 [Equus caballus]	NA	0.00878	914	1125.59	880.82	1226.98	1171.47	1443.25
NC_009145.3	17367259	17367369	MS1_peak_2670	intergenic	CITED4:NC_009145.3:17384950-17386321:+:-17635	CITED4(CITED4)	NA	NA	NA	cbp/p300-interacting transactivator 4 [Equus caballus]	NA	0.0088	439	667.02	653.16	817.43	733.51	867.63
NC_009145.3	17367545	17367821	MS1_peak_2671	intergenic	CITED4:NC_009145.3:17384950-17386321:+:-17266	CITED4(CITED4)	NA	NA	NA	cbp/p300-interacting transactivator 4 [Equus caballus]	NA	0.00881	1079	1581.19	1289.39	1740.79	1606.57	1941.66
NC_009154.3	24666461	24666516	MS1_peak_15259	intergenic	HOXB2:NC_009154.3:24666703-24669032:-:2543	HOXB2(HOXB2)	NA	NA	NA	homeobox protein Hox-B2 [Equus caballus]	Homeobox	0.00885	51	48.39	51.49	21.69	30.06	21.4
NC_009145.3	18146912	18147228	MS1_peak_2698	intergenic	MFSD2A:NC_009145.3:18152128-18164321:-:17250	MFSD2A(MFSD2A)	NA	NA	NA	sodium-dependent lysophosphatidylcholine symporter 1 isoform X1 [Equus caballus]; sodium-dependent lysophosphatidylcholine symporter 1 isoform X2 [Equus caballus]; sodium-dependent lysophosphatidylcholine symporter 1 isoform X3 [Equus caballus]; sodium-dependent lysophosphatidylcholine symporter 1 isoform X4 [Equus caballus]; sodium-dependent lysophosphatidylcholine symporter 1 isoform X5 [Equus …	NA	0.00892	950	1210.46	1052.24	1390.46	1267.37	1522.75
NC_009145.3	18385841	18385970	MS1_peak_2708	HPCAL4:Promoter_0kb_1kb	HPCAL4:NC_009145.3:18386836-18398664:+:-930	HPCAL4(HPCAL4)	NA	NA	NA	hippocalcin-like protein 4 [Equus caballus]	NA	0.00896	305	466.02	385.53	326.97	212.54	233.15
NC_009145.3	18385693	18385694	MS1_peak_2707	HPCAL4:Promoter_1kb_2kb	HPCAL4:NC_009145.3:18386836-18398664:+:-1142	HPCAL4(HPCAL4)	NA	NA	NA	hippocalcin-like protein 4 [Equus caballus]	NA	0.00896	547	789.11	630.13	809.92	901.68	921.91
NC_009154.3	24725928	24726269	MS1_peak_15265	HOXB6:five_prime_UTR;HOXB6:First_exon	HOXB6:NC_009154.3:24719486-24727387:-:1288	HOXB6(HOXB6)	NA	NA	NA	homeobox protein Hox-B6 [Equus caballus]	Homeobox	0.00897	40	14.14	26.42	14.18	8.59	2.29
NC_009145.3	18392944	18393063	MS1_peak_2710	HPCAL4:Other_intron	HPCAL4:NC_009145.3:18386836-18398664:+:6167	HPCAL4(HPCAL4)	NA	NA	NA	hippocalcin-like protein 4 [Equus caballus]	NA	0.00897	591	739.97	573.21	822.43	851.59	818.71
NC_009145.3	18769396	18769623	MS1_peak_2718	MACF1:Other_intron	MACF1:NC_009145.3:18558008-18881209:-:111699	MACF1(MACF1)	NA	NA	NA	microtubule-actin cross-linking factor 1 isoform X1 [Equus caballus]; microtubule-actin cross-linking factor 1 isoform X10 [Equus caballus]; microtubule-actin cross-linking factor 1 isoform X11 [Equus caballus]; microtubule-actin cross-linking factor 1 isoform X12 [Equus caballus]; microtubule-actin cross-linking factor 1 isoform X13 [Equus caballus]; microtubule-actin cross-linking factor 1 isof…	NA	0.00899	917	1121.87	879.47	1247.83	1196.52	1340.05
NC_009145.3	18853847	18854078	MS1_peak_2721	MACF1:Other_intron	MACF1:NC_009145.3:18558008-18881209:-:27246	MACF1(MACF1)	NA	NA	NA	microtubule-actin cross-linking factor 1 isoform X1 [Equus caballus]; microtubule-actin cross-linking factor 1 isoform X10 [Equus caballus]; microtubule-actin cross-linking factor 1 isoform X11 [Equus caballus]; microtubule-actin cross-linking factor 1 isoform X12 [Equus caballus]; microtubule-actin cross-linking factor 1 isoform X13 [Equus caballus]; microtubule-actin cross-linking factor 1 isof…	NA	0.009	882	1173.98	1008.88	1330.4	1262.36	1392.8
NC_009154.3	24748409	24748544	MS1_peak_15267	HOXB9:First_intron	HOXB9:NC_009154.3:24744059-24749411:-:934	HOXB9(HOXB9)	NA	NA	NA	homeobox protein Hox-B9 [Equus caballus]	Homeobox	0.00907	25	0.74	25.07	0.83	6.44	0.76
NC_009145.3	19586170	19586318	MS1_peak_2734	intergenic	POU3F1:NC_009145.3:19756324-19759219:+:-170079	POU3F1(POU3F1)	NA	NA	NA	POU domain, class 3, transcription factor 1 [Equus caballus]	Pou	0.00907	437	706.47	604.38	799.91	770.01	828.65
NC_009145.3	19433854	19434007	MS1_peak_2733	intergenic	POU3F1:NC_009145.3:19756324-19759219:+:-322393	POU3F1(POU3F1)	NA	NA	NA	POU domain, class 3, transcription factor 1 [Equus caballus]	Pou	0.00907	279	413.91	316.42	428.73	480.9	509.88
NC_009154.3	24933283	24933433	MS1_peak_15274	intergenic	ATP5MC1:NC_009154.3:24962423-24965536:+:-29064	ATP5MC1(ATP5MC1)	142;GO:0000276,cellular_component mitochondrial proton-transporting ATP synthase complex, coupling factor F(o);GO:0003674,molecular_function molecular_function;GO:0003824,molecular_function catalytic activity;GO:0005215,molecular_function transporter activity;GO:0005575,cellular_component cellular_component;GO:0005622,cellular_component intracellular;GO:0005623,cellular_component cell;GO:0005737,…	ATPeF0C, ATP5G, ATP9; F-type H+-transporting ATPase subunit c; K02128	map00190,map04714,map05010,map05012,map05014,map05016,map05020	ATP synthase F(0) complex subunit C1, mitochondrial [Equus caballus]; ATP synthase F(0) complex subunit C1, mitochondrial isoform X1 [Equus caballus]; ATP synthase F(0) complex subunit C1, mitochondrial isoform X2 [Equus caballus]	NA	0.00919	133	112.41	85.37	45.88	87.31	29.81
NC_009154.3	24903279	24903421	MS1_peak_15273	CALCOCO2:Other_intron	CALCOCO2:NC_009154.3:24894896-24918528:+:8454	CALCOCO2(CALCOCO2)	NA	NA	NA	calcium-binding and coiled-coil domain-containing protein 2 [Equus caballus]	TF_bZIP	0.00919	14	80.4	75.89	324.47	161.73	169.7
NC_009145.3	20549030	20549180	MS1_peak_2761	GRIK3:First_intron	GRIK3:NC_009145.3:20546947-20767338:+:2158	GRIK3(GRIK3)	NA	NA	NA	glutamate receptor ionotropic, kainate 3 [Equus caballus]	NA	0.00921	795	1086.14	945.87	1323.73	1087.03	1341.58
NC_009145.3	21110260	21110458	MS1_peak_2764	LOC102150623:First_exon	LOC102150623:NC_009145.3:21086633-21115133:-:4773	LOC102150623(LOC102150623)	NA	NA	NA	NA	NA	0.00922	1271	1841.75	1621.39	2236.25	1825.55	2307.83
NC_009145.3	21137729	21137933	MS1_peak_2768	STK40:First_intron	STK40:NC_009145.3:21124302-21166500:+:13529	STK40(STK40)	NA	NA	NA	serine/threonine-protein kinase 40 isoform X1 [Equus caballus]; serine/threonine-protein kinase 40 isoform X2 [Equus caballus]	NA	0.00923	559	718.39	599.64	784.9	842.29	821.77
NC_009145.3	21155581	21155794	MS1_peak_2769	STK40:Other_intron	EVA1B:NC_009145.3:21172817-21174478:+:-17129	EVA1B(EVA1B)	NA	NA	NA	protein eva-1 homolog B isoform X1 [Equus caballus]; protein eva-1 homolog B isoform X2 [Equus caballus]	NA	0.00924	1224	1748.69	1383.57	1824.2	1804.8	2196.98
NC_009145.3	21331765	21331934	MS1_peak_2780	COL8A2:Other_intron	COL8A2:NC_009145.3:21323011-21346666:+:8838	COL8A2(COL8A2)	NA	NA	NA	collagen alpha-2(VIII) chain [Equus caballus]	NA	0.00927	1427	1872.27	1653.23	2157.01	2003.74	2261.2
NC_009145.3	21665760	21665836	MS1_peak_2788	intergenic	C2H1orf216:NC_009145.3:21671003-21675098:+:-5204	C2H1orf216(C2H1orf216)	NA	NA	NA	UPF0500 protein C1orf216 homolog [Equus caballus]	NA	0.00929	536	760.07	706.69	985.08	838.71	858.46
NC_009145.3	21679322	21679482	MS1_peak_2790	intergenic	C2H1orf216:NC_009145.3:21671003-21675098:+:8399	C2H1orf216(C2H1orf216)	NA	NA	NA	UPF0500 protein C1orf216 homolog [Equus caballus]	NA	0.0093	393	460.06	396.37	535.5	523.84	598.55
NC_009145.3	22107350	22107562	MS1_peak_2797	intergenic	SFPQ:NC_009145.3:22116374-22132656:+:-8917	SFPQ(SFPQ)	NA	NA	NA	splicing factor, proline- and glutamine-rich isoform X1 [Equus caballus]; splicing factor, proline- and glutamine-rich isoform X2 [Equus caballus]	TF_others	0.00934	856	1342.23	1110.51	1563.12	1353.24	1560.21
NC_009145.3	22482511	22482629	MS1_peak_2808	GJB5:First_intron;GJB4:Promoter_2kb_3kb	GJB5:NC_009145.3:22479737-22485117:-:2546	GJB5(GJB5)	NA	NA	NA	gap junction beta-5 protein [Equus caballus]	NA	0.00939	1048	1465.06	1261.61	1714.93	1502.81	1759.73
NC_009145.3	22482726	22482827	MS1_peak_2809	GJB5:First_intron	GJB5:NC_009145.3:22479737-22485117:-:2340	GJB5(GJB5)	NA	NA	NA	gap junction beta-5 protein [Equus caballus]	NA	0.00939	1679	1971.28	1413.38	2143.66	2025.21	2596.78
NC_009145.3	22434089	22434244	MS1_peak_2806	intergenic	GJA4:NC_009145.3:22442808-22445509:-:11342	GJA4(GJA4)	NA	NA	NA	gap junction alpha-4 protein [Equus caballus]	HSF	0.00939	866	1391.36	1197.92	1693.24	1345.37	1721.51
NC_009145.3	24001722	24001997	MS1_peak_2824	AK2:First_intron	AK2:NC_009145.3:23993558-24013073:+:8301	AK2(AK2)	NA	NA	NA	adenylate kinase 2, mitochondrial isoform X1 [Equus caballus]; adenylate kinase 2, mitochondrial isoform X2 [Equus caballus]; adenylate kinase 2, mitochondrial isoform X3 [Equus caballus]	NA	0.00945	695	890.35	798.16	995.09	993.28	1100.02
NC_009145.3	24062473	24062731	MS1_peak_2829	RNF19B:Other_intron	TMEM54:NC_009145.3:24068717-24094016:+:-6114	TMEM54(TMEM54)	NA	NA	NA	transmembrane protein 54 isoform X1 [Equus caballus]; transmembrane protein 54 isoform X2 [Equus caballus]; transmembrane protein 54 isoform X3 [Equus caballus]	NA	0.00947	1192	1659.36	1462.16	1900.94	1791.92	1950.84
NC_009145.3	24115813	24115955	MS1_peak_2831	FNDC5:Promoter_0kb_1kb	FNDC5:NC_009145.3:24116280-24123778:+:-395	FNDC5(FNDC5)	NA	NA	NA	fibronectin type III domain-containing protein 5 isoform X1 [Equus caballus]; fibronectin type III domain-containing protein 5 isoform X2 [Equus caballus]	NA	0.00948	747	1153.88	971.61	1231.15	1276.67	1346.17
NC_009145.3	24167191	24167411	MS1_peak_2833	YARS1:Other_intron;S100PBP:First_intron	S100PBP:NC_009145.3:24126934-24168561:-:1259	S100PBP(S100PBP)	NA	NA	NA	S100P-binding protein isoform X1 [Equus caballus]; S100P-binding protein isoform X2 [Equus caballus]	NA	0.00948	316	463.04	409.92	607.23	484.48	558.04
NC_009145.3	24231174	24231306	MS1_peak_2841	intergenic	SYNC:NC_009145.3:24236812-24252744:+:-5571	SYNC(SYNC)	NA	NA	NA	syncoilin isoform X1 [Equus caballus]; syncoilin isoform X2 [Equus caballus]; syncoilin isoform X3 [Equus caballus]	NA	0.0095	1293	1812.71	1406.6	1987.68	1807.66	2202.33
NC_009145.3	24546132	24546381	MS1_peak_2855	LCK:First_intron	LCK:NC_009145.3:24528170-24548419:-:2162	LCK(LCK)	NA	NA	NA	tyrosine-protein kinase Lck isoform X1 [Equus caballus]; tyrosine-protein kinase Lck isoform X2 [Equus caballus]; tyrosine-protein kinase Lck isoform X3 [Equus caballus]	NA	0.00956	805	1165.79	1149.81	1470.54	1278.1	1427.96
NC_009145.3	24548203	24548548	MS1_peak_2857	LCK:First_exon;LCK:five_prime_UTR	LCK:NC_009145.3:24528170-24548419:-:43	LCK(LCK)	NA	NA	NA	tyrosine-protein kinase Lck isoform X1 [Equus caballus]; tyrosine-protein kinase Lck isoform X2 [Equus caballus]; tyrosine-protein kinase Lck isoform X3 [Equus caballus]	NA	0.00956	548	867.27	636.9	972.57	840.14	1000.64
NC_009145.3	24911694	24911778	MS1_peak_2868	ADGRB2:First_intron	ADGRB2:NC_009145.3:24911405-24947913:+:331	ADGRB2(ADGRB2)	NA	NA	NA	adhesion G protein-coupled receptor B2 isoform X1 [Equus caballus]; adhesion G protein-coupled receptor B2 isoform X2 [Equus caballus]; adhesion G protein-coupled receptor B2 isoform X3 [Equus caballus]; adhesion G protein-coupled receptor B2 isoform X4 [Equus caballus]; adhesion G protein-coupled receptor B2 isoform X5 [Equus caballus]; adhesion G protein-coupled receptor B2 isoform X6 [Equus ca…	NA	0.00963	735	1323.62	1170.14	1581.47	1410.49	1523.52
NC_009145.3	24973259	24973554	MS1_peak_2869	COL16A1:Other_intron	COL16A1:NC_009145.3:24966356-25016989:+:7050	COL16A1(COL16A1)	NA	NA	NA	collagen alpha-1(XVI) chain isoform X1 [Equus caballus]; collagen alpha-1(XVI) chain isoform X2 [Equus caballus]; collagen alpha-1(XVI) chain isoform X3 [Equus caballus]; collagen alpha-1(XVI) chain isoform X4 [Equus caballus]	NA	0.00964	1689	2240.02	1826.69	2375.54	2390.89	2779.48
NC_009145.3	25189543	25189764	MS1_peak_2877	SERINC2:First_intron	SERINC2:NC_009145.3:25178424-25196613:-:6959	SERINC2(SERINC2)	NA	NA	NA	serine incorporator 2 [Equus caballus]	NA	0.00965	748	986.38	899.79	1131.89	1056.97	1255.97
NC_009145.3	25171705	25171841	MS1_peak_2876	LOC102147423:Promoter_0kb_1kb	LOC102147423:NC_009145.3:25147103-25170866:-:-907	LOC102147423(LOC102147423)	NA	NA	NA	NA	NA	0.00965	453	564.29	569.82	799.91	617.58	707.1
NC_009154.3	25610828	25611154	MS1_peak_15294	FAM117A:Other_intron	SLC35B1:NC_009154.3:25590842-25599405:-:-11586	SLC35B1(SLC35B1)	NA	NA	NA	solute carrier family 35 member B1 [Equus caballus]	NA	0.00965	60	93.06	59.62	100.09	138.12	134.54
NC_009145.3	25215028	25215285	MS1_peak_2880	intergenic	LOC102147497:NC_009145.3:25219729-25223737:-:8580	LOC102147497(LOC102147497)	NA	NA	NA	NA	NA	0.00966	944	1153.88	1051.56	1331.24	1259.5	1444.78
NC_009145.3	25362718	25362722	MS1_peak_2887	NKAIN1:Other_exon	NKAIN1:NC_009145.3:25323807-25365753:+:38913	NKAIN1(NKAIN1)	NA	NA	NA	sodium/potassium-transporting ATPase subunit beta-1-interacting protein 1 isoform X1 [Equus caballus]; sodium/potassium-transporting ATPase subunit beta-1-interacting protein 1 isoform X2 [Equus caballus]; sodium/potassium-transporting ATPase subunit beta-1-interacting protein 1 isoform X3 [Equus caballus]; sodium/potassium-transporting ATPase subunit beta-1-interacting protein 1 isoform X4 [Equu…	NA	0.00969	590	891.1	746.66	1102.69	902.4	1004.47
NC_009145.3	25362872	25363026	MS1_peak_2888	NKAIN1:Other_exon	NKAIN1:NC_009145.3:25323807-25365753:+:39142	NKAIN1(NKAIN1)	NA	NA	NA	sodium/potassium-transporting ATPase subunit beta-1-interacting protein 1 isoform X1 [Equus caballus]; sodium/potassium-transporting ATPase subunit beta-1-interacting protein 1 isoform X2 [Equus caballus]; sodium/potassium-transporting ATPase subunit beta-1-interacting protein 1 isoform X3 [Equus caballus]; sodium/potassium-transporting ATPase subunit beta-1-interacting protein 1 isoform X4 [Equu…	NA	0.00969	716	1482.18	1281.93	1733.28	1538.59	1776.54
NC_009154.3	25611219	25611289	MS1_peak_15295	FAM117A:Other_intron	SLC35B1:NC_009154.3:25590842-25599405:-:-11849	SLC35B1(SLC35B1)	NA	NA	NA	solute carrier family 35 member B1 [Equus caballus]	NA	0.00971	64	41.69	50.14	20.02	30.77	23.7
NC_009154.3	25617978	25618230	MS1_peak_15297	FAM117A:Other_intron	SLC35B1:NC_009154.3:25590842-25599405:-:-18699	SLC35B1(SLC35B1)	NA	NA	NA	solute carrier family 35 member B1 [Equus caballus]	NA	0.00974	56	59.56	27.1	80.07	105.2	88.67
NC_009145.3	25761705	25761855	MS1_peak_2901	MATN1:Other_exon	MATN1:NC_009145.3:25757015-25766741:+:4765	MATN1(MATN1)	NA	NA	NA	cartilage matrix protein [Equus caballus]	Homeobox	0.00976	1220	1832.81	1376.79	1961.83	1803.37	2207.69
NC_009145.3	25724543	25724732	MS1_peak_2900	LAPTM5:First_intron	LAPTM5:NC_009145.3:25722440-25746201:+:2197	LAPTM5(LAPTM5)	NA	NA	NA	lysosomal-associated transmembrane protein 5 [Equus caballus]	NA	0.00976	523	764.54	562.37	769.05	810.08	928.79
NC_009145.3	27161054	27161071	MS1_peak_2911	TMEM200B:First_exon;TMEM200B:five_prime_UTR	TMEM200B:NC_009145.3:27160878-27165500:+:184	TMEM200B(TMEM200B)	NA	NA	NA	transmembrane protein 200B [Equus caballus]	NA	0.00979	1242	1951.92	1639.68	2227.91	2000.16	2299.42
NC_009154.3	25678523	25678716	MS1_peak_15303	KAT7:Other_intron	KAT7:NC_009154.3:25658743-25689056:+:19876	KAT7(KAT7)	NA	NA	NA	histone acetyltransferase KAT7 isoform X1 [Equus caballus]; histone acetyltransferase KAT7 isoform X2 [Equus caballus]; histone acetyltransferase KAT7 isoform X3 [Equus caballus]	zf-C2HC	0.00983	13	33.5	18.29	36.7	56.53	54.27
NC_009145.3	27654985	27655087	MS1_peak_2928	PHACTR4:Other_intron	LOC111772649:NC_009145.3:27605224-27605350:+:49812	LOC111772649(LOC111772649)	NA	NA	NA	NA	NA	0.00985	930	1281.18	1139.65	1400.47	1411.92	1570.91
NC_009145.3	27799810	27800137	MS1_peak_2933	intergenic	SESN2:NC_009145.3:27776802-27795732:-:-4241	SESN2(SESN2)	NA	NA	NA	sestrin-2 [Equus caballus]	NA	0.00988	956	1331.06	1045.47	1511.41	1369.7	1494.47
NC_009145.3	27846396	27846661	MS1_peak_2938	intergenic	PTAFR:NC_009145.3:27857333-27882393:+:-10804	PTAFR(PTAFR)	NA	NA	NA	platelet-activating factor receptor [Equus caballus]	NA	0.0099	1433	2106.02	1785.36	2303.81	2196.25	2599.84
NC_009145.3	28375628	28375738	MS1_peak_2958	intergenic	AHDC1:NC_009145.3:28305228-28369433:+:70455	AHDC1(AHDC1)	NA	NA	NA	transcription factor Gibbin [Equus caballus]	NA	0.00998	539	730.3	500.04	860.8	772.16	754.5
NC_009145.3	28468451	28468667	MS1_peak_2962	intergenic	MIR9065:NC_009145.3:28464781-28464926:+:3778	MIR9065(MIR9065)	NA	NA	NA	NA	NA	0.00999	899	1233.54	1019.04	1463.86	1228.01	1462.36
NC_009145.3	28390543	28390985	MS1_peak_2960	intergenic	MIR9065:NC_009145.3:28464781-28464926:+:-74016	MIR9065(MIR9065)	NA	NA	NA	NA	NA	0.00999	1643	2389.65	1811.78	2443.94	2386.6	3111.25
NC_009145.3	28546956	28547273	MS1_peak_2968	WDTC1:Other_intron	TMEM222:NC_009145.3:28520379-28531491:-:-15623	TMEM222(TMEM222)	NA	NA	NA	transmembrane protein 222 [Equus caballus]	NA	0.01	846	984.89	914.02	1151.91	1104.92	1226.15
NC_009145.3	28673380	28673508	MS1_peak_2972	SLC9A1:First_intron	SLC9A1:NC_009145.3:28639880-28688953:+:33564	SLC9A1(SLC9A1)	NA	NA	NA	sodium/hydrogen exchanger 1 [Equus caballus]	NA	0.01	769	970.75	947.22	1184.44	1097.76	1179.52
NC_009145.3	28733845	28733990	MS1_peak_2974	intergenic	TENT5B:NC_009145.3:28745162-28752404:+:-11244	TENT5B(TENT5B)	NA	NA	NA	terminal nucleotidyltransferase 5B [Equus caballus]	NA	0.01	395	521.11	484.45	618.91	603.27	633.72
NC_009145.3	28824367	28824510	MS1_peak_2980	GPATCH3:five_prime_UTR;GPATCH3:First_exon	GPATCH3:NC_009145.3:28823170-28838978:+:1268	GPATCH3(GPATCH3)	NA	NA	NA	G patch domain-containing protein 3 [Equus caballus]	NA	0.01	105	178.67	147.03	280.26	212.54	195.7
NC_009145.3	29272141	29272216	MS1_peak_3005	CRYBG2:three_prime_UTR;CRYBG2:Other_exon	UBXN11:NC_009145.3:29281045-29304031:+:-8866	UBXN11(UBXN11)	NA	NA	NA	UBX domain-containing protein 11 isoform X1 [Equus caballus]; UBX domain-containing protein 11 isoform X2 [Equus caballus]; UBX domain-containing protein 11 isoform X3 [Equus caballus]; UBX domain-containing protein 11 isoform X4 [Equus caballus]; UBX domain-containing protein 11 isoform X5 [Equus caballus]; UBX domain-containing protein 11 isoform X6 [Equus caballus]; UBX domain-containing prote…	NA	0.0101	1349	1755.39	1433.03	1962.66	1824.84	2093.02
NC_009145.3	29092919	29092997	MS1_peak_2994	RPS6KA1:Other_intron	RPS6KA1:NC_009145.3:29070085-29107036:-:14077	RPS6KA1(RPS6KA1)	NA	NA	NA	ribosomal protein S6 kinase alpha-1 isoform X1 [Equus caballus]; ribosomal protein S6 kinase alpha-1 isoform X2 [Equus caballus]; ribosomal protein S6 kinase alpha-1 isoform X3 [Equus caballus]; ribosomal protein S6 kinase alpha-1 isoform X4 [Equus caballus]	NA	0.0101	1069	1473.25	1209.43	1676.56	1528.57	1693.99
NC_009145.3	29230035	29230151	MS1_peak_3001	ZNF683:First_intron	ZNF683:NC_009145.3:29227299-29238280:+:2794	ZNF683(ZNF683)	NA	NA	NA	LOW QUALITY PROTEIN: tissue-resident T-cell transcription regulator protein ZNF683 [Equus caballus]	zf-C2H2	0.0101	1005	1370.51	1217.57	1538.93	1489.93	1644.3
NC_009145.3	28988785	28989014	MS1_peak_2991	intergenic	ARID1A:NC_009145.3:28917833-28985225:-:-3674	ARID1A(ARID1A)	NA	NA	NA	AT-rich interactive domain-containing protein 1A isoform X1 [Equus caballus]; AT-rich interactive domain-containing protein 1A isoform X2 [Equus caballus]	ARID	0.0101	737	1021.37	838.13	1147.73	1034.07	1249.09
NC_009145.3	29242484	29242535	MS1_peak_3003	CRYBG2:Other_exon	CRYBG2:NC_009145.3:29237850-29272233:+:4659	CRYBG2(CRYBG2)	NA	NA	NA	beta/gamma crystallin domain-containing protein 2 isoform X1 [Equus caballus]; beta/gamma crystallin domain-containing protein 2 isoform X2 [Equus caballus]; beta/gamma crystallin domain-containing protein 2 isoform X3 [Equus caballus]; beta/gamma crystallin domain-containing protein 2 isoform X4 [Equus caballus]; beta/gamma crystallin domain-containing protein 2 isoform X5 [Equus caballus]	NA	0.0101	605	856.85	697.88	961.73	893.81	999.88
NC_009145.3	29231494	29231644	MS1_peak_3002	ZNF683:Other_exon	ZNF683:NC_009145.3:29227299-29238280:+:4270	ZNF683(ZNF683)	NA	NA	NA	LOW QUALITY PROTEIN: tissue-resident T-cell transcription regulator protein ZNF683 [Equus caballus]	zf-C2H2	0.0101	1001	1485.9	1187.75	1835.88	1486.35	1602.25
NC_009145.3	29225071	29225200	MS1_peak_3000	ZNF683:Promoter_2kb_3kb	ZNF683:NC_009145.3:29227299-29238280:+:-2163	ZNF683(ZNF683)	NA	NA	NA	LOW QUALITY PROTEIN: tissue-resident T-cell transcription regulator protein ZNF683 [Equus caballus]	zf-C2H2	0.0101	343	475.7	401.79	575.54	528.85	543.51
NC_009145.3	29287179	29287599	MS1_peak_3007	UBXN11:Other_intron	CD52:NC_009145.3:29273652-29281472:-:-5917	CD52(CD52)	34;GO:0005575,cellular_component cellular_component;GO:0005576,cellular_component extracellular region;GO:0005623,cellular_component cell;GO:0005886,cellular_component plasma membrane;GO:0006873,biological_process cellular ion homeostasis;GO:0006874,biological_process cellular calcium ion homeostasis;GO:0006875,biological_process cellular metal ion homeostasis;GO:0007204,biological_process positi…	NA	NA	CAMPATH-1 antigen isoform X1 [Equus caballus]; CAMPATH-1 antigen isoform X2 [Equus caballus]; CAMPATH-1 antigen precursor [Equus caballus]	NA	0.0102	428	553.12	437.7	606.4	615.44	660.47
NC_009145.3	29490511	29490662	MS1_peak_3021	intergenic	SLC30A2:NC_009145.3:29480985-29489811:+:9601	SLC30A2(SLC30A2)	NA	NA	NA	proton-coupled zinc antiporter SLC30A2 isoform X1 [Equus caballus]; proton-coupled zinc antiporter SLC30A2 isoform X2 [Equus caballus]; proton-coupled zinc antiporter SLC30A2 isoform X3 [Equus caballus]; proton-coupled zinc antiporter SLC30A2 isoform X4 [Equus caballus]	NA	0.0102	706	1497.07	1323.94	1783.33	1569.36	1789.54
NC_009154.3	25911521	25911822	MS1_peak_15315	PDK2:Other_intron	PDK2:NC_009154.3:25904930-25920623:+:6741	PDK2(PDK2)	NA	NA	NA	pyruvate dehydrogenase kinase, isozyme 2 [Equus caballus]	NA	0.0102	6	9.68	10.16	59.22	25.76	5.35
NC_009154.3	25972886	25973029	MS1_peak_15321	SGCA:Other_intron	SGCA:NC_009154.3:25970089-25979432:+:2868	SGCA(SGCA)	NA	NA	NA	alpha-sarcoglycan [Equus caballus]	NA	0.0103	65	32.01	47.43	25.86	25.05	13
NC_009154.3	25981818	25981881	MS1_peak_15322	intergenic	H1-9:NC_009154.3:25974942-25977094:-:-4755	H1-9(H1-9)	NA	NA	NA	spermatid-specific linker histone H1-like protein [Equus caballus]	NA	0.0103	221	61.04	94.18	77.57	52.24	47.39
NC_009145.3	29689864	29690155	MS1_peak_3031	SELENON:Other_intron	MTFR1L:NC_009145.3:29664076-29681405:-:-8604	MTFR1L(MTFR1L)	NA	NA	NA	mitochondrial fission regulator 1-like [Equus caballus]	NA	0.0103	548	217.38	309.64	170.16	265.5	204.87
NC_009145.3	29876259	29876702	MS1_peak_3039	intergenic	LOC111772407:NC_009145.3:29904985-29910836:+:-28504	LOC111772407(LOC111772407)	NA	NA	NA	NA	NA	0.0103	1043	1299.05	1174.2	1553.95	1390.45	1557.15
NC_009145.3	29936052	29936200	MS1_peak_3045	LOC111772409:First_exon	LOC111772409:NC_009145.3:29925066-29938285:+:11060	LOC111772409(LOC111772409)	NA	NA	NA	NA	NA	0.0103	1039	1324.36	1164.04	1425.49	1420.51	1764.31
NC_009145.3	29932066	29932364	MS1_peak_3044	LOC111772409:First_exon	LOC111772409:NC_009145.3:29925066-29938285:+:7149	LOC111772409(LOC111772409)	NA	NA	NA	NA	NA	0.0103	581	710.94	661.97	871.64	734.23	973.12
NC_009145.3	29883424	29883728	MS1_peak_3040	LDLRAP1:Other_intron	LOC111772407:NC_009145.3:29904985-29910836:+:-21408	LOC111772407(LOC111772407)	NA	NA	NA	NA	NA	0.0103	980	1424.86	1191.82	1528.92	1488.49	1753.61
NC_009145.3	29746397	29746608	MS1_peak_3033	MAN1C1:Other_intron	LOC102148703:NC_009145.3:29699614-29713204:+:46888	LOC102148703(LOC102148703)	NA	NA	NA	NA	NA	0.0103	509	782.41	640.97	897.5	795.77	918.09
NC_009154.3	26210489	26210619	MS1_peak_15329	CHAD:five_prime_UTR;ACSF2:Other_intron;CHAD:First_exon	CHAD:NC_009154.3:26197199-26210838:-:283	CHAD(CHAD)	NA	NA	NA	chondroadherin [Equus caballus]	NA	0.0104	73	77.42	69.11	41.71	46.52	29.05
NC_009145.3	30334513	30334650	MS1_peak_3053	RUNX3:Promoter_0kb_1kb	RUNX3:NC_009145.3:30334661-30397540:+:-79	RUNX3(RUNX3)	NA	NA	NA	runt-related transcription factor 3 [Equus caballus]	Runt	0.0104	519	704.99	644.35	874.15	722.06	893.62
NC_009145.3	30367781	30367941	MS1_peak_3055	RUNX3:Other_intron	RUNX3:NC_009145.3:30334661-30397540:+:33200	RUNX3(RUNX3)	NA	NA	NA	runt-related transcription factor 3 [Equus caballus]	Runt	0.0104	750	1074.97	868.62	1145.23	1104.21	1332.41
NC_009145.3	30523939	30524090	MS1_peak_3060	intergenic	LOC111772411:NC_009145.3:30525984-30527531:-:3516	LOC111772411(LOC111772411)	NA	NA	NA	NA	NA	0.0104	1291	2040.51	1606.48	2367.2	2041.67	2257.37
NC_009145.3	30941625	30941801	MS1_peak_3071	intergenic	IFNLR1:NC_009145.3:30958701-30980126:+:-16987	IFNLR1(IFNLR1)	NA	NA	NA	LOW QUALITY PROTEIN: interferon lambda receptor 1 [Equus caballus]	NA	0.0105	536	768.26	621.32	861.64	786.47	917.32
NC_009145.3	30959269	30959319	MS1_peak_3074	IFNLR1:First_intron	IFNLR1:NC_009145.3:30958701-30980126:+:593	IFNLR1(IFNLR1)	NA	NA	NA	LOW QUALITY PROTEIN: interferon lambda receptor 1 [Equus caballus]	NA	0.0105	900	1357.12	1105.77	1490.55	1404.05	1577.79
NC_009145.3	31167417	31167557	MS1_peak_3080	intergenic	CNR2:NC_009145.3:31173611-31199837:+:-6123	CNR2(CNR2)	133;GO:0001975,biological_process response to amphetamine;GO:0002237,biological_process response to molecule of bacterial origin;GO:0002376,biological_process immune system process;GO:0002682,biological_process regulation of immune system process;GO:0002683,biological_process negative regulation of immune system process;GO:0002694,biological_process regulation of leukocyte activation;GO:0002695,b…	CNR2; cannabinoid receptor 2; K04278	map04080	cannabinoid receptor 2 [Equus caballus]; cannabinoid receptor 2 isoform X1 [Equus caballus]	NA	0.0105	1643	2395.61	1861.92	2508.17	2539.74	2774.9
NC_009145.3	31049322	31049436	MS1_peak_3075	MYOM3:Other_intron	LOC111772414:NC_009145.3:31059524-31067038:-:17658	LOC111772414(LOC111772414)	NA	NA	NA	NA	NA	0.0105	1285	1975.75	1566.51	2126.15	2002.31	2351.4
NC_009145.3	30941836	30941850	MS1_peak_3072	intergenic	IFNLR1:NC_009145.3:30958701-30980126:+:-16857	IFNLR1(IFNLR1)	NA	NA	NA	LOW QUALITY PROTEIN: interferon lambda receptor 1 [Equus caballus]	NA	0.0105	595	903.01	822.55	1040.13	951.06	1136.71
NC_009145.3	31210158	31210331	MS1_peak_3083	FUCA1:Other_intron	FUCA1:NC_009145.3:31201423-31214362:+:8821	FUCA1(FUCA1)	NA	NA	NA	tissue alpha-L-fucosidase isoform X1 [Equus caballus]; tissue alpha-L-fucosidase isoform X2 [Equus caballus]	NA	0.0105	244	378.92	245.95	431.23	392.16	428.85
NC_009145.3	31495022	31495024	MS1_peak_3092	ID3:Other_intron	ID3:NC_009145.3:31493921-31495515:+:1102	ID3(ID3)	NA	NA	NA	DNA-binding protein inhibitor ID-3 [Equus caballus]	bHLH	0.0105	513	907.47	567.79	703.99	1074.86	1148.18
NC_009145.3	32179216	32179545	MS1_peak_3115	EPHB2:First_intron	EPHB2:NC_009145.3:31999074-32180037:-:656	EPHB2(EPHB2)	NA	NA	NA	ephrin type-B receptor 2 isoform X1 [Equus caballus]; ephrin type-B receptor 2 isoform X2 [Equus caballus]; ephrin type-B receptor 2 isoform X3 [Equus caballus]	NA	0.0106	610	878.44	797.48	1059.32	933.17	1038.87
NC_009145.3	32232496	32232621	MS1_peak_3116	C1QC:First_exon;C1QC:five_prime_UTR	C1QC:NC_009145.3:32228149-32232652:-:93	C1QC(C1QC)	NA	NA	NA	complement C1q subcomponent subunit C [Equus caballus]	NA	0.0106	370	576.94	436.34	566.36	604.7	767.49
NC_009145.3	32050800	32051069	MS1_peak_3112	EPHB2:Other_intron	LACTBL1:NC_009145.3:31962721-31974355:+:88213	LACTBL1(LACTBL1)	NA	NA	NA	putative beta-lactamase-like 1 [Equus caballus]	NA	0.0106	176	204.72	153.8	208.53	220.41	465.54
NC_009145.3	33229666	33229902	MS1_peak_3134	ECE1:First_intron	LOC111772423:NC_009145.3:33221922-33225307:-:-4477	LOC111772423(LOC111772423)	NA	NA	NA	NA	NA	0.0107	366	463.79	447.86	559.69	527.41	616.13
NC_009145.3	33036884	33037131	MS1_peak_3127	RAP1GAP:Promoter_0kb_1kb	RAP1GAP:NC_009145.3:33037220-33102727:+:-212	RAP1GAP(RAP1GAP)	NA	NA	NA	rap1 GTPase-activating protein 1 isoform X1 [Equus caballus]; rap1 GTPase-activating protein 1 isoform X2 [Equus caballus]; rap1 GTPase-activating protein 1 isoform X3 [Equus caballus]	NA	0.0107	853	1364.56	1117.29	1570.63	1346.8	1599.96
NC_009145.3	32925061	32925185	MS1_peak_3125	LDLRAD2:Other_intron	LDLRAD2:NC_009145.3:32917593-32932918:-:7794	LDLRAD2(LDLRAD2)	NA	NA	NA	low-density lipoprotein receptor class A domain-containing protein 2 [Equus caballus]	NA	0.0107	236	253.11	189.04	310.29	309.15	344
NC_009154.3	26574611	26575059	MS1_peak_15343	intergenic	LOC102147618:NC_009154.3:26605646-26609058:+:-30810	LOC102147618(LOC102147618)	NA	NA	NA	NA	NA	0.0107	4	8.19	18.29	14.18	29.34	50.45
NC_009145.3	34589773	34589951	MS1_peak_3154	NBL1:First_intron	NBL1:NC_009145.3:34580622-34592136:-:2273	NBL1(NBL1)	NA	NA	NA	neuroblastoma suppressor of tumorigenicity 1 [Equus caballus]	NA	0.0108	1070	1355.63	1196.56	1548.11	1409.06	1730.68
NC_009145.3	34397374	34397632	MS1_peak_3146	OTUD3:Other_exon	OTUD3:NC_009145.3:34382835-34411717:-:14213	OTUD3(OTUD3)	NA	NA	NA	OTU domain-containing protein 3 isoform X1 [Equus caballus]; OTU domain-containing protein 3 isoform X2 [Equus caballus]	NA	0.0108	644	833.77	773.09	928.36	901.68	1134.42
NC_009145.3	34427362	34427550	MS1_peak_3149	LOC111772429:Promoter_0kb_1kb	LOC111772429:NC_009145.3:34420932-34426874:-:-582	LOC111772429(LOC111772429)	NA	NA	NA	NA	NA	0.0108	557	836.75	647.74	950.05	840.86	947.13
NC_009145.3	33903623	33903723	MS1_peak_3143	intergenic	CAMK2N1:NC_009145.3:33911332-33914878:+:-7658	CAMK2N1(CAMK2N1)	NA	NA	NA	calcium/calmodulin-dependent protein kinase II inhibitor 1 [Equus caballus]	NA	0.0108	1105	1966.81	1672.88	2287.13	1915.01	2440.84
NC_009154.3	26770894	26771043	MS1_peak_15354	NME1:Other_intron	NME1:NC_009154.3:26767487-26776489:+:3481	NME1(NME1)	354;GO:0000166,molecular_function nucleotide binding;GO:0000287,molecular_function magnesium ion binding;GO:0000976,molecular_function transcription regulatory region sequence-specific DNA binding;GO:0000977,molecular_function RNA polymerase II regulatory region sequence-specific DNA binding;GO:0001012,molecular_function RNA polymerase II regulatory region DNA binding;GO:0001067,molecular_functio…	ndk, NME; nucleoside-diphosphate kinase [EC:2.7.4.6]; K00940	map00230,map00240,map00983	nucleoside diphosphate kinase A [Equus caballus]; nucleoside diphosphate kinase A isoform X1 [Equus caballus]	TF_others	0.0109	28	56.58	46.75	26.69	14.31	17.58
NC_009145.3	34783263	34783408	MS1_peak_3159	CAPZB:Other_intron	LOC111772432:NC_009145.3:34816822-34820727:+:-33486	LOC111772432(LOC111772432)	NA	NA	NA	NA	NA	0.0109	892	1491.86	1192.5	1704.92	1513.54	1648.12
NC_009145.3	35028849	35028922	MS1_peak_3172	UBR4:Other_exon	UBR4:NC_009145.3:34948705-35076372:+:80180	UBR4(UBR4)	NA	NA	NA	E3 ubiquitin-protein ligase UBR4 isoform X1 [Equus caballus]; E3 ubiquitin-protein ligase UBR4 isoform X2 [Equus caballus]; E3 ubiquitin-protein ligase UBR4 isoform X3 [Equus caballus]; E3 ubiquitin-protein ligase UBR4 isoform X4 [Equus caballus]; E3 ubiquitin-protein ligase UBR4 isoform X5 [Equus caballus]; E3 ubiquitin-protein ligase UBR4 isoform X6 [Equus caballus]; E3 ubiquitin-protein ligase…	NA	0.0109	316	438.48	310.32	464.6	502.37	500.7
NC_009154.3	28851497	28851550	MS1_peak_15358	intergenic	KIF2B:NC_009154.3:29092219-29096394:+:-240695	KIF2B(KIF2B)	NA	NA	NA	kinesin-like protein KIF2B isoform X1 [Equus caballus]; kinesin-like protein KIF2B isoform X2 [Equus caballus]	NA	0.011	25	23.08	30.49	15.85	7.16	6.88
NC_009145.3	36609213	36609364	MS1_peak_3194	PADI1:First_exon	PADI1:NC_009145.3:36575139-36609642:-:353	PADI1(PADI1)	NA	NA	NA	protein-arginine deiminase type-1 isoform X1 [Equus caballus]; protein-arginine deiminase type-1 isoform X2 [Equus caballus]	NA	0.011	769	1031.05	902.5	1245.33	1082.02	1185.64
NC_009145.3	36290827	36290977	MS1_peak_3181	ARHGEF10L:Other_intron	LOC111772436:NC_009145.3:36325755-36341029:+:-34852	LOC111772436(LOC111772436)	NA	NA	NA	NA	NA	0.011	1149	1517.17	1124.06	1569.79	1597.27	1797.18
NC_009145.3	36416043	36416047	MS1_peak_3188	intergenic	RCC2:NC_009145.3:36430915-36455031:+:-14869	RCC2(RCC2)	NA	NA	NA	protein RCC2 [Equus caballus]	NA	0.011	886	1248.43	1040.05	1375.45	1285.26	1508.23
NC_009145.3	36290536	36290585	MS1_peak_3180	ARHGEF10L:Other_intron	LOC111772436:NC_009145.3:36325755-36341029:+:-35194	LOC111772436(LOC111772436)	NA	NA	NA	NA	NA	0.011	1491	2200.57	1739.28	2493.99	2208.41	2507.34
NC_009145.3	36320862	36321582	MS1_peak_3182	ARHGEF10L:Other_intron	LOC111772436:NC_009145.3:36325755-36341029:+:-4532	LOC111772436(LOC111772436)	NA	NA	NA	NA	NA	0.011	446	598.53	504.78	682.3	629.75	742.27
NC_009154.3	28854153	28854426	MS1_peak_15359	intergenic	KIF2B:NC_009154.3:29092219-29096394:+:-237929	KIF2B(KIF2B)	NA	NA	NA	kinesin-like protein KIF2B isoform X1 [Equus caballus]; kinesin-like protein KIF2B isoform X2 [Equus caballus]	NA	0.011	9	8.19	7.45	24.19	29.34	14.52
NC_009145.3	36824136	36824457	MS1_peak_3205	CROCC:Other_intron	CROCC:NC_009145.3:36804048-36852390:-:28093	CROCC(CROCC)	NA	NA	NA	rootletin isoform X1 [Equus caballus]; rootletin isoform X2 [Equus caballus]; rootletin isoform X3 [Equus caballus]	NA	0.0111	935	1042.22	905.89	1331.24	1106.35	1239.91
NC_009145.3	36730622	36730727	MS1_peak_3199	intergenic	SDHB:NC_009145.3:36736395-36769151:+:-5720	SDHB(SDHB)	121;GO:0000104,molecular_function succinate dehydrogenase activity;GO:0003674,molecular_function molecular_function;GO:0003824,molecular_function catalytic activity;GO:0005488,molecular_function binding;GO:0005575,cellular_component cellular_component;GO:0005622,cellular_component intracellular;GO:0005623,cellular_component cell;GO:0005634,cellular_component nucleus;GO:0005654,cellular_component …	SDHB, SDH2; succinate dehydrogenase (ubiquinone) iron-sulfur subunit [EC:1.3.5.1]; K00235	map00020,map00190,map04714,map04932,map05010,map05012,map05014,map05016,map05020	succinate dehydrogenase [ubiquinone] iron-sulfur subunit, mitochondrial [Equus caballus]	NA	0.0111	882	1112.19	952.64	1226.14	1185.07	1385.15
NC_009145.3	36782732	36782978	MS1_peak_3202	ATP13A2:Other_intron	ATP13A2:NC_009145.3:36775263-36793510:+:7592	ATP13A2(ATP13A2)	NA	NA	NA	polyamine-transporting ATPase 13A2 isoform X1 [Equus caballus]; polyamine-transporting ATPase 13A2 isoform X2 [Equus caballus]; polyamine-transporting ATPase 13A2 isoform X3 [Equus caballus]; polyamine-transporting ATPase 13A2 isoform X4 [Equus caballus]	NA	0.0111	491	661.81	554.24	698.15	731.37	827.12
NC_009145.3	36821373	36821416	MS1_peak_3204	CROCC:Other_intron	MFAP2:NC_009145.3:36795555-36802856:+:25839	MFAP2(MFAP2)	NA	NA	NA	microfibrillar-associated protein 2 isoform X1 [Equus caballus]; microfibrillar-associated protein 2 isoform X2 [Equus caballus]; microfibrillar-associated protein 2 isoform X3 [Equus caballus]	NA	0.0111	569	919.38	718.89	1033.46	928.16	1030.46
NC_009145.3	37256897	37257241	MS1_peak_3224	ZBTB17:Other_intron	ZBTB17:NC_009145.3:37232276-37265298:+:24793	ZBTB17(ZBTB17)	153;GO:0000976,molecular_function transcription regulatory region sequence-specific DNA binding;GO:0000977,molecular_function RNA polymerase II regulatory region sequence-specific DNA binding;GO:0000978,molecular_function RNA polymerase II proximal promoter sequence-specific DNA binding;GO:0000981,molecular_function DNA-binding transcription factor activity, RNA polymerase II-specific;GO:0000982,…	ZBTB17, MIZ1; zinc finger and BTB domain-containing protein 17; K10500	map04110,map05200,map05202,map05222	zinc finger and BTB domain-containing protein 17 isoform X1 [Equus caballus]; zinc finger and BTB domain-containing protein 17 isoform X2 [Equus caballus]; zinc finger and BTB domain-containing protein 17 isoform X3 [Equus caballus]; zinc finger and BTB domain-containing protein 17 isoform X4 [Equus caballus]	ZBTB	0.0112	1156	1491.11	1215.53	1635.69	1545.74	1814.77
NC_009145.3	37106731	37106888	MS1_peak_3219	LOC111772437:Other_exon	LOC111772437:NC_009145.3:37104208-37107804:+:2601	LOC111772437(LOC111772437)	NA	NA	NA	NA	NA	0.0112	730	1033.28	898.44	1184.44	1117.09	1177.99
NC_009145.3	37166140	37166163	MS1_peak_3221	LOC111772438:First_exon	LOC111772438:NC_009145.3:37161557-37169990:-:3838	LOC111772438(LOC111772438)	NA	NA	NA	NA	NA	0.0112	238	304.48	254.76	391.2	354.95	358.52
NC_009145.3	38188664	38188745	MS1_peak_3251	KAZN:First_intron	KAZN:NC_009145.3:37900628-38337189:-:148484	KAZN(KAZN)	NA	NA	NA	kazrin isoform X1 [Equus caballus]; kazrin isoform X2 [Equus caballus]; kazrin isoform X3 [Equus caballus]; kazrin isoform X4 [Equus caballus]	NA	0.0113	1004	1271.5	1059.69	1392.96	1406.91	1457.01
NC_009145.3	38018420	38018924	MS1_peak_3247	KAZN:First_intron	LOC111770164:NC_009145.3:37899075-37900304:-:-118368	LOC111770164(LOC111770164)	NA	NA	NA	NA	NA	0.0113	1840	2601.82	2227.8	2990.28	2602	3264.13
NC_009145.3	37989753	37990217	MS1_peak_3246	KAZN:Other_intron	LOC111770164:NC_009145.3:37899075-37900304:-:-89681	LOC111770164(LOC111770164)	NA	NA	NA	NA	NA	0.0113	1063	1619.16	1281.93	1737.45	1628.76	1927.9
NC_009154.3	30231159	30231309	MS1_peak_15370	HLF:Other_intron	LOC102148154:NC_009154.3:30235761-30244492:-:13257	LOC102148154(LOC102148154)	NA	NA	NA	NA	NA	0.0113	10	20.84	16.94	33.36	46.52	31.34
NC_009145.3	40068481	40068648	MS1_peak_3283	MTHFR:Other_intron	MTHFR:NC_009145.3:40055952-40070617:+:12612	MTHFR(MTHFR)	NA	NA	NA	methylenetetrahydrofolate reductase (NADPH) isoform X1 [Equus caballus]; methylenetetrahydrofolate reductase (NADPH) isoform X2 [Equus caballus]	NA	0.0114	889	1069.76	972.29	1232.81	1139.27	1386.68
NC_009145.3	39776013	39776185	MS1_peak_3269	intergenic	TNFRSF1B:NC_009145.3:39737050-39770700:-:-5399	TNFRSF1B(TNFRSF1B)	NA	NA	NA	tumor necrosis factor receptor superfamily member 1B isoform X1 [Equus caballus]; tumor necrosis factor receptor superfamily member 1B isoform X2 [Equus caballus]; tumor necrosis factor receptor superfamily member 1B isoform X3 [Equus caballus]	NA	0.0114	298	297.78	376.04	471.27	569.64	351.64
NC_009154.3	31781343	31781488	MS1_peak_15384	intergenic	LOC106783365:NC_009154.3:31782484-31803394:-:21978	LOC106783365(LOC106783365)	NA	NA	NA	NA	NA	0.0115	88	24.57	42.01	15.01	32.2	13.76
NC_009145.3	40383537	40383630	MS1_peak_3301	LOC111772445:Other_exon	LOC111772445:NC_009145.3:40380779-40386249:-:2665	LOC111772445(LOC111772445)	NA	NA	NA	NA	NA	0.0115	852	1022.12	929.6	1121.88	1155.73	1294.95
NC_009145.3	40114545	40114778	MS1_peak_3293	intergenic	LOC111772442:NC_009145.3:40109169-40111759:+:5492	LOC111772442(LOC111772442)	NA	NA	NA	NA	NA	0.0115	687	864.3	703.3	974.24	951.06	970.83
NC_009145.3	40422507	40423015	MS1_peak_3303	intergenic	LOC111772446:NC_009145.3:40424005-40428451:-:5689	LOC111772446(LOC111772446)	NA	NA	NA	NA	NA	0.0115	1537	2113.47	1698.63	2307.98	2156.17	2532.57
NC_009145.3	40088331	40088481	MS1_peak_3287	C2H1orf167:First_intron	C2H1orf167:NC_009145.3:40070057-40089167:-:760	C2H1orf167(C2H1orf167)	NA	NA	NA	uncharacterized protein C1orf167 homolog isoform X1 [Equus caballus]; uncharacterized protein C1orf167 homolog isoform X2 [Equus caballus]	NA	0.0115	647	1001.27	798.16	1091.02	1020.48	1164.23
NC_009145.3	40122083	40122311	MS1_peak_3294	DRAXIN:Other_exon;DRAXIN:three_prime_UTR	LOC111772442:NC_009145.3:40109169-40111759:+:13028	LOC111772442(LOC111772442)	NA	NA	NA	NA	NA	0.0115	478	742.21	656.55	874.98	800.78	850.82
NC_009145.3	40173250	40173290	MS1_peak_3299	FBXO2:Other_exon	FBXO2:NC_009145.3:40170049-40175482:+:3221	FBXO2(FBXO2)	NA	NA	NA	F-box only protein 2 isoform X1 [Equus caballus]; F-box only protein 2 isoform X2 [Equus caballus]; F-box only protein 2 isoform X3 [Equus caballus]	NA	0.0115	559	923.85	673.49	955.06	938.18	1048.8
NC_009154.3	31772657	31772790	MS1_peak_15383	intergenic	LOC106783365:NC_009154.3:31782484-31803394:-:30670	LOC106783365(LOC106783365)	NA	NA	NA	NA	NA	0.0115	14	30.52	14.23	72.57	33.63	34.4
NC_009154.3	31813493	31813672	MS1_peak_15387	LOC111775673:First_exon;AKAP1:First_intron	LOC111775673:NC_009154.3:31808740-31814001:-:418	LOC111775673(LOC111775673)	NA	NA	NA	NA	NA	0.0116	131	85.61	83.34	48.38	68.7	48.16
NC_009145.3	40751515	40751784	MS1_peak_3310	intergenic	C2H1orf127:NC_009145.3:40709098-40714222:+:42551	C2H1orf127(C2H1orf127)	NA	NA	NA	LOW QUALITY PROTEIN: uncharacterized protein C1orf127 homolog [Equus caballus]	NA	0.0116	1021	1406.25	1034.63	1553.11	1401.9	1595.37
NC_009145.3	40848417	40848546	MS1_peak_3317	CASZ1:First_intron	CASZ1:NC_009145.3:40832154-40983586:+:16327	CASZ1(CASZ1)	NA	NA	NA	zinc finger protein castor homolog 1 isoform X1 [Equus caballus]; zinc finger protein castor homolog 1 isoform X2 [Equus caballus]; zinc finger protein castor homolog 1 isoform X3 [Equus caballus]	TF_others	0.0116	1039	1504.51	1195.88	1604.83	1591.54	1705.45
NC_009145.3	40894774	40894954	MS1_peak_3319	CASZ1:Other_intron	CASZ1:NC_009145.3:40832154-40983586:+:62710	CASZ1(CASZ1)	NA	NA	NA	zinc finger protein castor homolog 1 isoform X1 [Equus caballus]; zinc finger protein castor homolog 1 isoform X2 [Equus caballus]; zinc finger protein castor homolog 1 isoform X3 [Equus caballus]	TF_others	0.0116	944	1274.48	1042.08	1499.73	1260.21	1502.11
NC_009145.3	40850750	40850900	MS1_peak_3318	CASZ1:First_intron	CASZ1:NC_009145.3:40832154-40983586:+:18671	CASZ1(CASZ1)	NA	NA	NA	zinc finger protein castor homolog 1 isoform X1 [Equus caballus]; zinc finger protein castor homolog 1 isoform X2 [Equus caballus]; zinc finger protein castor homolog 1 isoform X3 [Equus caballus]	TF_others	0.0116	700	1060.83	909.96	1173.59	1157.16	1206.28
NC_009145.3	40846428	40846572	MS1_peak_3315	CASZ1:First_intron	CASZ1:NC_009145.3:40832154-40983586:+:14346	CASZ1(CASZ1)	NA	NA	NA	zinc finger protein castor homolog 1 isoform X1 [Equus caballus]; zinc finger protein castor homolog 1 isoform X2 [Equus caballus]; zinc finger protein castor homolog 1 isoform X3 [Equus caballus]	TF_others	0.0116	265	380.41	283.9	456.26	432.24	405.15
NC_009145.3	40916697	40916932	MS1_peak_3320	CASZ1:Other_intron	CASZ1:NC_009145.3:40832154-40983586:+:84660	CASZ1(CASZ1)	NA	NA	NA	zinc finger protein castor homolog 1 isoform X1 [Equus caballus]; zinc finger protein castor homolog 1 isoform X2 [Equus caballus]; zinc finger protein castor homolog 1 isoform X3 [Equus caballus]	TF_others	0.0116	200	192.07	113.15	225.21	307.72	255.32
NC_009154.3	31825718	31825897	MS1_peak_15389	AKAP1:Other_intron	LOC111775673:NC_009154.3:31808740-31814001:-:-11806	LOC111775673(LOC111775673)	NA	NA	NA	NA	NA	0.0116	14	5.21	6.78	27.53	16.46	27.52
NC_009154.3	32416768	32416944	MS1_peak_15397	intergenic	CCDC182:NC_009154.3:32386067-32386929:-:-29927	CCDC182(CCDC182)	NA	NA	NA	coiled-coil domain-containing protein 182 [Equus caballus]	NA	0.0117	81	84.87	121.96	37.53	66.55	52.75
NC_009145.3	41617695	41617764	MS1_peak_3346	CTNNBIP1:Other_intron	LOC111772454:NC_009145.3:41646794-41648907:-:31177	LOC111772454(LOC111772454)	NA	NA	NA	NA	NA	0.0117	687	836.75	745.99	895	936.03	1108.43
NC_009145.3	40990511	40990660	MS1_peak_3330	PEX14:Other_intron	LOC111772450:NC_009145.3:41017165-41034767:+:-26579	LOC111772450(LOC111772450)	NA	NA	NA	NA	NA	0.0117	602	704.99	542.72	717.33	805.79	914.26
NC_009145.3	40983262	40983412	MS1_peak_3328	CASZ1:three_prime_UTR;CASZ1:Other_exon	LOC111772450:NC_009145.3:41017165-41034767:+:-33827	LOC111772450(LOC111772450)	NA	NA	NA	NA	NA	0.0117	318	495.05	400.43	606.4	470.16	623.78
NC_009154.3	32020363	32020537	MS1_peak_15394	MSI2:Other_intron	MSI2:NC_009154.3:31945730-32334995:+:74720	MSI2(MSI2)	NA	NA	NA	RNA-binding protein Musashi homolog 2 isoform X1 [Equus caballus]; RNA-binding protein Musashi homolog 2 isoform X10 [Equus caballus]; RNA-binding protein Musashi homolog 2 isoform X11 [Equus caballus]; RNA-binding protein Musashi homolog 2 isoform X12 [Equus caballus]; RNA-binding protein Musashi homolog 2 isoform X13 [Equus caballus]; RNA-binding protein Musashi homolog 2 isoform X14 [Equus cab…	NA	0.0117	10	38.71	42.69	56.72	59.4	92.5
NC_009145.3	41765852	41765944	MS1_peak_3359	PIK3CD:First_intron	PIK3CD:NC_009145.3:41715652-41767372:-:1473	PIK3CD(PIK3CD)	NA	NA	NA	phosphatidylinositol 4,5-bisphosphate 3-kinase catalytic subunit delta isoform isoform X1 [Equus caballus]; phosphatidylinositol 4,5-bisphosphate 3-kinase catalytic subunit delta isoform isoform X2 [Equus caballus]; phosphatidylinositol 4,5-bisphosphate 3-kinase catalytic subunit delta isoform isoform X3 [Equus caballus]	NA	0.0118	913	1162.07	897.08	1301.21	1230.16	1296.48
NC_009145.3	41766031	41766137	MS1_peak_3360	PIK3CD:First_intron	PIK3CD:NC_009145.3:41715652-41767372:-:1287	PIK3CD(PIK3CD)	NA	NA	NA	phosphatidylinositol 4,5-bisphosphate 3-kinase catalytic subunit delta isoform isoform X1 [Equus caballus]; phosphatidylinositol 4,5-bisphosphate 3-kinase catalytic subunit delta isoform isoform X2 [Equus caballus]; phosphatidylinositol 4,5-bisphosphate 3-kinase catalytic subunit delta isoform isoform X3 [Equus caballus]	NA	0.0118	1204	1766.56	1542.11	1953.48	1887.81	2095.31
NC_009145.3	42008770	42008967	MS1_peak_3368	SPSB1:First_intron;LOC111770413:Other_exon	LOC111770413:NC_009145.3:42006674-42023665:+:2194	LOC111770413(LOC111770413)	NA	NA	NA	uncharacterized protein [Equus caballus]	NA	0.0118	560	807.72	594.22	884.16	878.78	841.64
NC_009145.3	42023802	42024000	MS1_peak_3369	SPSB1:First_intron	LOC111770413:NC_009145.3:42006674-42023665:+:17227	LOC111770413(LOC111770413)	NA	NA	NA	uncharacterized protein [Equus caballus]	NA	0.0118	887	1328.08	1162.68	1458.02	1352.53	1712.33
NC_009145.3	42024284	42024538	MS1_peak_3370	SPSB1:First_intron	LOC111770413:NC_009145.3:42006674-42023665:+:17737	LOC111770413(LOC111770413)	NA	NA	NA	uncharacterized protein [Equus caballus]	NA	0.0118	841	1369.03	1069.86	1509.74	1381.87	1526.57
NC_009145.3	41660418	41660675	MS1_peak_3353	CLSTN1:First_intron	CLSTN1:NC_009145.3:41649122-41715581:+:11424	CLSTN1(CLSTN1)	NA	NA	NA	calsyntenin-1 isoform X1 [Equus caballus]; calsyntenin-1 isoform X2 [Equus caballus]; calsyntenin-1 isoform X3 [Equus caballus]; calsyntenin-1 isoform X4 [Equus caballus]	NA	0.0118	753	1570.77	1050.21	1630.68	1518.55	1683.28
NC_009154.3	32483420	32483659	MS1_peak_15401	CUEDC1:Other_intron	LOC102148690:NC_009154.3:32463072-32471739:+:20467	LOC102148690(LOC102148690)	NA	NA	NA	NA	NA	0.0119	172	110.92	114.51	59.22	103.77	59.63
NC_009145.3	42920943	42921093	MS1_peak_3401	intergenic	LOC106782825:NC_009145.3:42906928-42914638:+:14090	LOC106782825(LOC106782825)	NA	NA	NA	NA	NA	0.0119	600	701.26	640.29	754.87	836.56	902.03
NC_009145.3	42804846	42805122	MS1_peak_3395	RERE:Other_intron	SLC45A1:NC_009145.3:42817573-42838753:-:33768	SLC45A1(SLC45A1)	NA	NA	NA	proton-associated sugar transporter A [Equus caballus]	NA	0.0119	551	581.41	502.75	719.84	642.63	743.79
NC_009145.3	43059575	43059602	MS1_peak_3408	intergenic	ERRFI1:NC_009145.3:43041498-43055351:+:18090	ERRFI1(ERRFI1)	NA	NA	NA	ERBB receptor feedback inhibitor 1 [Equus caballus]	NA	0.0119	669	872.48	689.07	1037.63	890.95	977.71
NC_009145.3	42459727	42459797	MS1_peak_3387	RERE:First_intron	RERE:NC_009145.3:42407705-42810471:+:52057	RERE(RERE)	NA	NA	NA	arginine-glutamic acid dipeptide repeats protein isoform X1 [Equus caballus]; arginine-glutamic acid dipeptide repeats protein isoform X2 [Equus caballus]; arginine-glutamic acid dipeptide repeats protein isoform X3 [Equus caballus]; arginine-glutamic acid dipeptide repeats protein isoform X4 [Equus caballus]; arginine-glutamic acid dipeptide repeats protein isoform X5 [Equus caballus]	zf-GATA	0.0119	1052	1287.88	933.67	1311.22	1372.56	1619.07
NC_009145.3	42824019	42824030	MS1_peak_3398	SLC45A1:Other_exon	SLC45A1:NC_009145.3:42817573-42838753:-:14728	SLC45A1(SLC45A1)	NA	NA	NA	proton-associated sugar transporter A [Equus caballus]	NA	0.0119	1120	1627.35	1206.72	1676.56	1704.61	1833.11
NC_009145.3	42951512	42951707	MS1_peak_3403	intergenic	LOC106782825:NC_009145.3:42906928-42914638:+:44681	LOC106782825(LOC106782825)	NA	NA	NA	NA	NA	0.0119	555	792.83	710.08	928.36	800.07	1020.52
NC_009145.3	42805297	42805310	MS1_peak_3396	RERE:Other_intron	SLC45A1:NC_009145.3:42817573-42838753:-:33449	SLC45A1(SLC45A1)	NA	NA	NA	proton-associated sugar transporter A [Equus caballus]	NA	0.0119	2044	3128.14	2459.52	3377.31	3094.35	3822.17
NC_009145.3	42869930	42870034	MS1_peak_3400	intergenic	SLC45A1:NC_009145.3:42817573-42838753:-:-31229	SLC45A1(SLC45A1)	NA	NA	NA	proton-associated sugar transporter A [Equus caballus]	NA	0.0119	369	529.3	409.24	599.72	558.19	603.9
NC_009145.3	42749111	42749343	MS1_peak_3393	RERE:Other_intron;LOC111772460:First_exon	LOC111772460:NC_009145.3:42748477-42755610:+:750	LOC111772460(LOC111772460)	NA	NA	NA	NA	NA	0.0119	352	552.37	371.3	506.3	630.46	656.65
NC_009154.3	32502840	32502939	MS1_peak_15402	CUEDC1:First_intron	LOC102148690:NC_009154.3:32463072-32471739:+:39817	LOC102148690(LOC102148690)	NA	NA	NA	NA	NA	0.012	61	36.48	50.82	28.36	25.05	17.58
NC_009145.3	43186056	43186263	MS1_peak_3413	UTS2:First_intron	UTS2:NC_009145.3:43184141-43191980:+:2018	UTS2(UTS2)	NA	NA	NA	urotensin-2 [Equus caballus]	NA	0.012	1057	1355.63	1201.98	1505.57	1435.54	1716.92
NC_009145.3	43567718	43567819	MS1_peak_3418	CAMTA1:Other_intron	MIR1302-1:NC_009145.3:43700144-43700202:-:132433	MIR1302-1(MIR1302-1)	NA	NA	NA	NA	NA	0.012	875	1214.18	863.88	1252	1233.73	1421.85
NC_009145.3	44356157	44356222	MS1_peak_3430	PLEKHG5:Other_intron	TNFRSF25:NC_009145.3:44365716-44370736:+:-9526	TNFRSF25(TNFRSF25)	NA	NA	NA	tumor necrosis factor receptor superfamily member 25 isoform X1 [Equus caballus]; tumor necrosis factor receptor superfamily member 25 isoform X2 [Equus caballus]; tumor necrosis factor receptor superfamily member 25 isoform X3 [Equus caballus]	NA	0.012	723	1071.25	952.64	1269.51	1089.89	1291.13
NC_009145.3	44381859	44381961	MS1_peak_3434	ESPN:Other_intron	TNFRSF25:NC_009145.3:44365716-44370736:+:16194	TNFRSF25(TNFRSF25)	NA	NA	NA	tumor necrosis factor receptor superfamily member 25 isoform X1 [Equus caballus]; tumor necrosis factor receptor superfamily member 25 isoform X2 [Equus caballus]; tumor necrosis factor receptor superfamily member 25 isoform X3 [Equus caballus]	NA	0.0121	912	1223.12	1088.15	1461.36	1265.94	1449.37
NC_009145.3	44738932	44739079	MS1_peak_3444	KCNAB2:First_intron	KCNAB2:NC_009145.3:44673386-44764480:-:25474	KCNAB2(KCNAB2)	NA	NA	NA	voltage-gated potassium channel subunit beta-2 isoform X1 [Equus caballus]; voltage-gated potassium channel subunit beta-2 isoform X2 [Equus caballus]; voltage-gated potassium channel subunit beta-2 isoform X3 [Equus caballus]; voltage-gated potassium channel subunit beta-2 isoform X4 [Equus caballus]	NA	0.0121	471	582.9	484.45	703.99	610.43	697.16
NC_009145.3	44371692	44371896	MS1_peak_3433	ESPN:Other_exon	TNFRSF25:NC_009145.3:44365716-44370736:+:6078	TNFRSF25(TNFRSF25)	NA	NA	NA	tumor necrosis factor receptor superfamily member 25 isoform X1 [Equus caballus]; tumor necrosis factor receptor superfamily member 25 isoform X2 [Equus caballus]; tumor necrosis factor receptor superfamily member 25 isoform X3 [Equus caballus]	NA	0.0121	524	783.15	600.31	815.76	778.6	985.36
NC_009145.3	46360421	46360569	MS1_peak_3447	intergenic	C2H1orf174:NC_009145.3:46463034-46474446:+:-102538	C2H1orf174(C2H1orf174)	NA	NA	NA	UPF0688 protein C1orf174 homolog [Equus caballus]	NA	0.0121	339	492.82	399.08	541.34	497.36	657.41
NC_009145.3	46794579	46794763	MS1_peak_3469	MEGF6:Other_intron	MIR551A:NC_009145.3:46757809-46757871:+:36862	MIR551A(MIR551A)	NA	NA	NA	NA	NA	0.0123	835	1108.47	880.14	1175.26	1142.85	1362.99
NC_009145.3	46840613	46840773	MS1_peak_3471	ARHGEF16:Other_intron	ARHGEF16:NC_009145.3:46826906-46850802:-:10108	ARHGEF16(ARHGEF16)	NA	NA	NA	rho guanine nucleotide exchange factor 16 [Equus caballus]	NA	0.0123	471	665.53	586.08	829.1	671.25	798.07
NC_009145.3	46788843	46789122	MS1_peak_3468	MEGF6:Other_exon	MIR551A:NC_009145.3:46757809-46757871:+:31173	MIR551A(MIR551A)	NA	NA	NA	NA	NA	0.0123	657	1112.94	861.17	1269.51	1076.3	1247.56
NC_009145.3	47605693	47605964	MS1_peak_3490	LOC111770265:Other_exon	LOC111770265:NC_009145.3:47590798-47608009:-:2180	LOC111770265(LOC111770265)	NA	NA	NA	NA	NA	0.0124	711	922.36	799.51	983.42	1037.65	1108.43
NC_009145.3	47662494	47662644	MS1_peak_3494	PLCH2:Other_intron	PANK4:NC_009145.3:47627592-47645862:+:34977	PANK4(PANK4)	NA	NA	NA	4'-phosphopantetheine phosphatase isoform X1 [Equus caballus]; 4'-phosphopantetheine phosphatase isoform X2 [Equus caballus]	NA	0.0124	1113	1452.4	1095.61	1500.56	1557.19	1685.58
NC_009145.3	47649403	47649621	MS1_peak_3493	PLCH2:Other_exon	PANK4:NC_009145.3:47627592-47645862:+:21920	PANK4(PANK4)	NA	NA	NA	4'-phosphopantetheine phosphatase isoform X1 [Equus caballus]; 4'-phosphopantetheine phosphatase isoform X2 [Equus caballus]	NA	0.0124	1276	1963.83	1595.64	2105.29	1987.28	2359.04
NC_009145.3	47410319	47410422	MS1_peak_3477	intergenic	TTC34:NC_009145.3:47448691-47475189:+:-38320	TTC34(TTC34)	NA	NA	NA	tetratricopeptide repeat protein 34 isoform X1 [Equus caballus]; tetratricopeptide repeat protein 34 isoform X2 [Equus caballus]; tetratricopeptide repeat protein 34 isoform X3 [Equus caballus]; tetratricopeptide repeat protein 34 isoform X4 [Equus caballus]	NA	0.0124	774	1247.68	1004.81	1320.4	1267.37	1489.12
NC_009145.3	47680050	47680210	MS1_peak_3495	PLCH2:Other_intron	PANK4:NC_009145.3:47627592-47645862:+:52538	PANK4(PANK4)	NA	NA	NA	4'-phosphopantetheine phosphatase isoform X1 [Equus caballus]; 4'-phosphopantetheine phosphatase isoform X2 [Equus caballus]	NA	0.0124	215	477.93	413.31	633.09	430.09	636.01
NC_009145.3	47864102	47864419	MS1_peak_3506	SKI:Other_intron	SKI:NC_009145.3:47829111-47906834:-:42573	SKI(SKI)	364;GO:0000122,biological_process negative regulation of transcription by RNA polymerase II;GO:0000902,biological_process cell morphogenesis;GO:0000904,biological_process cell morphogenesis involved in differentiation;GO:0000981,molecular_function DNA-binding transcription factor activity, RNA polymerase II-specific;GO:0001501,biological_process skeletal system development;GO:0001654,biological_p…	SKIL; Ski-like protein; K18499	map04550	ski oncogene [Equus caballus]; ski oncogene isoform X1 [Equus caballus]; ski oncogene isoform X2 [Equus caballus]	NA	0.0125	1937	2744.01	2292.84	3047.84	2832.43	3263.37
NC_009145.3	47864739	47864857	MS1_peak_3507	SKI:Other_intron	SKI:NC_009145.3:47829111-47906834:-:42035	SKI(SKI)	364;GO:0000122,biological_process negative regulation of transcription by RNA polymerase II;GO:0000902,biological_process cell morphogenesis;GO:0000904,biological_process cell morphogenesis involved in differentiation;GO:0000981,molecular_function DNA-binding transcription factor activity, RNA polymerase II-specific;GO:0001501,biological_process skeletal system development;GO:0001654,biological_p…	SKIL; Ski-like protein; K18499	map04550	ski oncogene [Equus caballus]; ski oncogene isoform X1 [Equus caballus]; ski oncogene isoform X2 [Equus caballus]	NA	0.0125	1066	1761.35	1328.01	1876.75	1786.91	1937.84
NC_009154.3	32889539	32889682	MS1_peak_15427	intergenic	MIR142:NC_009154.3:32880911-32880975:-:-8635	MIR142(MIR142)	NA	NA	NA	NA	NA	0.0126	36	26.8	63.01	17.52	21.47	16.82
NC_009154.3	32887824	32888094	MS1_peak_15426	intergenic	MIR142:NC_009154.3:32880911-32880975:-:-6984	MIR142(MIR142)	NA	NA	NA	NA	NA	0.0126	72	101.24	59.62	39.2	49.38	35.93
NC_009145.3	48223103	48223219	MS1_peak_3525	GNB1:First_intron	GNB1:NC_009145.3:48199281-48278172:+:23880	GNB1(GNB1)	NA	NA	NA	guanine nucleotide-binding protein G(I)/G(S)/G(T) subunit beta-1 [Equus caballus]	NA	0.0126	1298	1579.7	1293.45	1744.96	1665.97	1904.97
NC_009145.3	47947400	47947545	MS1_peak_3516	PRKCZ:Other_intron	FAAP20:NC_009145.3:47933022-47939192:+:14450	FAAP20(FAAP20)	NA	NA	NA	Fanconi anemia core complex-associated protein 20 isoform X1 [Equus caballus]; Fanconi anemia core complex-associated protein 20 isoform X2 [Equus caballus]	NA	0.0126	841	1297.56	1098.32	1386.29	1325.33	1622.13
NC_009145.3	48295031	48295186	MS1_peak_3529	NADK:Other_intron	NADK:NC_009145.3:48281569-48306201:+:13539	NADK(NADK)	NA	NA	NA	NAD kinase isoform X1 [Equus caballus]; NAD kinase isoform X2 [Equus caballus]; NAD kinase isoform X3 [Equus caballus]; NAD kinase isoform X4 [Equus caballus]	NA	0.0126	1000	1520.89	1164.04	1585.64	1483.49	1872.86
NC_009145.3	47947698	47948063	MS1_peak_3517	PRKCZ:Other_intron	FAAP20:NC_009145.3:47933022-47939192:+:14858	FAAP20(FAAP20)	NA	NA	NA	Fanconi anemia core complex-associated protein 20 isoform X1 [Equus caballus]; Fanconi anemia core complex-associated protein 20 isoform X2 [Equus caballus]	NA	0.0126	452	675.95	545.43	667.29	757.84	830.18
NC_009145.3	48247180	48247339	MS1_peak_3527	GNB1:Other_intron	NADK:NC_009145.3:48281569-48306201:+:-34309	NADK(NADK)	NA	NA	NA	NAD kinase isoform X1 [Equus caballus]; NAD kinase isoform X2 [Equus caballus]; NAD kinase isoform X3 [Equus caballus]; NAD kinase isoform X4 [Equus caballus]	NA	0.0126	357	384.88	320.48	400.37	488.77	559.57
NC_009154.3	32882474	32882705	MS1_peak_15425	MIR142:Promoter_1kb_2kb	MIR142:NC_009154.3:32880911-32880975:-:-1614	MIR142(MIR142)	NA	NA	NA	NA	NA	0.0126	18	51.37	30.49	83.41	46.52	82.56
NC_009145.3	48591760	48591903	MS1_peak_3553	ACAP3:First_intron;PUSL1:Promoter_1kb_2kb	ACAP3:NC_009145.3:48590026-48605562:+:1805	ACAP3(ACAP3)	NA	NA	NA	arf-GAP with coiled-coil, ANK repeat and PH domain-containing protein 3 isoform X1 [Equus caballus]; arf-GAP with coiled-coil, ANK repeat and PH domain-containing protein 3 isoform X10 [Equus caballus]; arf-GAP with coiled-coil, ANK repeat and PH domain-containing protein 3 isoform X11 [Equus caballus]; arf-GAP with coiled-coil, ANK repeat and PH domain-containing protein 3 isoform X2 [Equus caba…	NA	0.0127	1557	1835.79	1731.15	2180.36	1989.43	2304.77
NC_009145.3	48399157	48399333	MS1_peak_3538	LOC111772472:Other_exon	LOC111772472:NC_009145.3:48398245-48406117:-:6871	LOC111772472(LOC111772472)	NA	NA	NA	NA	NA	0.0127	406	640.96	495.97	699.82	664.81	725.45
NC_009154.3	32957758	32957936	MS1_peak_15431	RNF43:Other_intron	RNF43:NC_009154.3:32895106-32963271:-:5423	RNF43(RNF43)	NA	NA	NA	E3 ubiquitin-protein ligase RNF43 isoform X1 [Equus caballus]; E3 ubiquitin-protein ligase RNF43 isoform X2 [Equus caballus]	NA	0.0127	9	36.48	8.13	45.88	28.62	69.56
NC_009145.3	48740090	48740270	MS1_peak_3564	intergenic	LOC106782829:NC_009145.3:48744639-48750547:-:10366	LOC106782829(LOC106782829)	NA	NA	NA	NA	NA	0.0128	1264	1596.82	1332.07	1897.6	1626.61	1849.17
NC_009145.3	48816940	48817300	MS1_peak_3572	LOC100146191:First_intron	LOC100146191:NC_009145.3:48805568-48817694:-:573	LOC100146191(LOC100146191)	NA	NA	NA	tyrosine-protein phosphatase non-receptor type 11 isoform X1 [Equus caballus]; tyrosine-protein phosphatase non-receptor type 11 isoform X2 [Equus caballus]; tyrosine-protein phosphatase non-receptor type 11 isoform X4 [Equus caballus]; tyrosine-protein phosphatase non-receptor type 6 isoform X3 [Equus caballus]	NA	0.0128	1389	1890.13	1452.68	2010.2	1904.99	2268.08
NC_009145.3	48961534	48961573	MS1_peak_3588	intergenic	SAMD11:NC_009145.3:48922839-48944109:-:-17444	SAMD11(SAMD11)	NA	NA	NA	sterile alpha motif domain-containing protein 11 [Equus caballus]	SAND	0.0129	814	1151.65	888.95	1254.5	1200.81	1267.43
NC_009154.3	33143666	33143884	MS1_peak_15440	LOC111775676:First_exon;TEX14:Other_intron;LOC111775815:First_exon	LOC111775676:NC_009154.3:33143249-33143852:-:76	LOC111775676(LOC111775676)	NA	NA	NA	NA	NA	0.0131	166	67.74	156.52	69.23	90.17	22.17
NC_009145.3	49592552	49592574	MS1_peak_3624	LOC111772487:Promoter_1kb_2kb	LOC111772487:NC_009145.3:49594144-49598711:+:-1580	LOC111772487(LOC111772487)	NA	NA	NA	NA	NA	0.0131	802	1147.18	1099.67	1350.42	1210.83	1462.36
NC_009145.3	49597161	49597447	MS1_peak_3625	LOC111772487:Other_intron	LOC111772487:NC_009145.3:49594144-49598711:+:3160	LOC111772487(LOC111772487)	NA	NA	NA	NA	NA	0.0131	971	1349.67	1214.18	1687.4	1329.63	1637.42
NC_009145.3	50224926	50225027	MS1_peak_3632	intergenic	LOC111772488:NC_009145.3:50127468-50162977:-:-61999	LOC111772488(LOC111772488)	NA	NA	NA	NA	NA	0.0131	667	1040.73	743.95	1127.72	1074.86	1075.56
NC_009145.3	50055030	50055149	MS1_peak_3630	intergenic	LOC111772488:NC_009145.3:50127468-50162977:-:107887	LOC111772488(LOC111772488)	NA	NA	NA	NA	NA	0.0131	537	836.01	628.77	970.07	813.66	911.97
NC_009145.3	49597703	49598026	MS1_peak_3626	LOC111772487:Other_intron	LOC111772487:NC_009145.3:49594144-49598711:+:3720	LOC111772487(LOC111772487)	NA	NA	NA	NA	NA	0.0131	146	329.04	285.93	492.96	304.14	411.27
NC_009154.3	33535486	33535542	MS1_peak_15450	TRIM37:Other_intron	LOC111775821:NC_009154.3:33546944-33547051:-:11536	LOC111775821(LOC111775821)	NA	NA	NA	NA	NA	0.0132	216	146.65	142.29	65.89	145.99	71.09
NC_009145.3	50960898	50961069	MS1_peak_3637	GFRA2:Promoter_0kb_1kb	GFRA2:NC_009145.3:50880838-50960307:-:-676	GFRA2(GFRA2)	NA	NA	NA	GDNF family receptor alpha-2 isoform X1 [Equus caballus]; GDNF family receptor alpha-2 isoform X2 [Equus caballus]	NA	0.0132	977	1290.86	1056.98	1417.99	1344.65	1509.76
NC_009145.3	51051076	51051298	MS1_peak_3639	DOK2:Other_intron	DOK2:NC_009145.3:51046736-51057505:-:6317	DOK2(DOK2)	NA	NA	NA	docking protein 2 isoform X1 [Equus caballus]; docking protein 2 isoform X2 [Equus caballus]; docking protein 2 isoform X3 [Equus caballus]	NA	0.0132	783	1129.32	900.47	1266.18	1127.82	1297.24
NC_009145.3	51056612	51056778	MS1_peak_3640	XPO7:Promoter_0kb_1kb;DOK2:Other_intron	DOK2:NC_009145.3:51046736-51057505:-:809	DOK2(DOK2)	NA	NA	NA	docking protein 2 isoform X1 [Equus caballus]; docking protein 2 isoform X2 [Equus caballus]; docking protein 2 isoform X3 [Equus caballus]	NA	0.0132	656	987.87	909.96	1100.19	1069.14	1221.57
NC_009145.3	51171437	51171724	MS1_peak_3644	NPM2:Other_exon	NPM2:NC_009145.3:51170190-51192490:+:1390	NPM2(NPM2)	NA	NA	NA	nucleoplasmin-2 [Equus caballus]	NA	0.0132	763	1181.43	921.47	1255.33	1207.26	1342.35
NC_009145.3	51208488	51208641	MS1_peak_3645	intergenic	DMTN:NC_009145.3:51219560-51230190:+:-10995	DMTN(DMTN)	NA	NA	NA	dematin isoform X1 [Equus caballus]; dematin isoform X2 [Equus caballus]; dematin isoform X3 [Equus caballus]; dematin isoform X4 [Equus caballus]; dematin isoform X5 [Equus caballus]; dematin isoform X6 [Equus caballus]; dematin isoform X7 [Equus caballus]	NA	0.0132	617	1039.98	836.1	1223.64	1044.81	1118.37
NC_009145.3	51517337	51517487	MS1_peak_3662	intergenic	MIR9064:NC_009145.3:51529638-51529777:+:-12225	MIR9064(MIR9064)	NA	NA	NA	NA	NA	0.0133	1385	1787.4	1403.21	1991.85	1848.45	2028.81
NC_009145.3	51512383	51512569	MS1_peak_3661	intergenic	MIR9064:NC_009145.3:51529638-51529777:+:-17161	MIR9064(MIR9064)	NA	NA	NA	NA	NA	0.0133	731	987.13	763.6	1125.21	979.69	1132.89
NC_009154.3	34102463	34102872	MS1_peak_15459	intergenic	MIR21:NC_009154.3:34161376-34161448:+:-58708	MIR21(MIR21)	NA	NA	NA	NA	NA	0.0134	94	63.28	59.62	42.54	42.94	29.05
NC_009145.3	52116225	52116519	MS1_peak_3686	LOC100057812:First_intron	LOC100057812:NC_009145.3:52073231-52122295:-:5922	LOC100057812(LOC100057812)	NA	NA	NA	tumor necrosis factor receptor superfamily member 10A isoform X2 [Equus caballus]; tumor necrosis factor receptor superfamily member 10B isoform X1 [Equus caballus]	NA	0.0134	566	698.29	630.13	835.78	738.52	863.81
NC_009145.3	51798812	51799012	MS1_peak_3675	intergenic	EGR3:NC_009145.3:51783523-51788806:-:-10106	EGR3(EGR3)	NA	NA	NA	early growth response protein 3 isoform X1 [Equus caballus]; early growth response protein 3 isoform X2 [Equus caballus]	zf-C2H2	0.0134	806	1060.08	911.31	1272.85	1048.39	1288.84
NC_009145.3	52025673	52025844	MS1_peak_3682	intergenic	RHOBTB2:NC_009145.3:52034466-52064848:+:-8707	RHOBTB2(RHOBTB2)	NA	NA	NA	rho-related BTB domain-containing protein 2 isoform X1 [Equus caballus]; rho-related BTB domain-containing protein 2 isoform X2 [Equus caballus]; rho-related BTB domain-containing protein 2 isoform X3 [Equus caballus]; rho-related BTB domain-containing protein 2 isoform X4 [Equus caballus]	NA	0.0134	795	1098.05	853.72	1231.15	1149.29	1182.58
NC_009145.3	51864069	51864312	MS1_peak_3679	PEBP4:Other_intron	LOC111772492:NC_009145.3:51874317-51876390:-:12199	LOC111772492(LOC111772492)	NA	NA	NA	NA	NA	0.0134	1182	1645.21	1317.84	1805.01	1626.61	1988.29
NC_009145.3	51864463	51864596	MS1_peak_3680	PEBP4:Other_intron	LOC111772492:NC_009145.3:51874317-51876390:-:11860	LOC111772492(LOC111772492)	NA	NA	NA	NA	NA	0.0134	848	1323.62	1036.66	1419.65	1328.91	1518.17
NC_009145.3	52030809	52031109	MS1_peak_3683	intergenic	RHOBTB2:NC_009145.3:52034466-52064848:+:-3506	RHOBTB2(RHOBTB2)	NA	NA	NA	rho-related BTB domain-containing protein 2 isoform X1 [Equus caballus]; rho-related BTB domain-containing protein 2 isoform X2 [Equus caballus]; rho-related BTB domain-containing protein 2 isoform X3 [Equus caballus]; rho-related BTB domain-containing protein 2 isoform X4 [Equus caballus]	NA	0.0134	758	1147.93	873.37	1212.8	1147.14	1327.06
NC_009154.3	34182405	34182585	MS1_peak_15464	TUBD1:Other_intron	TUBD1:NC_009154.3:34174799-34199043:-:16547	TUBD1(TUBD1)	NA	NA	NA	tubulin delta chain isoform X1 [Equus caballus]; tubulin delta chain isoform X2 [Equus caballus]; tubulin delta chain isoform X3 [Equus caballus]; tubulin delta chain isoform X4 [Equus caballus]; tubulin delta chain isoform X5 [Equus caballus]	NA	0.0135	18	12.66	20.33	5	5.72	6.12
NC_009154.3	34182622	34182654	MS1_peak_15465	TUBD1:Other_intron	TUBD1:NC_009154.3:34174799-34199043:-:16404	TUBD1(TUBD1)	NA	NA	NA	tubulin delta chain isoform X1 [Equus caballus]; tubulin delta chain isoform X2 [Equus caballus]; tubulin delta chain isoform X3 [Equus caballus]; tubulin delta chain isoform X4 [Equus caballus]; tubulin delta chain isoform X5 [Equus caballus]	NA	0.0135	36	20.84	27.78	10.01	17.17	3.82
NC_009154.3	34159970	34160154	MS1_peak_15463	MIR21:Promoter_1kb_2kb	MIR21:NC_009154.3:34161376-34161448:+:-1313	MIR21(MIR21)	NA	NA	NA	NA	NA	0.0135	48	51.37	44.04	16.68	26.48	27.52
NC_009145.3	52273239	52273364	MS1_peak_3691	LOXL2:Other_intron	R3HCC1:NC_009145.3:52261080-52269092:+:12221	R3HCC1(R3HCC1)	NA	NA	NA	R3H and coiled-coil domain-containing protein 1 [Equus caballus]	NA	0.0135	900	1298.3	1008.2	1404.64	1272.38	1547.98
NC_009145.3	52779257	52779399	MS1_peak_3704	intergenic	STC1:NC_009145.3:52762638-52774908:-:-4420	STC1(STC1)	NA	NA	NA	stanniocalcin-1 [Equus caballus]	NA	0.0135	905	1415.93	1137.61	1473.04	1461.3	1666.47
NC_009145.3	55341073	55341383	MS1_peak_3721	intergenic	LOC111772502:NC_009145.3:55334435-55340023:+:6793	LOC111772502(LOC111772502)	NA	NA	NA	NA	NA	0.0136	1735	2231.09	1875.47	2507.33	2293.57	2696.92
NC_009145.3	52899021	52899222	MS1_peak_3705	intergenic	LOC106782846:NC_009145.3:52815037-52856924:+:84084	LOC106782846(LOC106782846)	NA	NA	NA	NA	NA	0.0136	130	260.55	218.17	389.53	278.38	282.08
NC_009145.3	56313034	56313127	MS1_peak_3733	PTK2B:First_intron	PTK2B:NC_009145.3:56278248-56401538:+:34832	PTK2B(PTK2B)	NA	NA	NA	protein-tyrosine kinase 2-beta isoform X1 [Equus caballus]; protein-tyrosine kinase 2-beta isoform X2 [Equus caballus]; protein-tyrosine kinase 2-beta isoform X3 [Equus caballus]; protein-tyrosine kinase 2-beta isoform X4 [Equus caballus]	NA	0.0137	852	1220.14	935.02	1300.38	1258.06	1366.04
NC_009145.3	57181991	57182164	MS1_peak_3748	LOC111772508:First_exon;LOC111772507:First_intron	LOC111772508:NC_009145.3:57181317-57184194:+:760	LOC111772508(LOC111772508)	NA	NA	NA	NA	NA	0.0137	573	903.01	672.13	917.52	931.02	1031.22
NC_009145.3	55717084	55717450	MS1_peak_3727	ADRA1A:First_intron	ADRA1A:NC_009145.3:55612187-55718643:-:1375	ADRA1A(ADRA1A)	NA	NA	NA	alpha-1A adrenergic receptor isoform X1 [Equus caballus]; alpha-1A adrenergic receptor isoform X2 [Equus caballus]	NA	0.0137	410	629.05	479.03	698.98	654.79	686.46
NC_009145.3	56614110	56614878	MS1_peak_3738	SCARA3:Other_intron	SCARA3:NC_009145.3:56575221-56618100:+:39273	SCARA3(SCARA3)	NA	NA	NA	scavenger receptor class A member 3 isoform X1 [Equus caballus]; scavenger receptor class A member 3 isoform X2 [Equus caballus]; scavenger receptor class A member 3 isoform X3 [Equus caballus]	NA	0.0137	832	1355.63	1094.93	1477.21	1349.66	1580.85
NC_009145.3	56292126	56292388	MS1_peak_3731	PTK2B:First_intron	PTK2B:NC_009145.3:56278248-56401538:+:14009	PTK2B(PTK2B)	NA	NA	NA	protein-tyrosine kinase 2-beta isoform X1 [Equus caballus]; protein-tyrosine kinase 2-beta isoform X2 [Equus caballus]; protein-tyrosine kinase 2-beta isoform X3 [Equus caballus]; protein-tyrosine kinase 2-beta isoform X4 [Equus caballus]	NA	0.0137	366	715.41	527.14	844.95	640.48	817.94
NC_009154.3	34998143	34998321	MS1_peak_15477	intergenic	TBX2:NC_009154.3:34998395-35007941:-:9708	TBX2(TBX2)	NA	NA	NA	T-box transcription factor TBX2 [Equus caballus]	T-box	0.0139	41	17.12	24.39	8.34	16.46	4.59
NC_009145.3	59207069	59207251	MS1_peak_3773	PINX1:Other_intron	LOC111772514:NC_009145.3:59144774-59153878:+:62386	LOC111772514(LOC111772514)	NA	NA	NA	NA	NA	0.0139	893	1318.4	1027.85	1470.54	1309.59	1475.36
NC_009145.3	60085453	60085795	MS1_peak_3779	intergenic	GATA4:NC_009145.3:60157403-60234872:+:-71778	GATA4(GATA4)	NA	NA	NA	transcription factor GATA-4 isoform X1 [Equus caballus]; transcription factor GATA-4 isoform X2 [Equus caballus]; transcription factor GATA-4 isoform X3 [Equus caballus]; transcription factor GATA-4 isoform X4 [Equus caballus]	zf-GATA	0.0139	587	911.2	697.88	924.19	949.63	1057.21
NC_009145.3	59207361	59207499	MS1_peak_3774	PINX1:Other_intron	LOC111772514:NC_009145.3:59144774-59153878:+:62656	LOC111772514(LOC111772514)	NA	NA	NA	NA	NA	0.0139	711	1302.03	958.74	1312.05	1383.3	1386.68
NC_009145.3	58935013	58935393	MS1_peak_3770	PRSS55:Other_intron	PRSS55:NC_009145.3:58928354-58941632:+:6849	PRSS55(PRSS55)	NA	NA	NA	serine protease 55 isoform X1 [Equus caballus]; serine protease 55 isoform X2 [Equus caballus]; serine protease 55 isoform X3 [Equus caballus]	NA	0.0139	120	132.51	134.83	216.03	154.57	220.16
NC_009145.3	65880711	65880728	MS1_peak_3814	LOC106782847:First_exon;HPF1:Promoter_0kb_1kb	LOC106782847:NC_009145.3:65873487-65881152:-:432	LOC106782847(LOC106782847)	NA	NA	NA	NA	NA	0.0141	737	898.54	666.71	974.24	1039.08	955.54
NC_009145.3	64791931	64792206	MS1_peak_3810	intergenic	LOC100066817:NC_009145.3:64658534-64664941:+:133534	LOC100066817(LOC100066817)	NA	NA	NA	NA	NA	0.0141	458	687.12	607.77	767.38	728.5	838.58
NC_009145.3	62950360	62950649	MS1_peak_3803	intergenic	GALNT7:NC_009145.3:62720149-62856670:-:-93834	GALNT7(GALNT7)	NA	NA	NA	N-acetylgalactosaminyltransferase 7 isoform X1 [Equus caballus]; N-acetylgalactosaminyltransferase 7 isoform X2 [Equus caballus]; N-acetylgalactosaminyltransferase 7 isoform X3 [Equus caballus]; N-acetylgalactosaminyltransferase 7 isoform X4 [Equus caballus]	NA	0.0141	203	212.91	151.09	272.75	268.36	274.43
NC_009154.3	36054854	36054990	MS1_peak_15489	intergenic	CA4:NC_009154.3:36030665-36039429:-:-15493	CA4(CA4)	NA	NA	NA	carbonic anhydrase 4 [Equus caballus]	NA	0.0142	28	46.9	42.69	15.85	23.62	14.52
NC_009145.3	66287345	66287495	MS1_peak_3819	intergenic	SH3RF1:NC_009145.3:66321758-66506737:+:-34337	SH3RF1(SH3RF1)	NA	NA	NA	E3 ubiquitin-protein ligase SH3RF1 isoform X1 [Equus caballus]; E3 ubiquitin-protein ligase SH3RF1 isoform X2 [Equus caballus]	NA	0.0142	691	888.86	760.89	1065.99	868.05	1117.6
NC_009145.3	66353435	66353743	MS1_peak_3821	LOC111772526:First_exon;SH3RF1:Other_intron	LOC111772526:NC_009145.3:66350615-66363419:+:2974	LOC111772526(LOC111772526)	NA	NA	NA	NA	NA	0.0142	1106	1698.81	1320.55	1855.89	1683.14	1917.2
NC_009145.3	66662857	66663015	MS1_peak_3826	PALLD:Other_intron	CBR4:NC_009145.3:66541004-66647911:+:121932	CBR4(CBR4)	NA	NA	NA	3-oxoacyl-[acyl-carrier-protein] reductase isoform X1 [Equus caballus]; 3-oxoacyl-[acyl-carrier-protein] reductase isoform X2 [Equus caballus]; 3-oxoacyl-[acyl-carrier-protein] reductase isoform X3 [Equus caballus]; 3-oxoacyl-[acyl-carrier-protein] reductase isoform X4 [Equus caballus]; 3-oxoacyl-[acyl-carrier-protein] reductase isoform X5 [Equus caballus]; 3-oxoacyl-[acyl-carrier-protein] reduct…	NA	0.0142	252	313.41	252.73	356.16	372.84	387.57
NC_009145.3	68761738	68761893	MS1_peak_3833	intergenic	SPOCK3:NC_009145.3:68197078-68669398:+:564737	SPOCK3(SPOCK3)	NA	NA	NA	testican-3 isoform X1 [Equus caballus]; testican-3 isoform X2 [Equus caballus]; testican-3 isoform X3 [Equus caballus]	NA	0.0143	821	1185.15	984.49	883.32	742.1	559.57
NC_009145.3	68198683	68199032	MS1_peak_3832	SPOCK3:Other_intron	SPOCK3:NC_009145.3:68197078-68669398:+:1779	SPOCK3(SPOCK3)	NA	NA	NA	testican-3 isoform X1 [Equus caballus]; testican-3 isoform X2 [Equus caballus]; testican-3 isoform X3 [Equus caballus]	NA	0.0143	931	1320.64	1155.91	1448.01	1373.28	1617.54
NC_009145.3	75398690	75398981	MS1_peak_3852	LOC111772532:Other_intron;RAPGEF2:First_intron	LOC111772532:NC_009145.3:75363679-75428147:+:35156	LOC111772532(LOC111772532)	NA	NA	NA	NA	NA	0.0143	1728	2516.21	2067.9	2639.12	2598.43	3067.67
NC_009145.3	70003244	70003346	MS1_peak_3839	KLHL2:Other_intron	KLHL2:NC_009145.3:69910934-70018327:-:15031	KLHL2(KLHL2)	NA	NA	NA	kelch-like protein 2 isoform X1 [Equus caballus]; kelch-like protein 2 isoform X2 [Equus caballus]; kelch-like protein 2 isoform X3 [Equus caballus]; kelch-like protein 2 isoform X4 [Equus caballus]	ZBTB	0.0143	1904	2983.72	2448	3533.29	2832.43	3532.45
NC_009145.3	75693642	75693772	MS1_peak_3856	FNIP2:First_intron	FNIP2:NC_009145.3:75617932-75747144:-:53436	FNIP2(FNIP2)	NA	NA	NA	folliculin-interacting protein 2 isoform X1 [Equus caballus]; folliculin-interacting protein 2 isoform X2 [Equus caballus]; folliculin-interacting protein 2 isoform X3 [Equus caballus]; folliculin-interacting protein 2 isoform X4 [Equus caballus]; folliculin-interacting protein 2 isoform X5 [Equus caballus]	NA	0.0143	216	322.34	328.61	486.29	354.23	401.33
NC_009154.3	36473190	36473373	MS1_peak_15497	LHX1:Other_intron	LHX1:NC_009154.3:36468618-36475652:+:4663	LHX1(LHX1)	NA	NA	NA	LIM/homeobox protein Lhx1 [Equus caballus]	Homeobox	0.0144	14	0.74	12.2	0.83	2.15	0.76
NC_009145.3	77281586	77281760	MS1_peak_3867	intergenic	PDGFC:NC_009145.3:77304868-77513715:+:-23194	PDGFC(PDGFC)	NA	NA	NA	platelet-derived growth factor C isoform X1 [Equus caballus]; platelet-derived growth factor C isoform X2 [Equus caballus]; platelet-derived growth factor C isoform X3 [Equus caballus]	NA	0.0144	1790	2441.02	2120.75	2614.1	2676.43	2891.09
NC_009145.3	78004221	78004450	MS1_peak_3872	intergenic	LOC111772639:NC_009145.3:77796996-77797106:+:207339	LOC111772639(LOC111772639)	NA	NA	NA	NA	NA	0.0144	509	573.22	482.42	703.15	611.86	700.22
NC_009145.3	77090223	77090276	MS1_peak_3865	GRIA2:Other_intron	GRIA2:NC_009145.3:76948196-77091772:-:1522	GRIA2(GRIA2)	246;GO:0000149,molecular_function SNARE binding;GO:0001540,molecular_function amyloid-beta binding;GO:0001919,biological_process regulation of receptor recycling;GO:0003008,biological_process system process;GO:0003674,molecular_function molecular_function;GO:0004888,molecular_function transmembrane signaling receptor activity;GO:0004970,molecular_function ionotropic glutamate receptor activity;GO…	GRIA1; glutamate receptor 1; K05197; GRIA2; glutamate receptor 2; K05198; GRIA3; glutamate receptor 3; K05199; GRIA4; glutamate receptor 4; K05200	map04024,map04080,map04713,map04720,map04723,map04724,map04728,map04730,map05014,map05016,map05030,map05031,map05033,map05202	glutamate receptor 2 isoform 1 precursor [Equus caballus]; glutamate receptor 2 isoform 2 precursor [Equus caballus]; glutamate receptor 2 isoform 3 [Equus caballus]; glutamate receptor 2 isoform X1 [Equus caballus]; glutamate receptor 2 isoform X2 [Equus caballus]; glutamate receptor 2 isoform X3 [Equus caballus]; glutamate receptor 2 isoform X4 [Equus caballus]; glutamate receptor 2 isoform X5 …	NA	0.0144	745	1030.31	770.38	1130.22	1024.77	1168.82
NC_009154.3	36296137	36296374	MS1_peak_15496	intergenic	LOC111775684:NC_009154.3:36350771-36357947:-:61691	LOC111775684(LOC111775684)	NA	NA	NA	NA	NA	0.0144	15	20.84	13.55	38.37	32.92	35.93
NC_009145.3	80501031	80501237	MS1_peak_3891	TMEM131L:Other_intron	TMEM131L:NC_009145.3:80377370-80527567:-:26432	TMEM131L(TMEM131L)	NA	NA	NA	transmembrane protein 131-like isoform X1 [Equus caballus]; transmembrane protein 131-like isoform X2 [Equus caballus]	NA	0.0145	583	903.01	769.7	1002.6	983.98	996.06
NC_009145.3	80378211	80378294	MS1_peak_3890	TMEM131L:Other_intron	LOC111770463:NC_009145.3:80341184-80358870:-:-19382	LOC111770463(LOC111770463)	NA	NA	NA	NA	NA	0.0145	647	1037.75	857.78	1114.37	1044.09	1249.85
NC_009145.3	80768234	80768384	MS1_peak_3902	TRIM2:First_intron	TRIM2:NC_009145.3:80638805-80789921:-:21611	TRIM2(TRIM2)	NA	NA	NA	tripartite motif-containing protein 2 isoform X1 [Equus caballus]; tripartite motif-containing protein 2 isoform X2 [Equus caballus]; tripartite motif-containing protein 2 isoform X3 [Equus caballus]	NA	0.0146	674	717.64	636.9	861.64	789.33	911.97
NC_009145.3	80894579	80894729	MS1_peak_3907	intergenic	FHDC1:NC_009145.3:80931591-80969363:-:74708	FHDC1(FHDC1)	NA	NA	NA	FH2 domain-containing protein 1 [Equus caballus]	NA	0.0146	1111	1412.2	1206.05	1522.25	1498.51	1731.44
NC_009145.3	80742547	80742842	MS1_peak_3899	TRIM2:First_intron	LOC111772641:NC_009145.3:80696620-80696724:+:46074	LOC111772641(LOC111772641)	NA	NA	NA	NA	NA	0.0146	538	588.11	520.36	660.61	648.35	832.47
NC_009145.3	80833386	80833473	MS1_peak_3905	intergenic	TRIM2:NC_009145.3:80638805-80789921:-:-43508	TRIM2(TRIM2)	NA	NA	NA	tripartite motif-containing protein 2 isoform X1 [Equus caballus]; tripartite motif-containing protein 2 isoform X2 [Equus caballus]; tripartite motif-containing protein 2 isoform X3 [Equus caballus]	NA	0.0146	699	984.89	783.93	1011.77	1062.7	1135.18
NC_009145.3	80761188	80761290	MS1_peak_3901	TRIM2:First_intron	TRIM2:NC_009145.3:80638805-80789921:-:28681	TRIM2(TRIM2)	NA	NA	NA	tripartite motif-containing protein 2 isoform X1 [Equus caballus]; tripartite motif-containing protein 2 isoform X2 [Equus caballus]; tripartite motif-containing protein 2 isoform X3 [Equus caballus]	NA	0.0146	674	1114.43	771.73	1197.78	1060.55	1207.81
NC_009145.3	81226552	81226782	MS1_peak_3915	TMEM154:Other_intron	TMEM154:NC_009145.3:81197175-81238696:+:29492	TMEM154(TMEM154)	NA	NA	NA	transmembrane protein 154 isoform X1 [Equus caballus]; transmembrane protein 154 isoform X2 [Equus caballus]	NA	0.0147	497	629.05	531.2	721.5	666.24	752.2
NC_009145.3	80920056	80920206	MS1_peak_3910	intergenic	FHDC1:NC_009145.3:80931591-80969363:-:49231	FHDC1(FHDC1)	NA	NA	NA	FH2 domain-containing protein 1 [Equus caballus]	NA	0.0147	1088	1529.83	1218.24	1764.98	1519.98	1698.57
NC_009145.3	82285288	82285457	MS1_peak_3919	FHIP1A:First_intron	FHIP1A:NC_009145.3:82099768-82328452:-:43079	FHIP1A(FHIP1A)	NA	NA	NA	FHF complex subunit HOOK-interacting protein 1A isoform X1 [Equus caballus]; FHF complex subunit HOOK-interacting protein 1A isoform X2 [Equus caballus]; FHF complex subunit HOOK-interacting protein 1A isoform X3 [Equus caballus]	NA	0.0148	1601	2537.05	2092.29	2791.76	2573.38	2935.43
NC_009145.3	83598132	83598221	MS1_peak_3930	intergenic	LOC111770477:NC_009145.3:83678110-83857497:+:-79933	LOC111770477(LOC111770477)	NA	NA	NA	IQ domain-containing protein M-like [Equus caballus]	NA	0.0148	101	189.83	153.13	296.11	190.36	221.69
NC_009154.3	37635646	37635868	MS1_peak_15513	CCL5:First_intron	CCL5:NC_009154.3:37634696-37640783:+:1061	CCL5(CCL5)	625;GO:0000165,biological_process MAPK cascade;GO:0001101,biological_process response to acid chemical;GO:0001664,molecular_function G protein-coupled receptor binding;GO:0001775,biological_process cell activation;GO:0001817,biological_process regulation of cytokine production;GO:0001819,biological_process positive regulation of cytokine production;GO:0001932,biological_process regulation of prot…					0.0149	40	13.4	23.04	3.34	12.17	10.7
NC_009145.3	87005204	87005370	MS1_peak_3951	ZNF827:First_intron	ZNF827:NC_009145.3:86979060-87144849:+:26227	ZNF827(ZNF827)	NA	NA	NA	zinc finger protein 827 isoform X1 [Equus caballus]; zinc finger protein 827 isoform X2 [Equus caballus]; zinc finger protein 827 isoform X3 [Equus caballus]; zinc finger protein 827 isoform X4 [Equus caballus]; zinc finger protein 827 isoform X5 [Equus caballus]	zf-C2H2	0.0149	881	1217.16	977.03	1270.35	1240.89	1491.41
NC_009145.3	87007716	87007928	MS1_peak_3953	ZNF827:First_intron	ZNF827:NC_009145.3:86979060-87144849:+:28762	ZNF827(ZNF827)	NA	NA	NA	zinc finger protein 827 isoform X1 [Equus caballus]; zinc finger protein 827 isoform X2 [Equus caballus]; zinc finger protein 827 isoform X3 [Equus caballus]; zinc finger protein 827 isoform X4 [Equus caballus]; zinc finger protein 827 isoform X5 [Equus caballus]	zf-C2H2	0.0149	601	975.22	760.22	1112.7	953.92	1068.68
NC_009154.3	37493624	37493712	MS1_peak_15509	CCL4:Other_intron	CCL4:NC_009154.3:37492774-37494771:-:1102	CCL4(CCL4)	NA	NA	NA	C-C motif chemokine 4 [Equus caballus]	NA	0.0149	3	5.21	5.42	14.18	14.31	16.05
NC_009154.3	37725345	37725450	MS1_peak_15517	C11H17orf50:Other_exon	C11H17orf50:NC_009154.3:37723914-37729378:-:3980	C11H17orf50(C11H17orf50)	NA	NA	NA	uncharacterized protein C17orf50 homolog isoform X1 [Equus caballus]; uncharacterized protein C17orf50 homolog isoform X2 [Equus caballus]	NA	0.015	67	61.04	48.78	30.03	31.49	32.87
NC_009145.3	88802719	88802919	MS1_peak_3964	GAB1:First_intron	LOC111772548:NC_009145.3:88868941-88872992:+:-66121	LOC111772548(LOC111772548)	NA	NA	NA	NA	NA	0.015	608	854.62	661.29	977.58	844.43	960.13
NC_009145.3	87789322	87789488	MS1_peak_3961	intergenic	LOC111770365:NC_009145.3:87815727-87827989:+:-26321	LOC111770365(LOC111770365)	NA	NA	NA	NA	NA	0.015	368	677.44	510.2	701.49	699.16	759.85
NC_009145.3	88824387	88824481	MS1_peak_3966	GAB1:First_intron	LOC111772548:NC_009145.3:88868941-88872992:+:-44506	LOC111772548(LOC111772548)	NA	NA	NA	NA	NA	0.015	243	329.79	221.56	345.32	399.32	372.28
NC_009145.3	91770600	91770734	MS1_peak_3990	MAML3:First_intron	MAML3:NC_009145.3:91607302-92002236:+:163365	MAML3(MAML3)	NA	NA	NA	mastermind-like protein 3 isoform X1 [Equus caballus]; mastermind-like protein 3 isoform X2 [Equus caballus]	NA	0.0152	502	696.05	606.41	864.97	684.14	834
NC_009145.3	92462468	92462586	MS1_peak_4004	ELF2:Other_intron	ELF2:NC_009145.3:92415001-92515365:+:47526	ELF2(ELF2)	NA	NA	NA	ETS-related transcription factor Elf-2 isoform X1 [Equus caballus]; ETS-related transcription factor Elf-2 isoform X10 [Equus caballus]; ETS-related transcription factor Elf-2 isoform X11 [Equus caballus]; ETS-related transcription factor Elf-2 isoform X2 [Equus caballus]; ETS-related transcription factor Elf-2 isoform X3 [Equus caballus]; ETS-related transcription factor Elf-2 isoform X4 [Equus …	ETS	0.0153	324	221.84	374.01	199.35	238.3	181.94
NC_009145.3	92578134	92578250	MS1_peak_4008	intergenic	LOC111770375:NC_009145.3:92606063-92609672:+:-27870	LOC111770375(LOC111770375)	NA	NA	NA	NA	NA	0.0153	118	175.69	128.06	201.02	195.36	243.09
NC_009154.3	38112094	38112226	MS1_peak_15530	UNC45B:Other_intron	UNC45B:NC_009154.3:38087686-38116884:-:4723	UNC45B(UNC45B)	NA	NA	NA	protein unc-45 homolog B [Equus caballus]	NA	0.0154	93	24.57	34.56	7.51	24.33	26.76
NC_009145.3	93193237	93193464	MS1_peak_4014	SLC7A11:First_intron	SLC7A11:NC_009145.3:93192513-93269830:+:837	SLC7A11(SLC7A11)	NA	NA	NA	cystine/glutamate transporter [Equus caballus]	NA	0.0154	695	1018.39	800.19	1120.21	1011.17	1162.7
NC_009145.3	100691513	100691944	MS1_peak_4021	JADE1:Other_intron	JADE1:NC_009145.3:100674965-100732594:-:40865	JADE1(JADE1)	NA	NA	NA	protein Jade-1 isoform X1 [Equus caballus]; protein Jade-1 isoform X2 [Equus caballus]; protein Jade-1 isoform X3 [Equus caballus]; protein Jade-1 isoform X4 [Equus caballus]; protein Jade-1 isoform X5 [Equus caballus]	NA	0.0154	244	378.18	308.96	431.23	410.77	446.43
NC_009145.3	103611459	103611607	MS1_peak_4037	FAT4:Promoter_0kb_1kb	FAT4:NC_009145.3:103452827-103611125:-:-408	FAT4(FAT4)	NA	NA	NA	protocadherin Fat 4 [Equus caballus]	IRF	0.0155	1030	1637.02	1375.44	1886.76	1547.18	1994.41
NC_009154.3	38179741	38179962	MS1_peak_15534	RFFL:First_intron	LOC106783439:NC_009154.3:38179992-38197872:-:18020	LOC106783439(LOC106783439)	NA	NA	NA	NA	NA	0.0156	52	24.57	21	4.17	23.62	3.82
NC_009145.3	105683390	105683555	MS1_peak_4049	FGF2:First_intron	FGF2:NC_009145.3:105637418-105690405:-:6932	FGF2(FGF2)	634;GO:0000165,biological_process MAPK cascade;GO:0000186,biological_process activation of MAPKK activity;GO:0000187,biological_process activation of MAPK activity;GO:0001501,biological_process skeletal system development;GO:0001525,biological_process angiogenesis;GO:0001568,biological_process blood vessel development;GO:0001654,biological_process eye development;GO:0001655,biological_process uro…					0.0156	828	1023.61	914.7	1091.85	1160.74	1244.5
NC_009145.3	108140154	108140311	MS1_peak_4068	intergenic	LOC102150444:NC_009145.3:108143427-108170511:+:-3194	LOC102150444(LOC102150444)	NA	NA	NA	rho GTPase-activating protein 20-like [Equus caballus]	NA	0.0157	1372	1974.26	1579.38	2301.31	1895.68	2253.55
NC_009145.3	110271497	110271629	MS1_peak_4088	intergenic	TRAM1L1:NC_009145.3:110223702-110231278:+:47861	TRAM1L1(TRAM1L1)	NA	NA	NA	translocating chain-associated membrane protein 1-like 1 isoform X1 [Equus caballus]; translocating chain-associated membrane protein 1-like 1 isoform X2 [Equus caballus]	NA	0.0158	655	891.84	785.96	1039.3	901.68	1083.2
NC_009154.3	38601095	38601298	MS1_peak_15541	TMEM132E:Promoter_0kb_1kb	TMEM132E:NC_009154.3:38547404-38600318:-:-878	TMEM132E(TMEM132E)	NA	NA	NA	transmembrane protein 132E [Equus caballus]	NA	0.0158	9	20.1	16.26	27.53	27.91	51.22
NC_009145.3	113374627	113374728	MS1_peak_4101	CAMK2D:Other_intron	LOC111772604:NC_009145.3:113622655-113626385:-:251707	LOC111772604(LOC111772604)	NA	NA	NA	NA	NA	0.0159	458	557.59	542.04	637.26	629.03	752.2
NC_009145.3	110272238	110272506	MS1_peak_4089	intergenic	TRAM1L1:NC_009145.3:110223702-110231278:+:48670	TRAM1L1(TRAM1L1)	NA	NA	NA	translocating chain-associated membrane protein 1-like 1 isoform X1 [Equus caballus]; translocating chain-associated membrane protein 1-like 1 isoform X2 [Equus caballus]	NA	0.0159	1104	1465.8	1173.52	1632.35	1400.47	1846.11
NC_009145.3	112399105	112399162	MS1_peak_4093	UGT8:Other_intron	UGT8:NC_009145.3:112387729-112467843:-:68709	UGT8(UGT8)	NA	NA	NA	2-hydroxyacylsphingosine 1-beta-galactosyltransferase [Equus caballus]	NA	0.0159	945	1815.69	1376.11	1925.12	1738.25	2072.38
NC_009154.3	40094845	40095045	MS1_peak_15546	MYO1D:First_intron	LOC111775695:NC_009154.3:40026213-40039332:-:-55613	LOC111775695(LOC111775695)	NA	NA	NA	NA	NA	0.016	43	25.31	14.91	0.83	10.02	15.29
NC_009154.3	40123157	40123294	MS1_peak_15550	MYO1D:Other_intron	LOC111775695:NC_009154.3:40026213-40039332:-:-83893	LOC111775695(LOC111775695)	NA	NA	NA	NA	NA	0.016	52	30.52	25.75	14.18	16.46	17.58
NC_009154.3	40121210	40121342	MS1_peak_15548	MYO1D:First_intron	LOC111775695:NC_009154.3:40026213-40039332:-:-81944	LOC111775695(LOC111775695)	NA	NA	NA	NA	NA	0.016	203	84.12	132.12	54.22	103.77	70.33
NC_009145.3	114556101	114556273	MS1_peak_4115	intergenic	LOC106782879:NC_009145.3:114516739-114541750:+:39448	LOC106782879(LOC106782879)	NA	NA	NA	NA	NA	0.016	615	904.5	825.26	1040.13	983.27	1038.1
NC_009154.3	40103659	40103763	MS1_peak_15547	MYO1D:First_intron	LOC111775695:NC_009154.3:40026213-40039332:-:-64379	LOC111775695(LOC111775695)	NA	NA	NA	NA	NA	0.016	70	75.19	44.04	75.9	124.52	134.54
NC_009145.3	116125057	116125279	MS1_peak_4123	ELOVL6:Other_intron	LOC111772592:NC_009145.3:116105321-116106660:-:-18508	LOC111772592(LOC111772592)	NA	NA	NA	NA	NA	0.0161	687	1088.37	836.78	1174.43	1073.43	1218.51
NC_009145.3	117296371	117296397	MS1_peak_4145	ETNPPL:Other_intron	ETNPPL:NC_009145.3:117291398-117331039:+:4986	ETNPPL(ETNPPL)	NA	NA	NA	ethanolamine-phosphate phospho-lyase isoform X1 [Equus caballus]; ethanolamine-phosphate phospho-lyase isoform X2 [Equus caballus]; ethanolamine-phosphate phospho-lyase isoform X3 [Equus caballus]	NA	0.0162	477	573.96	566.44	711.5	627.6	743.79
NC_009145.3	117296055	117296218	MS1_peak_4144	ETNPPL:Other_exon	ETNPPL:NC_009145.3:117291398-117331039:+:4738	ETNPPL(ETNPPL)	NA	NA	NA	ethanolamine-phosphate phospho-lyase isoform X1 [Equus caballus]; ethanolamine-phosphate phospho-lyase isoform X2 [Equus caballus]; ethanolamine-phosphate phospho-lyase isoform X3 [Equus caballus]	NA	0.0162	664	946.93	792.74	1055.15	972.53	1090.08
NC_009145.3	117749220	117749424	MS1_peak_4154	LEF1:First_intron	LEF1:NC_009145.3:117748127-117862664:+:1195	LEF1(LEF1)	NA	NA	NA	lymphoid enhancer-binding factor 1 isoform X1 [Equus caballus]; lymphoid enhancer-binding factor 1 isoform X2 [Equus caballus]; lymphoid enhancer-binding factor 1 isoform X3 [Equus caballus]; lymphoid enhancer-binding factor 1 isoform X4 [Equus caballus]; lymphoid enhancer-binding factor 1 isoform X5 [Equus caballus]; lymphoid enhancer-binding factor 1 isoform X6 [Equus caballus]	HMG	0.0162	1012	1441.24	1253.48	1747.46	1456.29	1609.9
NC_009145.3	117308666	117308758	MS1_peak_4147	ETNPPL:Other_intron	ETNPPL:NC_009145.3:117291398-117331039:+:17314	ETNPPL(ETNPPL)	NA	NA	NA	ethanolamine-phosphate phospho-lyase isoform X1 [Equus caballus]; ethanolamine-phosphate phospho-lyase isoform X2 [Equus caballus]; ethanolamine-phosphate phospho-lyase isoform X3 [Equus caballus]	NA	0.0162	489	793.57	571.18	876.65	763.57	858.46
NC_009145.3	119581985	119582091	MS1_peak_4172	GSTCD:Other_intron	NPNT:NC_009145.3:119423983-119499517:-:-82521	NPNT(NPNT)	NA	NA	NA	nephronectin isoform X1 [Equus caballus]; nephronectin isoform X2 [Equus caballus]; nephronectin isoform X3 [Equus caballus]; nephronectin isoform X4 [Equus caballus]; nephronectin isoform X5 [Equus caballus]; nephronectin isoform X6 [Equus caballus]	NA	0.0163	1010	1246.19	1108.48	1458.86	1307.44	1470.01
NC_009145.3	117886114	117886291	MS1_peak_4155	HADH:Other_exon	HADH:NC_009145.3:117871962-117904601:-:18398	HADH(HADH)	NA	NA	NA	hydroxyacyl-coenzyme A dehydrogenase, mitochondrial [Equus caballus]	NA	0.0163	152	203.23	149.06	219.37	221.84	312.65
NC_009145.3	119815870	119816133	MS1_peak_4178	ARHGEF38:First_intron	ARHGEF38:NC_009145.3:119698632-119818294:-:2292	ARHGEF38(ARHGEF38)	NA	NA	NA	rho guanine nucleotide exchange factor 38 isoform X1 [Equus caballus]; rho guanine nucleotide exchange factor 38 isoform X2 [Equus caballus]	NA	0.0164	686	881.42	820.52	1140.23	1009.74	921.91
NC_009145.3	120115353	120115804	MS1_peak_4190	TET2:First_intron	TET2:NC_009145.3:120026551-120145479:-:29900	TET2(TET2)	NA	NA	NA	methylcytosine dioxygenase TET2 isoform X1 [Equus caballus]; methylcytosine dioxygenase TET2 isoform X2 [Equus caballus]; methylcytosine dioxygenase TET2 isoform X3 [Equus caballus]; methylcytosine dioxygenase TET2 isoform X4 [Equus caballus]; methylcytosine dioxygenase TET2 isoform X5 [Equus caballus]; methylcytosine dioxygenase TET2 isoform X6 [Equus caballus]	TF_others	0.0164	783	1069.76	851.01	1112.7	1100.63	1281.96
NC_009145.3	120155736	120155884	MS1_peak_4193	intergenic	TET2:NC_009145.3:120026551-120145479:-:-10331	TET2(TET2)	NA	NA	NA	methylcytosine dioxygenase TET2 isoform X1 [Equus caballus]; methylcytosine dioxygenase TET2 isoform X2 [Equus caballus]; methylcytosine dioxygenase TET2 isoform X3 [Equus caballus]; methylcytosine dioxygenase TET2 isoform X4 [Equus caballus]; methylcytosine dioxygenase TET2 isoform X5 [Equus caballus]; methylcytosine dioxygenase TET2 isoform X6 [Equus caballus]	TF_others	0.0164	395	305.22	252.05	402.04	437.25	476.24
NC_009146.3	372072	372239	MS1_peak_4213	intergenic	GPT2:NC_009146.3:389702-423345:+:-17546	GPT2(GPT2)	NA	NA	NA	alanine aminotransferase 2 isoform X1 [Equus caballus]; alanine aminotransferase 2 isoform X2 [Equus caballus]; alanine aminotransferase 2 isoform X3 [Equus caballus]	NA	0.0165	1272	1453.89	1305.65	1613.17	1598.7	1816.3
NC_009146.3	183589	183688	MS1_peak_4203	MYLK3:Other_intron	LOC100049912:NC_009146.3:178256-179562:+:5382	LOC100049912(LOC100049912)	438;GO:0000003,biological_process reproduction;GO:0000166,molecular_function nucleotide binding;GO:0000902,biological_process cell morphogenesis;GO:0000904,biological_process cell morphogenesis involved in differentiation;GO:0001505,biological_process regulation of neurotransmitter levels;GO:0001654,biological_process eye development;GO:0001678,biological_process cellular glucose homeostasis;GO:0…	RAP1A; Ras-related protein Rap-1A; K04353; RAP1B; Ras-related protein Rap-1B; K07836	map04010,map04014,map04015,map04024,map04062,map04510,map04530,map04611,map04670,map04720,map04722,map04934,map04972,map05211	ras-related protein Rap-1A [Equus caballus]	NA	0.0165	717	868.02	733.79	861.64	996.86	1130.6
NC_009146.3	254906	255043	MS1_peak_4207	C3H16orf87:Other_exon	C3H16orf87:NC_009146.3:247492-274137:-:19162	C3H16orf87(C3H16orf87)	NA	NA	NA	UPF0547 protein C16orf87 homolog isoform X1 [Equus caballus]; UPF0547 protein C16orf87 homolog isoform X2 [Equus caballus]; UPF0547 protein C16orf87 homolog isoform X3 [Equus caballus]; UPF0547 protein C16orf87 homolog isoform X4 [Equus caballus]	NA	0.0165	469	454.11	530.53	717.33	581.8	589.38
NC_009146.3	369985	370110	MS1_peak_4212	intergenic	GPT2:NC_009146.3:389702-423345:+:-19654	GPT2(GPT2)	NA	NA	NA	alanine aminotransferase 2 isoform X1 [Equus caballus]; alanine aminotransferase 2 isoform X2 [Equus caballus]; alanine aminotransferase 2 isoform X3 [Equus caballus]	NA	0.0165	1254	1984.68	1541.44	2150.33	2008.04	2148.06
NC_009146.3	197489	197633	MS1_peak_4205	MYLK3:Other_intron	MYLK3:NC_009146.3:158174-215236:-:17674	MYLK3(MYLK3)	NA	NA	NA	myosin light chain kinase 3 isoform X1 [Equus caballus]; myosin light chain kinase 3 isoform X2 [Equus caballus]; myosin light chain kinase 3 isoform X3 [Equus caballus]; myosin light chain kinase 3 isoform X4 [Equus caballus]; myosin light chain kinase 3 isoform X5 [Equus caballus]	NA	0.0165	143	338.72	257.47	397.87	319.17	427.32
NC_009146.3	1925034	1925175	MS1_peak_4231	intergenic	LOC111772741:NC_009146.3:1931152-2017835:+:-6047	LOC111772741(LOC111772741)	NA	NA	NA	NA	NA	0.0166	583	801.02	652.48	920.86	819.39	893.62
NC_009146.3	398815	399064	MS1_peak_4217	GPT2:Other_intron	GPT2:NC_009146.3:389702-423345:+:9237	GPT2(GPT2)	NA	NA	NA	alanine aminotransferase 2 isoform X1 [Equus caballus]; alanine aminotransferase 2 isoform X2 [Equus caballus]; alanine aminotransferase 2 isoform X3 [Equus caballus]	NA	0.0166	582	381.9	384.17	562.19	601.84	668.88
NC_009154.3	41090661	41090899	MS1_peak_15574	intergenic	MIR365-1:NC_009154.3:41093762-41093828:-:3047	MIR365-1(MIR365-1)	NA	NA	NA	NA	NA	0.0167	13	17.87	31.17	5.84	10.73	5.35
NC_009146.3	3184571	3184745	MS1_peak_4244	HEATR3:Other_intron	HEATR3:NC_009146.3:3162281-3197796:+:22377	HEATR3(HEATR3)	NA	NA	NA	HEAT repeat-containing protein 3 isoform X1 [Equus caballus]; HEAT repeat-containing protein 3 isoform X2 [Equus caballus]	NA	0.0167	1080	1477.71	1356.46	1664.88	1562.92	1794.13
NC_009146.3	3009889	3010019	MS1_peak_4234	ZNF423:Promoter_0kb_1kb	ZNF423:NC_009146.3:2710212-3009702:-:-252	ZNF423(ZNF423)	NA	NA	NA	zinc finger protein 423 isoform X1 [Equus caballus]; zinc finger protein 423 isoform X2 [Equus caballus]; zinc finger protein 423 isoform X3 [Equus caballus]	zf-C2H2	0.0167	727	1198.55	954.67	1414.65	1125.67	1333.94
NC_009146.3	3110238	3110388	MS1_peak_4241	intergenic	CNEP1R1:NC_009146.3:3143586-3156183:+:-33272	CNEP1R1(CNEP1R1)	NA	NA	NA	nuclear envelope phosphatase-regulatory subunit 1 [Equus caballus]	NA	0.0167	544	783.15	503.42	751.53	804.36	905.85
NC_009154.3	41028517	41028772	MS1_peak_15572	intergenic	MIR365-1:NC_009154.3:41093762-41093828:-:65183	MIR365-1(MIR365-1)	NA	NA	NA	NA	NA	0.0167	10	15.63	13.55	27.53	30.06	31.34
NC_009154.3	41156843	41157135	MS1_peak_15580	RAB11FIP4:Other_intron	LOC111775698:NC_009154.3:41161431-41166855:+:-4441	LOC111775698(LOC111775698)	NA	NA	NA	NA	NA	0.0168	11	20.1	27.78	9.18	5.72	6.12
NC_009146.3	3344812	3344946	MS1_peak_4254	ADCY7:Other_intron	ADCY7:NC_009146.3:3320123-3358802:+:24756	ADCY7(ADCY7)	NA	NA	NA	adenylate cyclase type 7 isoform X1 [Equus caballus]; adenylate cyclase type 7 isoform X2 [Equus caballus]; adenylate cyclase type 7 isoform X3 [Equus caballus]; adenylate cyclase type 7 isoform X4 [Equus caballus]; adenylate cyclase type 7 isoform X5 [Equus caballus]	NA	0.0168	879	1170.26	1060.37	1297.04	1311.02	1336.23
NC_009146.3	3329808	3330080	MS1_peak_4252	ADCY7:First_intron	ADCY7:NC_009146.3:3320123-3358802:+:9821	ADCY7(ADCY7)	NA	NA	NA	adenylate cyclase type 7 isoform X1 [Equus caballus]; adenylate cyclase type 7 isoform X2 [Equus caballus]; adenylate cyclase type 7 isoform X3 [Equus caballus]; adenylate cyclase type 7 isoform X4 [Equus caballus]; adenylate cyclase type 7 isoform X5 [Equus caballus]	NA	0.0168	718	897.05	761.57	1059.32	912.42	1054.92
NC_009146.3	3321085	3321166	MS1_peak_4250	ADCY7:First_intron	ADCY7:NC_009146.3:3320123-3358802:+:1002	ADCY7(ADCY7)	NA	NA	NA	adenylate cyclase type 7 isoform X1 [Equus caballus]; adenylate cyclase type 7 isoform X2 [Equus caballus]; adenylate cyclase type 7 isoform X3 [Equus caballus]; adenylate cyclase type 7 isoform X4 [Equus caballus]; adenylate cyclase type 7 isoform X5 [Equus caballus]	NA	0.0168	585	736.25	555.59	830.77	732.8	871.45
NC_009146.3	3321324	3321691	MS1_peak_4251	ADCY7:First_intron	ADCY7:NC_009146.3:3320123-3358802:+:1384	ADCY7(ADCY7)	NA	NA	NA	adenylate cyclase type 7 isoform X1 [Equus caballus]; adenylate cyclase type 7 isoform X2 [Equus caballus]; adenylate cyclase type 7 isoform X3 [Equus caballus]; adenylate cyclase type 7 isoform X4 [Equus caballus]; adenylate cyclase type 7 isoform X5 [Equus caballus]	NA	0.0168	479	774.22	642.32	879.99	791.48	859.99
NC_009154.3	41192965	41193129	MS1_peak_15582	RAB11FIP4:Other_intron	LOC111775698:NC_009154.3:41161431-41166855:+:31616	LOC111775698(LOC111775698)	NA	NA	NA	NA	NA	0.0168	5	5.96	5.42	24.19	17.17	9.17
NC_009146.3	3607457	3607467	MS1_peak_4262	NKD1:Other_intron	LOC106782964:NC_009146.3:3639900-3641415:-:33952	LOC106782964(LOC106782964)	NA	NA	NA	NA	NA	0.0169	1643	2206.52	1714.89	2384.72	2228.45	2533.33
NC_009146.3	3720646	3720982	MS1_peak_4274	NOD2:Other_intron	CYLD:NC_009146.3:3733503-3803961:+:-12688	CYLD(CYLD)	NA	NA	NA	ubiquitin carboxyl-terminal hydrolase CYLD isoform X1 [Equus caballus]; ubiquitin carboxyl-terminal hydrolase CYLD isoform X2 [Equus caballus]	NA	0.017	573	708.71	692.46	876.65	785.04	850.05
NC_009146.3	3807912	3808056	MS1_peak_4277	intergenic	CYLD:NC_009146.3:3733503-3803961:+:74481	CYLD(CYLD)	NA	NA	NA	ubiquitin carboxyl-terminal hydrolase CYLD isoform X1 [Equus caballus]; ubiquitin carboxyl-terminal hydrolase CYLD isoform X2 [Equus caballus]	NA	0.017	861	1135.27	1002.1	1205.29	1183.64	1484.53
NC_009146.3	3724517	3724545	MS1_peak_4275	NOD2:Other_exon;NOD2:three_prime_UTR	CYLD:NC_009146.3:3733503-3803961:+:-8971	CYLD(CYLD)	NA	NA	NA	ubiquitin carboxyl-terminal hydrolase CYLD isoform X1 [Equus caballus]; ubiquitin carboxyl-terminal hydrolase CYLD isoform X2 [Equus caballus]	NA	0.017	440	631.29	475.64	698.98	648.35	691.05
NC_009146.3	6368136	6368256	MS1_peak_4284	CHD9:Other_intron	CHD9:NC_009146.3:6346769-6575347:+:21427	CHD9(CHD9)	NA	NA	NA	chromodomain-helicase-DNA-binding protein 9 isoform X1 [Equus caballus]; chromodomain-helicase-DNA-binding protein 9 isoform X2 [Equus caballus]; chromodomain-helicase-DNA-binding protein 9 isoform X3 [Equus caballus]; chromodomain-helicase-DNA-binding protein 9 isoform X4 [Equus caballus]; chromodomain-helicase-DNA-binding protein 9 isoform X5 [Equus caballus]; chromodomain-helicase-DNA-binding …	NA	0.017	1105	1622.14	1092.9	1530.59	1684.58	1847.64
NC_009146.3	6371210	6371276	MS1_peak_4285	CHD9:Other_intron	CHD9:NC_009146.3:6346769-6575347:+:24474	CHD9(CHD9)	NA	NA	NA	chromodomain-helicase-DNA-binding protein 9 isoform X1 [Equus caballus]; chromodomain-helicase-DNA-binding protein 9 isoform X2 [Equus caballus]; chromodomain-helicase-DNA-binding protein 9 isoform X3 [Equus caballus]; chromodomain-helicase-DNA-binding protein 9 isoform X4 [Equus caballus]; chromodomain-helicase-DNA-binding protein 9 isoform X5 [Equus caballus]; chromodomain-helicase-DNA-binding …	NA	0.017	186	322.34	238.5	351.99	384.29	337.88
NC_009154.3	41627431	41627720	MS1_peak_15589	LOC111775775:First_exon	LOC111775775:NC_009154.3:41627357-41630302:+:218	LOC111775775(LOC111775775)	NA	NA	NA	NA	NA	0.017	4	0.74	1.36	5.84	10.02	12.23
NC_009146.3	7322775	7323054	MS1_peak_4306	LOC111772728:Promoter_2kb_3kb;IRX3:Other_exon	IRX3:NC_009146.3:7321223-7324603:-:1688	IRX3(IRX3)	NA	NA	NA	iroquois-class homeodomain protein IRX-3 [Equus caballus]	Homeobox	0.0171	827	1006.48	857.11	1163.58	1014.75	1242.97
NC_009146.3	6667323	6667472	MS1_peak_4293	intergenic	AKTIP:NC_009146.3:6652167-6661938:-:-5459	AKTIP(AKTIP)	NA	NA	NA	AKT-interacting protein isoform X1 [Equus caballus]; AKT-interacting protein isoform X2 [Equus caballus]	NA	0.0171	1095	1597.57	1239.25	1676.56	1608.72	1822.41
NC_009146.3	6990761	6990972	MS1_peak_4300	FTO:Other_intron	FTO:NC_009146.3:6829354-7181810:+:161512	FTO(FTO)	NA	NA	NA	alpha-ketoglutarate-dependent dioxygenase FTO isoform X1 [Equus caballus]; alpha-ketoglutarate-dependent dioxygenase FTO isoform X2 [Equus caballus]; alpha-ketoglutarate-dependent dioxygenase FTO isoform X3 [Equus caballus]; alpha-ketoglutarate-dependent dioxygenase FTO isoform X4 [Equus caballus]	NA	0.0171	890	1367.54	1098.99	1463.03	1404.77	1519.7
NC_009146.3	7233150	7233331	MS1_peak_4303	intergenic	LOC100060600:NC_009146.3:7206458-7214933:+:26782	LOC100060600(LOC100060600)	NA	NA	NA	NA	NA	0.0171	1651	2403.8	2010.3	2773.41	2323.63	2849.81
NC_009146.3	7232225	7232447	MS1_peak_4302	intergenic	LOC100060600:NC_009146.3:7206458-7214933:+:25878	LOC100060600(LOC100060600)	NA	NA	NA	NA	NA	0.0171	252	291.82	247.31	358.67	344.21	362.34
NC_009154.3	41728549	41728680	MS1_peak_15596	KSR1:First_intron	KSR1:NC_009154.3:41696969-41852245:+:31645	KSR1(KSR1)	NA	NA	NA	kinase suppressor of Ras 1 isoform X1 [Equus caballus]; kinase suppressor of Ras 1 isoform X10 [Equus caballus]; kinase suppressor of Ras 1 isoform X11 [Equus caballus]; kinase suppressor of Ras 1 isoform X12 [Equus caballus]; kinase suppressor of Ras 1 isoform X13 [Equus caballus]; kinase suppressor of Ras 1 isoform X14 [Equus caballus]; kinase suppressor of Ras 1 isoform X2 [Equus caballus]; ki…	NA	0.0172	46	28.29	19.65	12.51	17.17	9.17
NC_009146.3	7432063	7432296	MS1_peak_4311	intergenic	LOC111772754:NC_009146.3:7504979-7512606:+:-72799	LOC111772754(LOC111772754)	NA	NA	NA	NA	NA	0.0172	1226	1615.44	1405.93	1865.07	1602.99	1979.12
NC_009146.3	8416593	8416697	MS1_peak_4327	CAPNS2:First_exon;LPCAT2:Other_intron	CAPNS2:NC_009146.3:8415689-8417513:+:956	CAPNS2(CAPNS2)	NA	NA	NA	calpain small subunit 2 [Equus caballus]	NA	0.0172	827	1196.32	1033.27	1293.7	1235.16	1436.37
NC_009146.3	7361616	7361874	MS1_peak_4310	intergenic	LOC111772728:NC_009146.3:7325214-7330370:+:36531	LOC111772728(LOC111772728)	NA	NA	NA	uncharacterized protein [Equus caballus]	NA	0.0172	353	588.85	413.99	640.6	581.8	631.42
NC_009146.3	7761465	7761625	MS1_peak_4315	intergenic	LOC111772755:NC_009146.3:7822622-7833407:-:71861	LOC111772755(LOC111772755)	NA	NA	NA	NA	NA	0.0172	155	364.78	205.3	336.98	388.58	395.98
NC_009146.3	9737644	9737891	MS1_peak_4340	intergenic	LOC100630858:NC_009146.3:9741053-9742714:+:-3285	LOC100630858(LOC100630858)	NA	NA	NA	metallothionein-1A-like [Equus caballus]	NA	0.0174	636	787.62	665.36	888.33	873.78	875.28
NC_009146.3	9965718	9965868	MS1_peak_4346	intergenic	HERPUD1:NC_009146.3:9952199-9962493:+:13594	HERPUD1(HERPUD1)	NA	NA	NA	homocysteine-responsive endoplasmic reticulum-resident ubiquitin-like domain member 1 protein isoform X1 [Equus caballus]; homocysteine-responsive endoplasmic reticulum-resident ubiquitin-like domain member 1 protein isoform X2 [Equus caballus]; homocysteine-responsive endoplasmic reticulum-resident ubiquitin-like domain member 1 protein isoform X3 [Equus caballus]	NA	0.0174	904	1217.9	1098.32	1371.28	1321.75	1398.15
NC_009146.3	10017329	10017645	MS1_peak_4348	NLRC5:First_intron	NLRC5:NC_009146.3:10002930-10089078:+:14557	NLRC5(NLRC5)	NA	NA	NA	protein NLRC5 isoform X1 [Equus caballus]; protein NLRC5 isoform X2 [Equus caballus]; protein NLRC5 isoform X3 [Equus caballus]	NA	0.0174	1472	1939.27	1674.24	2165.35	2005.89	2291.01
NC_009146.3	10118084	10118311	MS1_peak_4356	CPNE2:Other_intron	CPNE2:NC_009146.3:10097258-10143581:+:20939	CPNE2(CPNE2)	NA	NA	NA	copine-2 isoform X1 [Equus caballus]; copine-2 isoform X2 [Equus caballus]	NA	0.0174	751	940.97	771.06	1088.51	941.04	1113.02
NC_009146.3	10039113	10039410	MS1_peak_4350	NLRC5:Other_exon	NLRC5:NC_009146.3:10002930-10089078:+:36331	NLRC5(NLRC5)	NA	NA	NA	protein NLRC5 isoform X1 [Equus caballus]; protein NLRC5 isoform X2 [Equus caballus]; protein NLRC5 isoform X3 [Equus caballus]	NA	0.0174	725	683.4	670.1	771.55	855.88	1033.51
NC_009146.3	10054996	10055131	MS1_peak_4351	NLRC5:Other_intron	CPNE2:NC_009146.3:10097258-10143581:+:-42194	CPNE2(CPNE2)	NA	NA	NA	copine-2 isoform X1 [Equus caballus]; copine-2 isoform X2 [Equus caballus]	NA	0.0174	516	667.02	527.14	703.15	697.02	817.94
NC_009146.3	9732401	9732500	MS1_peak_4339	LOC100630794:First_intron	LOC100630794:NC_009146.3:9731970-9733732:+:480	LOC100630794(LOC100630794)	NA	NA	NA	metallothionein-1A-like [Equus caballus]	NA	0.0174	896	1376.47	1077.31	1404.64	1410.49	1577.03
NC_009154.3	42808136	42808367	MS1_peak_15609	FOXN1:Other_intron	LOC106783482:NC_009154.3:42809957-42814332:-:6080	LOC106783482(LOC106783482)	NA	NA	NA	NA	NA	0.0175	78	96.78	126.7	55.05	71.56	48.16
NC_009146.3	10215374	10215574	MS1_peak_4359	RSPRY1:Other_intron	ARL2BP:NC_009146.3:10228369-10234476:+:-12894	ARL2BP(ARL2BP)	NA	NA	NA	ADP-ribosylation factor-like protein 2-binding protein [Equus caballus]	NA	0.0175	580	729.55	597.6	819.1	797.2	808.01
NC_009146.3	10133265	10133471	MS1_peak_4357	CPNE2:Other_intron	CPNE2:NC_009146.3:10097258-10143581:+:36110	CPNE2(CPNE2)	NA	NA	NA	copine-2 isoform X1 [Equus caballus]; copine-2 isoform X2 [Equus caballus]	NA	0.0175	838	1139.74	1063.08	1207.79	1258.06	1455.48
NC_009146.3	10406716	10406960	MS1_peak_4371	DOK4:Promoter_2kb_3kb	DOK4:NC_009146.3:10396226-10404366:-:-2472	DOK4(DOK4)	NA	NA	NA	docking protein 4 [Equus caballus]	NA	0.0175	428	617.89	449.9	644.77	636.19	700.22
NC_009146.3	10535719	10535723	MS1_peak_4380	ADGRG1:First_intron	ADGRG3:NC_009146.3:10552413-10576011:+:-16691	ADGRG3(ADGRG3)	NA	NA	NA	adhesion G protein-coupled receptor G3 isoform X1 [Equus caballus]; adhesion G protein-coupled receptor G3 isoform X2 [Equus caballus]; adhesion G protein-coupled receptor G3 isoform X3 [Equus caballus]; adhesion G protein-coupled receptor G3 isoform X4 [Equus caballus]; adhesion G protein-coupled receptor G3 isoform X5 [Equus caballus]	NA	0.0176	1011	1278.2	984.49	1468.87	1238.03	1495.23
NC_009146.3	10818767	10818785	MS1_peak_4395	USB1:three_prime_UTR;USB1:Other_exon	MMP15:NC_009146.3:10831512-10851686:+:-12735	MMP15(MMP15)	NA	NA	NA	matrix metalloproteinase-15 [Equus caballus]	NA	0.0177	837	1019.88	901.15	1173.59	1101.34	1174.94
NC_009146.3	10712942	10713064	MS1_peak_4388	CNGB1:Other_exon	LOC106782944:NC_009146.3:10659211-10666244:+:53792	LOC106782944(LOC106782944)	NA	NA	NA	NA	NA	0.0177	875	1154.63	922.83	1275.35	1146.43	1360.69
NC_009146.3	10651346	10651681	MS1_peak_4383	KIFC3:Other_intron	LOC106782944:NC_009146.3:10659211-10666244:+:-7697	LOC106782944(LOC106782944)	NA	NA	NA	NA	NA	0.0177	773	1197.8	986.52	1259.51	1250.91	1362.22
NC_009154.3	42934854	42935068	MS1_peak_15620	SUPT6H:Other_intron	LOC111775704:NC_009154.3:42947734-42948158:-:13196	LOC111775704(LOC111775704)	NA	NA	NA	NA	NA	0.0178	14	43.18	22.36	2.5	12.17	13
NC_009146.3	11192224	11192622	MS1_peak_4406	NDRG4:Other_intron	SETD6:NC_009146.3:11205648-11210399:+:-13224	SETD6(SETD6)	NA	NA	NA	N-lysine methyltransferase SETD6 isoform X1 [Equus caballus]; N-lysine methyltransferase SETD6 isoform X2 [Equus caballus]	NA	0.0178	781	974.47	896.4	1139.39	1034.07	1171.11
NC_009146.3	10872747	10872835	MS1_peak_4397	intergenic	CFAP20:NC_009146.3:10892216-10904050:-:31258	CFAP20(CFAP20)	NA	NA	NA	cilia- and flagella-associated protein 20 [Equus caballus]	NA	0.0178	1246	1708.49	1516.37	1963.49	1679.57	2150.35
NC_009146.3	11155720	11155886	MS1_peak_4403	intergenic	NDRG4:NC_009146.3:11162340-11205558:+:-6536	NDRG4(NDRG4)	NA	NA	NA	protein NDRG4 isoform X1 [Equus caballus]; protein NDRG4 isoform X2 [Equus caballus]; protein NDRG4 isoform X3 [Equus caballus]; protein NDRG4 isoform X4 [Equus caballus]; protein NDRG4 isoform X5 [Equus caballus]	NA	0.0178	824	1173.24	971.61	1357.93	1139.99	1355.34
NC_009154.3	42997034	42997223	MS1_peak_15629	FAM222B:Other_intron	TRAF4:NC_009154.3:42983963-42989978:+:13165	TRAF4(TRAF4)	NA	NA	NA	TNF receptor-associated factor 4 isoform X1 [Equus caballus]; TNF receptor-associated factor 4 isoform X2 [Equus caballus]	MYB	0.0179	163	0.74	48.11	0.83	9.3	0.76
NC_009146.3	17623775	17623913	MS1_peak_4416	intergenic	LOC102147929:NC_009146.3:17640648-17653471:+:-16803	LOC102147929(LOC102147929)	NA	NA	NA	NA	NA	0.0179	774	1138.99	1089.51	1405.47	1131.4	1431.02
NC_009146.3	17902281	17902462	MS1_peak_4423	intergenic	CMTM3:NC_009146.3:17910186-17918615:+:-7814	CMTM3(CMTM3)	NA	NA	NA	CKLF-like MARVEL transmembrane domain-containing protein 3 isoform X1 [Equus caballus]; CKLF-like MARVEL transmembrane domain-containing protein 3 isoform X2 [Equus caballus]	NA	0.0179	1319	2006.27	1601.74	2216.23	1911.43	2359.04
NC_009146.3	16996432	16996665	MS1_peak_4415	intergenic	LOC106782938:NC_009146.3:17341378-17341737:-:345188	LOC106782938(LOC106782938)	NA	NA	NA	NA	NA	0.0179	373	524.09	456.67	643.1	527.41	626.07
NC_009154.3	43091358	43091534	MS1_peak_15633	intergenic	FLOT2:NC_009154.3:43091563-43106986:-:15539	FLOT2(FLOT2)	NA	NA	NA	flotillin-2 isoform X1 [Equus caballus]; flotillin-2 isoform X2 [Equus caballus]; flotillin-2 isoform X3 [Equus caballus]; flotillin-2 isoform X4 [Equus caballus]; flotillin-2 isoform X5 [Equus caballus]	NA	0.018	26	40.2	20.33	16.68	1.43	12.23
NC_009146.3	18126245	18126406	MS1_peak_4433	LOC111772774:Promoter_0kb_1kb	LOC111772774:NC_009146.3:18124390-18126294:-:-31	LOC111772774(LOC111772774)	NA	NA	NA	NA	NA	0.018	932	1202.27	1035.3	1334.58	1247.33	1429.49
NC_009146.3	18327700	18327838	MS1_peak_4446	FBXL8:Other_exon;HSF4:Promoter_0kb_1kb	HSF4:NC_009146.3:18328430-18333673:+:-660	HSF4(HSF4)	NA	NA	NA	heat shock factor protein 4 isoform X1 [Equus caballus]; heat shock factor protein 4 isoform X2 [Equus caballus]	HSF	0.0181	657	893.33	812.39	983.42	930.31	1142.06
NC_009154.3	43242870	43243047	MS1_peak_15639	PIPOX:Other_intron	PIPOX:NC_009154.3:43232992-43246165:+:9966	PIPOX(PIPOX)	NA	NA	NA	peroxisomal sarcosine oxidase isoform X1 [Equus caballus]; peroxisomal sarcosine oxidase isoform X2 [Equus caballus]	NA	0.0182	40	18.61	21	9.18	7.87	14.52
NC_009154.3	43253987	43254059	MS1_peak_15640	intergenic	LOC111775706:NC_009154.3:43257736-43258666:-:4642	LOC111775706(LOC111775706)	NA	NA	NA	LOW QUALITY PROTEIN: TGFB1-induced anti-apoptotic factor 1, partial [Equus caballus]	NA	0.0182	226	155.59	161.94	108.43	143.12	95.55
NC_009146.3	18598135	18598328	MS1_peak_4461	ATP6V0D1:First_intron	ATP6V0D1:NC_009146.3:18575276-18611509:-:13277	ATP6V0D1(ATP6V0D1)	NA	NA	NA	V-type proton ATPase subunit d 1 [Equus caballus]	NA	0.0182	442	627.56	499.36	705.66	635.47	713.98
NC_009146.3	18717544	18717807	MS1_peak_4468	CARMIL2:Promoter_1kb_2kb;LOC111773015:First_exon	LOC111773015:NC_009146.3:18715517-18717680:-:4	LOC111773015(LOC111773015)	NA	NA	NA	NA	NA	0.0182	607	958.09	682.3	1019.28	939.61	1020.52
NC_009146.3	18543062	18543212	MS1_peak_4457	ZDHHC1:Other_intron	TPPP3:NC_009146.3:18533062-18536714:-:-6423	TPPP3(TPPP3)	NA	NA	NA	tubulin polymerization-promoting protein family member 3 isoform X1 [Equus caballus]; tubulin polymerization-promoting protein family member 3 isoform X2 [Equus caballus]	NA	0.0182	476	769.75	607.77	925.03	748.54	814.12
NC_009146.3	18719177	18719462	MS1_peak_4469	CARMIL2:First_exon;CARMIL2:five_prime_UTR;LOC111773015:Promoter_1kb_2kb	CARMIL2:NC_009146.3:18719288-18731784:+:31	CARMIL2(CARMIL2)	NA	NA	NA	capping protein, Arp2/3 and myosin-I linker protein 2 isoform X1 [Equus caballus]; capping protein, Arp2/3 and myosin-I linker protein 2 isoform X2 [Equus caballus]; capping protein, Arp2/3 and myosin-I linker protein 2 isoform X3 [Equus caballus]; capping protein, Arp2/3 and myosin-I linker protein 2 isoform X4 [Equus caballus]	NA	0.0182	137	234.5	226.98	309.45	239.73	350.88
NC_009154.3	43319549	43319811	MS1_peak_15641	MYO18A:Other_intron;LOC111775707:Promoter_1kb_2kb	LOC111775707:NC_009154.3:43320777-43327048:+:-1096	LOC111775707(LOC111775707)	NA	NA	NA	NA	NA	0.0183	26	0.74	20.33	0.83	7.16	0.76
NC_009146.3	18961386	18961543	MS1_peak_4481	LCAT:Promoter_0kb_1kb	LCAT:NC_009146.3:18957991-18961440:-:-24	LCAT(LCAT)	NA	NA	NA	phosphatidylcholine-sterol acyltransferase isoform X1 [Equus caballus]; phosphatidylcholine-sterol acyltransferase isoform X2 [Equus caballus]; phosphatidylcholine-sterol acyltransferase isoform X3 [Equus caballus]	NA	0.0183	824	1294.58	1027.85	1392.96	1298.85	1436.37
NC_009146.3	19320356	19320645	MS1_peak_4494	SMPD3:Other_intron	LOC111772775:NC_009146.3:19339661-19347881:+:-19160	LOC111772775(LOC111772775)	NA	NA	NA	NA	NA	0.0183	201	280.65	192.43	306.12	337.77	308.07
NC_009146.3	19639210	19639346	MS1_peak_4501	CDH1:Other_intron	CDH1:NC_009146.3:19632896-19705374:+:6382	CDH1(CDH1)	NA	NA	NA	cadherin-1 [Equus caballus]	NA	0.0184	889	1243.96	981.78	1322.06	1252.34	1432.55
NC_009146.3	20194395	20194613	MS1_peak_4515	CYB5B:Other_intron	LOC102148762:NC_009146.3:20189333-20190722:-:-3782	LOC102148762(LOC102148762)	NA	NA	NA	NA	NA	0.0185	1095	1370.51	1124.06	1524.75	1368.99	1664.17
NC_009146.3	20221232	20221382	MS1_peak_4518	intergenic	LOC102148762:NC_009146.3:20189333-20190722:-:-30585	LOC102148762(LOC102148762)	NA	NA	NA	NA	NA	0.0185	1547	2017.43	1794.84	2369.71	2088.19	2326.94
NC_009146.3	20221091	20221227	MS1_peak_4517	intergenic	LOC102148762:NC_009146.3:20189333-20190722:-:-30437	LOC102148762(LOC102148762)	NA	NA	NA	NA	NA	0.0185	1261	1836.53	1488.59	2097.79	1830.56	2003.58
NC_009146.3	22561366	22561596	MS1_peak_4537	intergenic	LOC100067869:NC_009146.3:22545987-22550485:-:-10996	LOC100067869(LOC100067869)	NA	NA	NA	haptoglobin [Equus caballus]	NA	0.0186	552	909.71	634.19	977.58	864.47	969.3
NC_009154.3	43702828	43702958	MS1_peak_15654	ANKRD13B:Other_exon;ANKRD13B:three_prime_UTR	CORO6:NC_009154.3:43703979-43711823:-:8929	CORO6(CORO6)	NA	NA	NA	coronin-6 isoform X1 [Equus caballus]; coronin-6 isoform X2 [Equus caballus]; coronin-6 isoform X3 [Equus caballus]; coronin-6 isoform X4 [Equus caballus]	NA	0.0186	64	36.48	19.65	90.08	62.26	83.32
NC_009146.3	23613831	23614064	MS1_peak_4558	VAC14:First_intron	TRNAG-GCC:NC_009146.3:23614435-23614506:-:558	TRNAG-GCC(TRNAG-GCC)	NA	NA	NA	NA	NA	0.0187	791	972.98	823.23	996.76	1070.57	1216.21
NC_009146.3	23228573	23228669	MS1_peak_4555	CMTR2:three_prime_UTR;CMTR2:Other_exon	CMTR2:NC_009146.3:23221934-23229352:+:6687	CMTR2(CMTR2)	NA	NA	NA	cap-specific mRNA (nucleoside-2'-O-)-methyltransferase 2 [Equus caballus]	NA	0.0187	810	1085.39	949.93	1297.87	1113.51	1216.98
NC_009146.3	23168712	23168850	MS1_peak_4552	CALB2:Promoter_0kb_1kb	CALB2:NC_009146.3:23139222-23168617:-:-164	CALB2(CALB2)	NA	NA	NA	calretinin [Equus caballus]	NA	0.0187	342	440.71	329.97	525.49	431.52	535.1
NC_009146.3	22785789	22785931	MS1_peak_4544	AP1G1:Other_intron	LOC111773059:NC_009146.3:22794186-22794272:+:-8325	LOC111773059(LOC111773059)	NA	NA	NA	NA	NA	0.0187	175	157.82	104.34	152.64	241.16	305.01
NC_009154.3	44018341	44018766	MS1_peak_15659	EFCAB5:Other_intron	EFCAB5:NC_009154.3:43968612-44099773:+:49941	EFCAB5(EFCAB5)	NA	NA	NA	EF-hand calcium-binding domain-containing protein 5 isoform X1 [Equus caballus]; EF-hand calcium-binding domain-containing protein 5 isoform X2 [Equus caballus]; EF-hand calcium-binding domain-containing protein 5 isoform X3 [Equus caballus]	NA	0.0188	4	26.8	9.49	5	2.15	3.06
NC_009146.3	23715938	23716041	MS1_peak_4561	MTSS2:Other_exon	MTSS2:NC_009146.3:23709825-23730899:+:6164	MTSS2(MTSS2)	NA	NA	NA	protein MTSS 2 isoform X1 [Equus caballus]; protein MTSS 2 isoform X2 [Equus caballus]; protein MTSS 2 isoform X3 [Equus caballus]; protein MTSS 2 isoform X4 [Equus caballus]	NA	0.0188	523	716.15	512.91	686.47	759.99	865.34
NC_009146.3	23778902	23779023	MS1_peak_4563	IL34:First_intron	IL34:NC_009146.3:23731375-23788336:-:9373	IL34(IL34)	NA	NA	NA	interleukin-34 isoform X1 [Equus caballus]; interleukin-34 isoform X2 [Equus caballus]; interleukin-34 isoform X3 [Equus caballus]; interleukin-34 isoform X4 [Equus caballus]	NA	0.0188	368	533.76	446.51	613.9	575.36	587.09
NC_009146.3	23779105	23779168	MS1_peak_4564	IL34:First_intron	IL34:NC_009146.3:23731375-23788336:-:9199	IL34(IL34)	NA	NA	NA	interleukin-34 isoform X1 [Equus caballus]; interleukin-34 isoform X2 [Equus caballus]; interleukin-34 isoform X3 [Equus caballus]; interleukin-34 isoform X4 [Equus caballus]	NA	0.0188	596	921.62	719.56	1045.97	885.94	1018.99
NC_009146.3	23779187	23779255	MS1_peak_4565	IL34:First_intron	IL34:NC_009146.3:23731375-23788336:-:9114	IL34(IL34)	NA	NA	NA	interleukin-34 isoform X1 [Equus caballus]; interleukin-34 isoform X2 [Equus caballus]; interleukin-34 isoform X3 [Equus caballus]; interleukin-34 isoform X4 [Equus caballus]	NA	0.0188	711	1225.35	893.69	1297.87	1177.91	1320.18
NC_009146.3	23647536	23647675	MS1_peak_4559	VAC14:Other_intron	LOC111772791:NC_009146.3:23629415-23633146:+:18190	LOC111772791(LOC111772791)	NA	NA	NA	NA	NA	0.0188	369	547.91	359.78	573.87	550.31	601.61
NC_009146.3	23766956	23767237	MS1_peak_4562	IL34:First_intron	LOC100068559:NC_009146.3:23748220-23754248:-:-12848	LOC100068559(LOC100068559)	NA	NA	NA	NA	NA	0.0188	398	590.34	464.8	603.9	587.53	760.61
NC_009146.3	24124922	24125147	MS1_peak_4580	PDPR:Other_exon	LOC111772794:NC_009146.3:24139568-24146062:-:21027	LOC111772794(LOC111772794)	NA	NA	NA	NA	NA	0.0189	431	577.69	481.74	633.09	597.54	710.92
NC_009146.3	24054668	24054843	MS1_peak_4578	LOC106782940:Promoter_1kb_2kb	LOC106782940:NC_009146.3:24048697-24052763:-:-1992	LOC106782940(LOC106782940)	NA	NA	NA	heterogeneous nuclear ribonucleoprotein C-like [Equus caballus]	NA	0.0189	168	414.65	349.62	580.54	424.36	425.03
NC_009154.3	44304885	44305023	MS1_peak_15663	intergenic	TMIGD1:NC_009154.3:44286834-44297981:-:-6973	TMIGD1(TMIGD1)	NA	NA	NA	transmembrane and immunoglobulin domain-containing protein 1 [Equus caballus]	NA	0.019	247	113.15	166	87.58	142.41	74.15
NC_009146.3	24441013	24441278	MS1_peak_4585	FA2H:Other_intron;LOC111772795:Promoter_1kb_2kb	LOC111772795:NC_009146.3:24433765-24440015:-:-1130	LOC111772795(LOC111772795)	NA	NA	NA	NA	NA	0.019	667	903.01	667.39	961.73	924.58	995.29
NC_009146.3	24456088	24456178	MS1_peak_4586	FA2H:First_intron	LOC111772795:NC_009146.3:24433765-24440015:-:-16118	LOC111772795(LOC111772795)	NA	NA	NA	NA	NA	0.019	573	918.64	691.11	945.05	852.31	1141.3
NC_009146.3	24738846	24739015	MS1_peak_4595	intergenic	ZFP1:NC_009146.3:24748112-24776262:+:-9181	ZFP1(ZFP1)	NA	NA	NA	zinc finger protein 1 homolog isoform X1 [Equus caballus]; zinc finger protein 1 homolog isoform X2 [Equus caballus]; zinc finger protein 1 homolog isoform X3 [Equus caballus]; zinc finger protein 1 homolog isoform X4 [Equus caballus]	zf-C2H2	0.019	521	935.02	769.02	1013.44	895.24	1128.3
NC_009146.3	25042544	25042895	MS1_peak_4605	CHST6:Other_exon;CHST6:three_prime_UTR	TMEM170A:NC_009146.3:25019678-25037324:-:-5395	TMEM170A(TMEM170A)	NA	NA	NA	transmembrane protein 170A isoform X1 [Equus caballus]; transmembrane protein 170A isoform X2 [Equus caballus]; transmembrane protein 170A isoform X3 [Equus caballus]; transmembrane protein 170A isoform X4 [Equus caballus]; transmembrane protein 170A isoform X5 [Equus caballus]; transmembrane protein 170A isoform X6 [Equus caballus]	NA	0.0191	387	539.72	467.51	638.09	574.64	610.02
NC_009146.3	27733026	27733181	MS1_peak_4620	WWOX:Other_intron	MAF:NC_009146.3:28340383-28358211:-:625107	MAF(MAF)	NA	NA	NA	transcription factor Maf isoform X1 [Equus caballus]; transcription factor Maf isoform X2 [Equus caballus]	TF_bZIP	0.0192	814	1146.44	940.45	1218.63	1182.92	1317.12
NC_009146.3	27825934	27826101	MS1_peak_4621	WWOX:Other_intron	MAF:NC_009146.3:28340383-28358211:-:532193	MAF(MAF)	NA	NA	NA	transcription factor Maf isoform X1 [Equus caballus]; transcription factor Maf isoform X2 [Equus caballus]	TF_bZIP	0.0192	515	756.35	600.99	902.51	742.82	812.59
NC_009146.3	26463740	26463957	MS1_peak_4614	ADAMTS18:Other_intron	SYCE1L:NC_009146.3:26366204-26376688:+:97644	SYCE1L(SYCE1L)	NA	NA	NA	synaptonemal complex central element protein 1-like isoform X1 [Equus caballus]; synaptonemal complex central element protein 1-like isoform X2 [Equus caballus]; synaptonemal complex central element protein 1-like isoform X3 [Equus caballus]; synaptonemal complex central element protein 1-like isoform X4 [Equus caballus]; synaptonemal complex central element protein 1-like isoform X5 [Equus cabal…	NA	0.0192	562	871.74	708.72	979.24	860.89	978.48
NC_009146.3	29666562	29666754	MS1_peak_4637	LOC100069843:Other_intron	LOC100069843:NC_009146.3:29582596-29679850:-:13191	LOC100069843(LOC100069843)	NA	NA	NA	polycystic kidney disease protein 1-like 2 [Equus caballus]	NA	0.0194	608	795.06	623.35	793.24	863.04	951.72
NC_009146.3	29855070	29855148	MS1_peak_4650	CMIP:First_intron	CMIP:NC_009146.3:29844532-30084398:+:10577	CMIP(CMIP)	NA	NA	NA	C-Maf-inducing protein isoform X1 [Equus caballus]; C-Maf-inducing protein isoform X2 [Equus caballus]	NA	0.0194	1015	1456.87	1182.33	1585.64	1484.92	1616.78
NC_009146.3	29776129	29776341	MS1_peak_4639	GAN:First_intron	GAN:NC_009146.3:29751652-29801258:+:24583	GAN(GAN)	NA	NA	NA	gigaxonin isoform X1 [Equus caballus]; gigaxonin isoform X2 [Equus caballus]	ZBTB	0.0194	829	1243.22	1033.27	1589.81	1164.32	1356.11
NC_009154.3	44775813	44775922	MS1_peak_15680	NXN:First_intron	NXN:NC_009154.3:44757502-44896099:+:18365	NXN(NXN)	NA	NA	NA	nucleoredoxin isoform X1 [Equus caballus]; nucleoredoxin isoform X2 [Equus caballus]; nucleoredoxin isoform X3 [Equus caballus]; nucleoredoxin isoform X4 [Equus caballus]; nucleoredoxin isoform X5 [Equus caballus]	NA	0.0195	13	43.92	33.2	5	17.17	12.23
NC_009146.3	30039047	30039158	MS1_peak_4655	CMIP:Other_intron	PLCG2:NC_009146.3:30129857-30276660:+:-90754	PLCG2(PLCG2)	NA	NA	NA	1-phosphatidylinositol 4,5-bisphosphate phosphodiesterase gamma-2 isoform X1 [Equus caballus]; 1-phosphatidylinositol 4,5-bisphosphate phosphodiesterase gamma-2 isoform X2 [Equus caballus]	NA	0.0195	1010	1165.05	1113.22	1417.15	1251.62	1415.73
NC_009146.3	30850092	30850234	MS1_peak_4663	CDH13:First_intron	CDH13:NC_009146.3:30849406-31852344:+:757	CDH13(CDH13)	203;GO:0001525,biological_process angiogenesis;GO:0001568,biological_process blood vessel development;GO:0001667,biological_process ameboidal-type cell migration;GO:0001936,biological_process regulation of endothelial cell proliferation;GO:0001938,biological_process positive regulation of endothelial cell proliferation;GO:0001944,biological_process vasculature development;GO:0001952,biological_pr…	NA	NA	cadherin-13 isoform X1 [Equus caballus]; cadherin-13 isoform X2 [Equus caballus]; cadherin-13 precursor [Equus caballus]	NA	0.0195	625	776.45	598.96	789.9	899.54	864.58
NC_009146.3	29865952	29866150	MS1_peak_4652	CMIP:First_intron	CMIP:NC_009146.3:29844532-30084398:+:21519	CMIP(CMIP)	NA	NA	NA	C-Maf-inducing protein isoform X1 [Equus caballus]; C-Maf-inducing protein isoform X2 [Equus caballus]	NA	0.0195	607	847.92	722.95	911.68	897.39	986.88
NC_009146.3	29878721	29878913	MS1_peak_4653	CMIP:First_intron	CMIP:NC_009146.3:29844532-30084398:+:34285	CMIP(CMIP)	NA	NA	NA	C-Maf-inducing protein isoform X1 [Equus caballus]; C-Maf-inducing protein isoform X2 [Equus caballus]	NA	0.0195	864	1242.47	1073.92	1399.64	1246.61	1455.48
NC_009146.3	29860350	29860677	MS1_peak_4651	CMIP:First_intron	CMIP:NC_009146.3:29844532-30084398:+:15981	CMIP(CMIP)	NA	NA	NA	C-Maf-inducing protein isoform X1 [Equus caballus]; C-Maf-inducing protein isoform X2 [Equus caballus]	NA	0.0195	675	1100.28	771.73	1054.31	1112.08	1227.68
NC_009146.3	30060054	30060272	MS1_peak_4656	CMIP:Other_intron	PLCG2:NC_009146.3:30129857-30276660:+:-69693	PLCG2(PLCG2)	NA	NA	NA	1-phosphatidylinositol 4,5-bisphosphate phosphodiesterase gamma-2 isoform X1 [Equus caballus]; 1-phosphatidylinositol 4,5-bisphosphate phosphodiesterase gamma-2 isoform X2 [Equus caballus]	NA	0.0195	940	1496.33	1379.5	1537.26	1433.39	2334.58
NC_009146.3	30089987	30090215	MS1_peak_4657	intergenic	PLCG2:NC_009146.3:30129857-30276660:+:-39755	PLCG2(PLCG2)	NA	NA	NA	1-phosphatidylinositol 4,5-bisphosphate phosphodiesterase gamma-2 isoform X1 [Equus caballus]; 1-phosphatidylinositol 4,5-bisphosphate phosphodiesterase gamma-2 isoform X2 [Equus caballus]	NA	0.0195	59	190.58	103.67	298.61	151.71	188.05
NC_009154.3	44916730	44916802	MS1_peak_15683	GLOD4:Other_intron	GLOD4:NC_009154.3:44908955-44928286:+:7811	GLOD4(GLOD4)	NA	NA	NA	glyoxalase domain-containing protein 4 [Equus caballus]	NA	0.0195	1	5.96	4.07	15.01	15.74	9.17
NC_009146.3	32256106	32256128	MS1_peak_4674	WFDC1:First_intron	WFDC1:NC_009146.3:32248172-32286798:+:7945	WFDC1(WFDC1)	NA	NA	NA	WAP four-disulfide core domain protein 1 isoform X1 [Equus caballus]; WAP four-disulfide core domain protein 1 isoform X2 [Equus caballus]; WAP four-disulfide core domain protein 1 isoform X3 [Equus caballus]; WAP four-disulfide core domain protein 1 isoform X4 [Equus caballus]	NA	0.0196	101	148.14	142.96	156.81	180.34	283.61
NC_009146.3	32469281	32469351	MS1_peak_4686	COTL1:Other_intron	LOC111772807:NC_009146.3:32450921-32463443:+:18395	LOC111772807(LOC111772807)	NA	NA	NA	NA	NA	0.0197	744	974.47	809	1030.13	1075.58	1087.03
NC_009146.3	32277411	32277616	MS1_peak_4677	WFDC1:Other_intron	MIR9073:NC_009146.3:32288709-32288854:+:-11195	MIR9073(MIR9073)	NA	NA	NA	NA	NA	0.0197	1147	1489.63	1301.58	1792.5	1455.58	1775.78
NC_009146.3	32272439	32272586	MS1_peak_4676	WFDC1:Other_exon;WFDC1:three_prime_UTR	MIR9073:NC_009146.3:32288709-32288854:+:-16196	MIR9073(MIR9073)	NA	NA	NA	NA	NA	0.0197	1099	1525.36	1112.54	1513.91	1512.11	1833.88
NC_009154.3	45192900	45193318	MS1_peak_15692	RPH3AL:First_intron	RPH3AL:NC_009154.3:45164798-45311355:+:28311	RPH3AL(RPH3AL)	NA	NA	NA	rab effector Noc2 isoform X1 [Equus caballus]; rab effector Noc2 isoform X2 [Equus caballus]; rab effector Noc2 isoform X3 [Equus caballus]; rab effector Noc2 isoform X4 [Equus caballus]	NA	0.0198	25	20.1	25.75	6.67	15.03	6.12
NC_009146.3	32713223	32713587	MS1_peak_4699	CRISPLD2:Other_intron	CRISPLD2:NC_009146.3:32666080-32730947:+:47325	CRISPLD2(CRISPLD2)	NA	NA	NA	cysteine-rich secretory protein LCCL domain-containing 2 isoform X1 [Equus caballus]; cysteine-rich secretory protein LCCL domain-containing 2 isoform X2 [Equus caballus]	NA	0.0198	604	776.45	706.01	920.86	792.91	950.19
NC_009154.3	45202681	45202767	MS1_peak_15693	RPH3AL:First_intron	RPH3AL:NC_009154.3:45164798-45311355:+:37926	RPH3AL(RPH3AL)	NA	NA	NA	rab effector Noc2 isoform X1 [Equus caballus]; rab effector Noc2 isoform X2 [Equus caballus]; rab effector Noc2 isoform X3 [Equus caballus]; rab effector Noc2 isoform X4 [Equus caballus]	NA	0.0198	58	41.69	61.66	100.93	68.7	110.08
NC_009154.3	45333360	45333547	MS1_peak_15694	DOC2B:Promoter_0kb_1kb	DOC2B:NC_009154.3:45333665-45361037:+:-211	DOC2B(DOC2B)	NA	NA	NA	double C2-like domain-containing protein beta [Equus caballus]	NA	0.0198	49	32.76	51.49	127.62	55.82	68.8
NC_009146.3	32840501	32840574	MS1_peak_4710	KIAA0513:First_intron;LOC111772811:First_intron	LOC111772811:NC_009146.3:32833561-32849700:-:9162	LOC111772811(LOC111772811)	NA	NA	NA	NA	NA	0.0199	820	978.19	843.56	1111.03	1032.64	1154.3
NC_009146.3	32758329	32758423	MS1_peak_4702	intergenic	ZDHHC7:NC_009146.3:32794603-32821961:-:63584	ZDHHC7(ZDHHC7)	NA	NA	NA	palmitoyltransferase ZDHHC7 [Equus caballus]	NA	0.0199	855	1280.44	1103.06	1387.96	1273.09	1564.8
NC_009146.3	32789972	32790374	MS1_peak_4703	intergenic	ZDHHC7:NC_009146.3:32794603-32821961:-:31787	ZDHHC7(ZDHHC7)	NA	NA	NA	palmitoyltransferase ZDHHC7 [Equus caballus]	NA	0.0199	334	457.09	356.39	515.48	483.76	516.76
NC_009146.3	32797608	32797879	MS1_peak_4704	ZDHHC7:Other_intron	ZDHHC7:NC_009146.3:32794603-32821961:-:24217	ZDHHC7(ZDHHC7)	NA	NA	NA	palmitoyltransferase ZDHHC7 [Equus caballus]	NA	0.0199	730	1112.19	741.24	1113.54	1100.63	1194.05
NC_009146.3	32804944	32805177	MS1_peak_4705	ZDHHC7:Other_intron	ZDHHC7:NC_009146.3:32794603-32821961:-:16900	ZDHHC7(ZDHHC7)	NA	NA	NA	palmitoyltransferase ZDHHC7 [Equus caballus]	NA	0.0199	617	961.82	808.32	1130.22	938.9	1074.79
NC_009146.3	32736163	32736298	MS1_peak_4701	intergenic	CRISPLD2:NC_009146.3:32666080-32730947:+:70150	CRISPLD2(CRISPLD2)	NA	NA	NA	cysteine-rich secretory protein LCCL domain-containing 2 isoform X1 [Equus caballus]; cysteine-rich secretory protein LCCL domain-containing 2 isoform X2 [Equus caballus]	NA	0.0199	685	1140.48	821.87	1126.05	1121.38	1281.96
NC_009154.3	45334728	45334740	MS1_peak_15696	DOC2B:First_intron	DOC2B:NC_009154.3:45333665-45361037:+:1069	DOC2B(DOC2B)	NA	NA	NA	double C2-like domain-containing protein beta [Equus caballus]	NA	0.0199	99	99.01	60.98	110.94	153.14	155.94
NC_009146.3	33154430	33154596	MS1_peak_4728	GSE1:Other_intron	MIR9068:NC_009146.3:33146996-33147141:-:-7372	MIR9068(MIR9068)	NA	NA	NA	NA	NA	0.02	421	538.97	460.74	380.35	319.88	376.87
NC_009146.3	33070832	33071169	MS1_peak_4726	GSE1:First_intron	MIR9068:NC_009146.3:33146996-33147141:-:76140	MIR9068(MIR9068)	NA	NA	NA	NA	NA	0.02	678	967.77	758.86	1091.02	991.85	1014.4
NC_009146.3	32996829	32997006	MS1_peak_4724	GSE1:First_intron	GSE1:NC_009146.3:32951504-33357766:+:45413	GSE1(GSE1)	NA	NA	NA	genetic suppressor element 1 isoform X1 [Equus caballus]; genetic suppressor element 1 isoform X2 [Equus caballus]; genetic suppressor element 1 isoform X3 [Equus caballus]; genetic suppressor element 1 isoform X4 [Equus caballus]; genetic suppressor element 1 isoform X5 [Equus caballus]; genetic suppressor element 1 isoform X6 [Equus caballus]; genetic suppressor element 1 isoform X7 [Equus caba…	NA	0.02	366	559.07	432.96	578.87	575.36	656.65
NC_009146.3	32957426	32957559	MS1_peak_4718	GSE1:First_intron	GSE1:NC_009146.3:32951504-33357766:+:5988	GSE1(GSE1)	NA	NA	NA	genetic suppressor element 1 isoform X1 [Equus caballus]; genetic suppressor element 1 isoform X2 [Equus caballus]; genetic suppressor element 1 isoform X3 [Equus caballus]; genetic suppressor element 1 isoform X4 [Equus caballus]; genetic suppressor element 1 isoform X5 [Equus caballus]; genetic suppressor element 1 isoform X6 [Equus caballus]; genetic suppressor element 1 isoform X7 [Equus caba…	NA	0.02	178	213.65	159.9	259.41	228.28	300.42
NC_009154.3	45533908	45534051	MS1_peak_15702	INPP5K:Other_intron	INPP5K:NC_009154.3:45521498-45538592:-:4612	INPP5K(INPP5K)	NA	NA	NA	inositol polyphosphate 5-phosphatase K isoform X1 [Equus caballus]; inositol polyphosphate 5-phosphatase K isoform X2 [Equus caballus]; inositol polyphosphate 5-phosphatase K isoform X3 [Equus caballus]	NA	0.0201	76	51.37	41.33	24.19	37.93	23.7
NC_009154.3	45561901	45561929	MS1_peak_15704	PITPNA:Other_intron	PITPNA:NC_009154.3:45539537-45576101:-:14185	PITPNA(PITPNA)	NA	NA	NA	phosphatidylinositol transfer protein alpha isoform [Equus caballus]	NA	0.0201	7	2.23	5.42	12.51	18.61	13.76
NC_009146.3	33320694	33320900	MS1_peak_4747	GSE1:Other_intron	GINS2:NC_009146.3:33358809-33367278:-:46480	GINS2(GINS2)	NA	NA	NA	DNA replication complex GINS protein PSF2 [Equus caballus]	NA	0.0202	1241	1812.71	1580.06	2046.07	1805.52	2142.71
NC_009146.3	33400214	33400389	MS1_peak_4751	C3H16orf74:Other_exon;C3H16orf74:five_prime_UTR	C3H16orf74:NC_009146.3:33377600-33410107:-:9805	C3H16orf74(C3H16orf74)	NA	NA	NA	uncharacterized protein C16orf74 homolog [Equus caballus]	NA	0.0202	816	1338.5	1051.56	1397.13	1335.35	1496
NC_009146.3	34491001	34491312	MS1_peak_4762	intergenic	LOC106782976:NC_009146.3:34491890-34502182:-:11025	LOC106782976(LOC106782976)	NA	NA	NA	NA	NA	0.0203	670	1109.22	886.24	1136.06	1128.54	1264.37
NC_009146.3	34747502	34747519	MS1_peak_4767	FBXO31:First_intron	FBXO31:NC_009146.3:34707080-34753595:-:6084	FBXO31(FBXO31)	NA	NA	NA	F-box only protein 31 isoform X1 [Equus caballus]; F-box only protein 31 isoform X2 [Equus caballus]	NA	0.0203	658	980.43	762.93	1251.16	1024.77	910.44
NC_009146.3	35092093	35092266	MS1_peak_4776	intergenic	KLHDC4:NC_009146.3:35032565-35086159:-:-6020	KLHDC4(KLHDC4)	NA	NA	NA	kelch domain-containing protein 4 isoform X1 [Equus caballus]; kelch domain-containing protein 4 isoform X2 [Equus caballus]	NA	0.0204	556	670.74	632.16	790.74	697.73	885.98
NC_009146.3	34773244	34773363	MS1_peak_4771	intergenic	MAP1LC3B:NC_009146.3:34760935-34771366:+:12368	MAP1LC3B(MAP1LC3B)	NA	NA	NA	microtubule-associated proteins 1A/1B light chain 3B [Equus caballus]	NA	0.0204	888	1589.38	1167.43	1714.93	1432.68	1793.36
NC_009146.3	35232078	35232292	MS1_peak_4786	BANP:Other_intron	BANP:NC_009146.3:35219086-35336732:+:13099	BANP(BANP)	NA	NA	NA	protein BANP isoform X1 [Equus caballus]; protein BANP isoform X2 [Equus caballus]; protein BANP isoform X3 [Equus caballus]; protein BANP isoform X4 [Equus caballus]; protein BANP isoform X5 [Equus caballus]; protein BANP isoform X6 [Equus caballus]; protein BANP isoform X7 [Equus caballus]	NA	0.0205	555	740.72	653.16	824.93	815.09	836.29
NC_009146.3	35255470	35255706	MS1_peak_4788	BANP:Other_intron	BANP:NC_009146.3:35219086-35336732:+:36502	BANP(BANP)	NA	NA	NA	protein BANP isoform X1 [Equus caballus]; protein BANP isoform X2 [Equus caballus]; protein BANP isoform X3 [Equus caballus]; protein BANP isoform X4 [Equus caballus]; protein BANP isoform X5 [Equus caballus]; protein BANP isoform X6 [Equus caballus]; protein BANP isoform X7 [Equus caballus]	NA	0.0205	975	1305	1135.58	1506.4	1278.82	1580.09
NC_009146.3	35529508	35529534	MS1_peak_4793	intergenic	ZNF469:NC_009146.3:35651073-35671147:+:-121551	ZNF469(ZNF469)	NA	NA	NA	zinc finger protein 469 [Equus caballus]	zf-C2H2	0.0205	882	1232.05	1038.69	1375.45	1228.01	1431.02
NC_009146.3	35454753	35454903	MS1_peak_4790	intergenic	ZNF469:NC_009146.3:35651073-35671147:+:-196244	ZNF469(ZNF469)	NA	NA	NA	zinc finger protein 469 [Equus caballus]	zf-C2H2	0.0205	399	381.9	338.78	502.97	460.15	482.36
NC_009146.3	35529278	35529420	MS1_peak_4792	intergenic	ZNF469:NC_009146.3:35651073-35671147:+:-121723	ZNF469(ZNF469)	NA	NA	NA	zinc finger protein 469 [Equus caballus]	zf-C2H2	0.0205	999	1445.7	1170.14	1518.91	1441.26	1701.63
NC_009146.3	35161563	35161872	MS1_peak_4782	LOC111772673:First_intron;SLC7A5:Promoter_0kb_1kb	LOC111772673:NC_009146.3:35161401-35162814:+:316	LOC111772673(LOC111772673)	NA	NA	NA	NA	NA	0.0205	1199	1839.51	1475.71	1851.72	1831.99	2239.79
NC_009146.3	35293770	35294132	MS1_peak_4789	BANP:Other_intron	BANP:NC_009146.3:35219086-35336732:+:74865	BANP(BANP)	NA	NA	NA	protein BANP isoform X1 [Equus caballus]; protein BANP isoform X2 [Equus caballus]; protein BANP isoform X3 [Equus caballus]; protein BANP isoform X4 [Equus caballus]; protein BANP isoform X5 [Equus caballus]; protein BANP isoform X6 [Equus caballus]; protein BANP isoform X7 [Equus caballus]	NA	0.0205	361	509.2	409.92	576.37	501.65	619.19
NC_009154.3	45879805	45879907	MS1_peak_15723	RTN4RL1:First_intron	RTN4RL1:NC_009154.3:45875521-45942906:-:63049	RTN4RL1(RTN4RL1)	NA	NA	NA	reticulon-4 receptor-like 1 isoform X1 [Equus caballus]; reticulon-4 receptor-like 1 isoform X2 [Equus caballus]	NA	0.0206	30	92.31	45.4	16.68	28.62	32.87
NC_009146.3	35695635	35695992	MS1_peak_4799	ZFPM1:First_intron	ZFPM1:NC_009146.3:35676839-35749706:+:18974	ZFPM1(ZFPM1)	NA	NA	NA	zinc finger protein ZFPM1 isoform X1 [Equus caballus]; zinc finger protein ZFPM1 isoform X2 [Equus caballus]; zinc finger protein ZFPM1 isoform X3 [Equus caballus]	zf-C2H2	0.0206	972	1262.57	1046.82	1385.46	1301.72	1444.02
NC_009146.3	35609002	35609217	MS1_peak_4794	intergenic	ZNF469:NC_009146.3:35651073-35671147:+:-41963	ZNF469(ZNF469)	NA	NA	NA	zinc finger protein 469 [Equus caballus]	zf-C2H2	0.0206	506	632.77	586.08	724.84	679.13	791.95
NC_009146.3	35857240	35857522	MS1_peak_4804	ZC3H18:Other_intron	IL17C:NC_009146.3:35874270-35879972:+:-16888	IL17C(IL17C)	NA	NA	NA	interleukin-17C [Equus caballus]	NA	0.0206	525	660.32	503.42	695.65	749.97	716.27
NC_009154.3	45875263	45875397	MS1_peak_15722	intergenic	RTN4RL1:NC_009154.3:45875521-45942906:-:67575	RTN4RL1(RTN4RL1)	NA	NA	NA	reticulon-4 receptor-like 1 isoform X1 [Equus caballus]; reticulon-4 receptor-like 1 isoform X2 [Equus caballus]	NA	0.0206	3	2.98	0.68	4.17	11.45	13.76
NC_009146.3	36005439	36005577	MS1_peak_4818	PIEZO1:First_intron	LOC106782956:NC_009146.3:36011559-36013340:-:7831	LOC106782956(LOC106782956)	NA	NA	NA	NA	NA	0.0207	1019	1246.19	1063.76	1357.93	1337.5	1447.07
NC_009146.3	35988683	35988906	MS1_peak_4817	PIEZO1:First_intron	LOC106782956:NC_009146.3:36011559-36013340:-:24545	LOC106782956(LOC106782956)	NA	NA	NA	NA	NA	0.0207	1230	1603.52	1479.1	1774.15	1709.62	1952.36
NC_009146.3	35981792	35982166	MS1_peak_4816	PIEZO1:Other_intron	LOC106782956:NC_009146.3:36011559-36013340:-:31360	LOC106782956(LOC106782956)	NA	NA	NA	NA	NA	0.0207	414	760.82	618.61	850.79	699.88	920.38
NC_009146.3	35973674	35973932	MS1_peak_4815	PIEZO1:Other_intron	CTU2:NC_009146.3:35940825-35950459:+:32978	CTU2(CTU2)	42;GO:0002097,biological_process tRNA wobble base modification;GO:0002098,biological_process tRNA wobble uridine modification;GO:0002143,biological_process tRNA wobble position uridine thiolation;GO:0003674,molecular_function molecular_function;GO:0003824,molecular_function catalytic activity;GO:0005575,cellular_component cellular_component;GO:0005622,cellular_component intracellular;GO:0005623,c…	CTU2, NCS2; cytoplasmic tRNA 2-thiolation protein 2; K14169	map04122	cytoplasmic tRNA 2-thiolation protein 2 isoform X1 [Equus caballus]; cytoplasmic tRNA 2-thiolation protein 2 isoform X10 [Equus caballus]; cytoplasmic tRNA 2-thiolation protein 2 isoform X11 [Equus caballus]; cytoplasmic tRNA 2-thiolation protein 2 isoform X12 [Equus caballus]; cytoplasmic tRNA 2-thiolation protein 2 isoform X2 [Equus caballus]; cytoplasmic tRNA 2-thiolation protein 2 isoform X3 …	NA	0.0207	135	206.95	138.22	238.56	222.56	244.62
NC_009146.3	36272511	36272754	MS1_peak_4831	intergenic	ACSF3:NC_009146.3:36281137-36350037:+:-8504	ACSF3(ACSF3)	118;GO:0003674,molecular_function molecular_function;GO:0003824,molecular_function catalytic activity;GO:0005575,cellular_component cellular_component;GO:0005622,cellular_component intracellular;GO:0005623,cellular_component cell;GO:0005737,cellular_component cytoplasm;GO:0005739,cellular_component mitochondrion;GO:0005759,cellular_component mitochondrial matrix;GO:0006082,biological_process orga…	ACSF3; malonyl-CoA/methylmalonyl-CoA synthetase [EC:6.2.1.76 6.2.1.-]; K18660	map00061,map00280	malonate--CoA ligase ACSF3, mitochondrial [Equus caballus]	NA	0.0208	1051	1314.68	1141	1520.58	1333.2	1547.98
NC_009146.3	36177411	36177544	MS1_peak_4829	CBFA2T3:five_prime_UTR;CBFA2T3:First_exon	CBFA2T3:NC_009146.3:36088596-36177582:-:104	CBFA2T3(CBFA2T3)	NA	NA	NA	protein CBFA2T3 isoform X1 [Equus caballus]; protein CBFA2T3 isoform X2 [Equus caballus]; protein CBFA2T3 isoform X3 [Equus caballus]	SAND	0.0208	825	1068.27	1029.21	1242.82	1136.41	1319.41
NC_009146.3	36167787	36168034	MS1_peak_4828	CBFA2T3:First_intron	CBFA2T3:NC_009146.3:36088596-36177582:-:9671	CBFA2T3(CBFA2T3)	NA	NA	NA	protein CBFA2T3 isoform X1 [Equus caballus]; protein CBFA2T3 isoform X2 [Equus caballus]; protein CBFA2T3 isoform X3 [Equus caballus]	SAND	0.0208	1377	1903.53	1449.97	2034.39	1956.51	2038.75
NC_009146.3	36145960	36146110	MS1_peak_4826	CBFA2T3:First_intron	CBFA2T3:NC_009146.3:36088596-36177582:-:31546	CBFA2T3(CBFA2T3)	NA	NA	NA	protein CBFA2T3 isoform X1 [Equus caballus]; protein CBFA2T3 isoform X2 [Equus caballus]; protein CBFA2T3 isoform X3 [Equus caballus]	SAND	0.0208	689	1201.53	997.36	1254.5	1188.65	1435.61
NC_009154.3	45967097	45967191	MS1_peak_15734	HIC1:Other_intron	HIC1:NC_009154.3:45964962-45970888:+:2182	HIC1(HIC1)	NA	NA	NA	hypermethylated in cancer 1 protein isoform X1 [Equus caballus]; hypermethylated in cancer 1 protein isoform X2 [Equus caballus]	ZBTB	0.0209	157	119.85	135.51	81.74	110.92	60.39
NC_009146.3	36668845	36668966	MS1_peak_4840	SPG7:Other_intron	SPG7:NC_009146.3:36652623-36685180:+:16282	SPG7(SPG7)	NA	NA	NA	mitochondrial inner membrane m-AAA protease component paraplegin isoform X1 [Equus caballus]; mitochondrial inner membrane m-AAA protease component paraplegin isoform X2 [Equus caballus]; mitochondrial inner membrane m-AAA protease component paraplegin isoform X3 [Equus caballus]	NA	0.0209	887	1255.13	1089.51	1377.95	1274.52	1487.59
NC_009146.3	36734744	36734871	MS1_peak_4842	intergenic	DPEP1:NC_009146.3:36750357-36764940:+:-15549	DPEP1(DPEP1)	225;GO:0000096,biological_process sulfur amino acid metabolic process;GO:0000302,biological_process response to reactive oxygen species;GO:0003674,molecular_function molecular_function;GO:0003824,molecular_function catalytic activity;GO:0004857,molecular_function enzyme inhibitor activity;GO:0004866,molecular_function endopeptidase inhibitor activity;GO:0004869,molecular_function cysteine-type en…	NA	NA	dipeptidase 1 [Equus caballus]	NA	0.0209	1406	2004.78	1645.78	2441.44	1834.86	2333.05
NC_009146.3	36826530	36826606	MS1_peak_4848	ZNF276:Other_intron	ZNF276:NC_009146.3:36818132-36838544:+:8436	ZNF276(ZNF276)	NA	NA	NA	zinc finger protein 276 [Equus caballus]	zf-C2H2	0.0209	496	822.61	651.81	912.52	787.9	928.02
NC_009146.3	36929925	36930141	MS1_peak_4854	SPIRE2:Other_exon	LOC111772829:NC_009146.3:36922008-36925879:-:-4154	LOC111772829(LOC111772829)	NA	NA	NA	NA	NA	0.0209	668	1092.09	793.42	1186.94	988.99	1230.74
NC_009146.3	37776518	37776707	MS1_peak_4896	UBE2D3:Other_intron	MANBA:NC_009146.3:37806293-37920043:+:-29680	MANBA(MANBA)	NA	NA	NA	beta-mannosidase [Equus caballus]	NA	0.0213	1430	2168.56	1942.55	2550.71	2146.15	2542.51
NC_009146.3	37912730	37912775	MS1_peak_4901	MANBA:Other_intron	MANBA:NC_009146.3:37806293-37920043:+:106459	MANBA(MANBA)	NA	NA	NA	beta-mannosidase [Equus caballus]	NA	0.0214	828	940.97	813.74	1000.93	1031.21	1203.22
NC_009146.3	37923494	37923921	MS1_peak_4904	intergenic	MANBA:NC_009146.3:37806293-37920043:+:117414	MANBA(MANBA)	NA	NA	NA	beta-mannosidase [Equus caballus]	NA	0.0214	488	802.51	683.65	834.94	845.87	937.96
NC_009154.3	46599839	46600011	MS1_peak_15750	RAP1GAP2:Other_intron	RAP1GAP2:NC_009154.3:46568709-46780253:+:31216	RAP1GAP2(RAP1GAP2)	NA	NA	NA	rap1 GTPase-activating protein 2 isoform X1 [Equus caballus]; rap1 GTPase-activating protein 2 isoform X10 [Equus caballus]; rap1 GTPase-activating protein 2 isoform X11 [Equus caballus]; rap1 GTPase-activating protein 2 isoform X12 [Equus caballus]; rap1 GTPase-activating protein 2 isoform X13 [Equus caballus]; rap1 GTPase-activating protein 2 isoform X14 [Equus caballus]; rap1 GTPase-activating…	NA	0.0214	17	26.06	10.16	19.18	66.55	38.99
NC_009154.3	46757702	46757924	MS1_peak_15755	RAP1GAP2:Other_intron	OR1D3DP:NC_009154.3:46801499-46802441:-:44627	OR1D3DP(OR1D3DP)	NA	NA	NA	NA	NA	0.0215	98	69.98	79.95	53.38	52.24	38.99
NC_009146.3	38161646	38161896	MS1_peak_4910	LOC111772835:Other_intron	SLC39A8:NC_009146.3:38168730-38239231:+:-6958	SLC39A8(SLC39A8)	NA	NA	NA	metal cation symporter ZIP8 isoform X1 [Equus caballus]; metal cation symporter ZIP8 isoform X2 [Equus caballus]	NA	0.0215	453	507.71	491.23	577.2	604.7	652.83
NC_009146.3	38161962	38162027	MS1_peak_4911	LOC111772835:Other_intron	SLC39A8:NC_009146.3:38168730-38239231:+:-6735	SLC39A8(SLC39A8)	NA	NA	NA	metal cation symporter ZIP8 isoform X1 [Equus caballus]; metal cation symporter ZIP8 isoform X2 [Equus caballus]	NA	0.0215	879	1246.94	1173.52	1453.85	1222.28	1625.95
NC_009146.3	38310127	38310372	MS1_peak_4918	intergenic	SLC39A8:NC_009146.3:38168730-38239231:+:141519	SLC39A8(SLC39A8)	NA	NA	NA	metal cation symporter ZIP8 isoform X1 [Equus caballus]; metal cation symporter ZIP8 isoform X2 [Equus caballus]	NA	0.0215	799	1278.2	920.8	1339.58	1213.7	1393.56
NC_009146.3	38981221	38981480	MS1_peak_4923	LOC100067565:Other_intron	PPP3CA:NC_009146.3:39004711-39291557:+:-23360	PPP3CA(PPP3CA)	NA	NA	NA	protein phosphatase 3 catalytic subunit alpha isoform X1 [Equus caballus]; protein phosphatase 3 catalytic subunit alpha isoform X2 [Equus caballus]; protein phosphatase 3 catalytic subunit alpha isoform X3 [Equus caballus]; protein phosphatase 3 catalytic subunit alpha isoform X4 [Equus caballus]	THAP	0.0216	504	652.13	540.69	695.65	749.97	713.22
NC_009146.3	39377845	39377998	MS1_peak_4930	intergenic	LOC102147539:NC_009146.3:39470309-39480641:+:-92387	LOC102147539(LOC102147539)	NA	NA	NA	NA	NA	0.0216	974	1373.49	1102.38	1468.03	1381.15	1554.86
NC_009146.3	39046388	39046617	MS1_peak_4927	PPP3CA:First_intron	LOC111772993:NC_009146.3:39003225-39004874:-:-41628	LOC111772993(LOC111772993)	NA	NA	NA	formin-like protein 5 [Equus caballus]	NA	0.0216	436	491.33	462.77	542.17	549.6	713.98
NC_009154.3	47418546	47418660	MS1_peak_15759	ASPA:First_intron	ASPA:NC_009154.3:47417720-47435668:+:883	ASPA(ASPA)	NA	NA	NA	aspartoacylase [Equus caballus]	NA	0.0216	8	23.08	7.45	15.85	36.5	45.87
NC_009146.3	40287365	40287454	MS1_peak_4941	DAPP1:First_intron	DAPP1:NC_009146.3:40256289-40303513:-:16103	DAPP1(DAPP1)	NA	NA	NA	dual adapter for phosphotyrosine and 3-phosphotyrosine and 3-phosphoinositide [Equus caballus]	TF_others	0.0217	846	1230.56	1035.98	1317.89	1280.25	1385.92
NC_009146.3	40287317	40287330	MS1_peak_4940	DAPP1:First_intron	DAPP1:NC_009146.3:40256289-40303513:-:16189	DAPP1(DAPP1)	NA	NA	NA	dual adapter for phosphotyrosine and 3-phosphotyrosine and 3-phosphoinositide [Equus caballus]	TF_others	0.0217	175	256.83	220.21	316.13	290.54	303.48
NC_009146.3	48130720	48130872	MS1_peak_4965	CCSER1:Other_intron	CCSER1:NC_009146.3:48123480-49339783:-:1208986	CCSER1(CCSER1)	NA	NA	NA	serine-rich coiled-coil domain-containing protein 1 isoform X1 [Equus caballus]; serine-rich coiled-coil domain-containing protein 1 isoform X2 [Equus caballus]; serine-rich coiled-coil domain-containing protein 1 isoform X3 [Equus caballus]; serine-rich coiled-coil domain-containing protein 1 isoform X4 [Equus caballus]	NA	0.0219	610	713.17	631.48	799.08	789.33	847.76
NC_009146.3	50611019	50611129	MS1_peak_4978	FAM13A:Other_intron	NAP1L5:NC_009146.3:50669120-50672909:+:-58045	NAP1L5(NAP1L5)	NA	NA	NA	nucleosome assembly protein 1-like 5 [Equus caballus]	NA	0.022	456	174.94	256.12	158.48	235.44	149.06
NC_009146.3	50743939	50744070	MS1_peak_4982	HERC3:Other_exon	HERC3:NC_009146.3:50658794-50756563:-:12558	HERC3(HERC3)	NA	NA	NA	probable E3 ubiquitin-protein ligase HERC3 isoform X1 [Equus caballus]; probable E3 ubiquitin-protein ligase HERC3 isoform X2 [Equus caballus]; probable E3 ubiquitin-protein ligase HERC3 isoform X3 [Equus caballus]	NA	0.022	576	682.65	640.29	751.53	795.06	826.35
NC_009146.3	50611134	50611297	MS1_peak_4979	FAM13A:Other_intron	NAP1L5:NC_009146.3:50669120-50672909:+:-57904	NAP1L5(NAP1L5)	NA	NA	NA	nucleosome assembly protein 1-like 5 [Equus caballus]	NA	0.022	1011	1549.18	1315.13	1731.61	1499.94	1818.59
NC_009146.3	50275477	50275627	MS1_peak_4974	intergenic	TIGD2:NC_009146.3:50326068-50329407:-:53854	TIGD2(TIGD2)	NA	NA	NA	tigger transposable element-derived protein 2 [Equus caballus]	NA	0.022	1324	2093.37	1710.82	2433.1	1926.46	2417.91
NC_009154.3	47727026	47727362	MS1_peak_15770	CAMKK1:First_intron	CAMKK1:NC_009154.3:47704291-47731780:-:4585	CAMKK1(CAMKK1)	NA	NA	NA	calcium/calmodulin-dependent protein kinase kinase 1 isoform X1 [Equus caballus]; calcium/calmodulin-dependent protein kinase kinase 1 isoform X2 [Equus caballus]; calcium/calmodulin-dependent protein kinase kinase 1 isoform X3 [Equus caballus]; calcium/calmodulin-dependent protein kinase kinase 1 isoform X4 [Equus caballus]	NA	0.0221	46	24.57	8.13	4.17	17.17	0.76
NC_009154.3	47658030	47658122	MS1_peak_15766	ITGAE:First_intron	ITGAE:NC_009154.3:47591039-47660437:-:2360	ITGAE(ITGAE)	NA	NA	NA	integrin alpha-E isoform X1 [Equus caballus]; integrin alpha-E isoform X2 [Equus caballus]	zf-C2H2	0.0221	45	33.5	40.65	25.86	18.61	14.52
NC_009146.3	50938938	50938960	MS1_peak_4988	HERC6:Other_intron	LOC111772856:NC_009146.3:50921092-50926407:+:17857	LOC111772856(LOC111772856)	NA	NA	NA	NA	NA	0.0221	531	636.5	633.51	734.02	772.87	752.97
NC_009154.3	47775675	47775726	MS1_peak_15774	ATP2A3:Other_intron	ATP2A3:NC_009154.3:47757183-47791595:-:15894	ATP2A3(ATP2A3)	NA	NA	NA	sarcoplasmic/endoplasmic reticulum calcium ATPase 3 isoform X1 [Equus caballus]; sarcoplasmic/endoplasmic reticulum calcium ATPase 3 isoform X2 [Equus caballus]; sarcoplasmic/endoplasmic reticulum calcium ATPase 3 isoform X3 [Equus caballus]; sarcoplasmic/endoplasmic reticulum calcium ATPase 3 isoform X4 [Equus caballus]	NA	0.0222	39	0.74	12.87	0.83	7.16	3.06
NC_009146.3	51177937	51178078	MS1_peak_4995	PKD2:Other_intron	PKD2:NC_009146.3:51163801-51219897:-:41889	PKD2(PKD2)	NA	NA	NA	polycystin-2 [Equus caballus]	NA	0.0222	727	839.73	817.81	952.55	930.31	1095.43
NC_009146.3	51313558	51313736	MS1_peak_5002	intergenic	SPP1:NC_009146.3:51237640-51244791:-:-68856	SPP1(SPP1)	NA	NA	NA	osteopontin [Equus caballus]	NA	0.0222	478	983.41	708.72	913.35	906.69	1236.85
NC_009154.3	47763311	47763395	MS1_peak_15772	ATP2A3:Other_exon	P2RX1:NC_009154.3:47735785-47752224:-:-11129	P2RX1(P2RX1)	NA	NA	NA	P2X purinoceptor 1 isoform X1 [Equus caballus]; P2X purinoceptor 1 isoform X2 [Equus caballus]; P2X purinoceptor 1 isoform X3 [Equus caballus]	NA	0.0222	25	71.47	70.47	115.11	67.98	137.6
NC_009154.3	47777355	47777498	MS1_peak_15776	ATP2A3:Other_intron	ATP2A3:NC_009154.3:47757183-47791595:-:14168	ATP2A3(ATP2A3)	NA	NA	NA	sarcoplasmic/endoplasmic reticulum calcium ATPase 3 isoform X1 [Equus caballus]; sarcoplasmic/endoplasmic reticulum calcium ATPase 3 isoform X2 [Equus caballus]; sarcoplasmic/endoplasmic reticulum calcium ATPase 3 isoform X3 [Equus caballus]; sarcoplasmic/endoplasmic reticulum calcium ATPase 3 isoform X4 [Equus caballus]	NA	0.0223	62	21.59	29.13	16.68	19.32	13.76
NC_009146.3	51947353	51947528	MS1_peak_5008	AFF1:Other_intron	LOC111772858:NC_009146.3:51959226-51960099:+:-11785	LOC111772858(LOC111772858)	NA	NA	NA	NA	NA	0.0223	697	999.78	846.94	1064.32	1055.54	1130.6
NC_009146.3	52072874	52073061	MS1_peak_5017	AFF1:Other_intron	AFF1:NC_009146.3:51938504-52114508:-:41540	AFF1(AFF1)	NA	NA	NA	AF4/FMR2 family member 1 isoform X1 [Equus caballus]; AF4/FMR2 family member 1 isoform X2 [Equus caballus]; AF4/FMR2 family member 1 isoform X3 [Equus caballus]; AF4/FMR2 family member 1 isoform X4 [Equus caballus]; AF4/FMR2 family member 1 isoform X5 [Equus caballus]	AF-4	0.0223	411	560.56	411.95	530.49	646.92	646.71
NC_009146.3	53943721	53944145	MS1_peak_5027	WDFY3:Other_intron	WDFY3:NC_009146.3:53906321-54157588:+:37612	WDFY3(WDFY3)	NA	NA	NA	WD repeat and FYVE domain-containing protein 3 isoform X1 [Equus caballus]; WD repeat and FYVE domain-containing protein 3 isoform X2 [Equus caballus]; WD repeat and FYVE domain-containing protein 3 isoform X3 [Equus caballus]; WD repeat and FYVE domain-containing protein 3 isoform X4 [Equus caballus]; WD repeat and FYVE domain-containing protein 3 isoform X5 [Equus caballus]; WD repeat and FYVE …	NA	0.0224	852	1299.79	987.87	1394.63	1250.19	1432.55
NC_009146.3	52122980	52123187	MS1_peak_5020	intergenic	AFF1:NC_009146.3:51938504-52114508:-:-8575	AFF1(AFF1)	NA	NA	NA	AF4/FMR2 family member 1 isoform X1 [Equus caballus]; AF4/FMR2 family member 1 isoform X2 [Equus caballus]; AF4/FMR2 family member 1 isoform X3 [Equus caballus]; AF4/FMR2 family member 1 isoform X4 [Equus caballus]; AF4/FMR2 family member 1 isoform X5 [Equus caballus]	AF-4	0.0224	130	188.34	110.44	257.74	204.67	188.82
NC_009154.3	48255444	48255594	MS1_peak_15784	SPNS2:five_prime_UTR;SPNS2:First_exon	SPNS2:NC_009154.3:48255474-48291648:+:45	SPNS2(SPNS2)	NA	NA	NA	sphingosine-1-phosphate transporter SPNS2 isoform X1 [Equus caballus]; sphingosine-1-phosphate transporter SPNS2 isoform X2 [Equus caballus]	NA	0.0225	27	0.74	4.74	0.83	3.58	0.76
NC_009154.3	48204328	48204519	MS1_peak_15783	SPNS3:First_exon	SPNS3:NC_009154.3:48204021-48247134:+:402	SPNS3(SPNS3)	NA	NA	NA	protein spinster homolog 3 [Equus caballus]	NA	0.0225	33	46.16	20.33	3.34	12.17	22.93
NC_009146.3	55591089	55591229	MS1_peak_5042	LIN54:Other_intron	LIN54:NC_009146.3:55568320-55633154:+:22839	LIN54(LIN54)	NA	NA	NA	protein lin-54 homolog isoform X1 [Equus caballus]; protein lin-54 homolog isoform X2 [Equus caballus]; protein lin-54 homolog isoform X3 [Equus caballus]; protein lin-54 homolog isoform X4 [Equus caballus]; protein lin-54 homolog isoform X5 [Equus caballus]; protein lin-54 homolog isoform X6 [Equus caballus]; protein lin-54 homolog isoform X7 [Equus caballus]	NA	0.0225	645	955.86	797.48	1068.49	946.77	1083.97
NC_009146.3	55674022	55674157	MS1_peak_5045	SEC31A:Other_intron	LOC111773049:NC_009146.3:55667761-55667893:-:-6196	LOC111773049(LOC111773049)	NA	NA	NA	NA	NA	0.0225	1361	1991.38	1623.42	2107.79	1908.57	2448.48
NC_009146.3	56138507	56138607	MS1_peak_5056	intergenic	HNRNPD:NC_009146.3:56151609-56169135:+:-13051	HNRNPD(HNRNPD)	NA	NA	NA	heterogeneous nuclear ribonucleoprotein D0 isoform X1 [Equus caballus]; heterogeneous nuclear ribonucleoprotein D0 isoform X2 [Equus caballus]; heterogeneous nuclear ribonucleoprotein D0 isoform X3 [Equus caballus]; heterogeneous nuclear ribonucleoprotein D0 isoform X4 [Equus caballus]	NA	0.0226	730	804	759.54	890.83	967.52	967.01
NC_009146.3	57866052	57866290	MS1_peak_5061	CFAP299:First_exon;LOC111772872:Promoter_0kb_1kb	CFAP299:NC_009146.3:57303413-57866314:-:142	CFAP299(CFAP299)	NA	NA	NA	cilia- and flagella-associated protein 299 isoform X1 [Equus caballus]; cilia- and flagella-associated protein 299 isoform X2 [Equus caballus]; cilia- and flagella-associated protein 299 isoform X3 [Equus caballus]	NA	0.0226	331	411.68	318.45	392.03	490.2	541.22
NC_009154.3	48341204	48341414	MS1_peak_15792	SMTNL2:First_intron	SMTNL2:NC_009154.3:48340100-48359921:+:1209	SMTNL2(SMTNL2)	NA	NA	NA	smoothelin-like protein 2 [Equus caballus]	NA	0.0227	38	26.8	18.29	12.51	12.88	10.7
NC_009146.3	61062743	61062912	MS1_peak_5080	SEPTIN11:First_intron	SEPTIN11:NC_009146.3:61003438-61088319:-:25491	SEPTIN11(SEPTIN11)	NA	NA	NA	septin-11 isoform X1 [Equus caballus]; septin-11 isoform X2 [Equus caballus]; septin-11 isoform X3 [Equus caballus]; septin-11 isoform X4 [Equus caballus]	NA	0.0228	683	1051.15	820.52	1052.65	1127.82	1130.6
NC_009154.3	48479819	48480070	MS1_peak_15797	SLC13A5:Other_intron	SLC13A5:NC_009154.3:48471166-48494767:+:8778	SLC13A5(SLC13A5)	NA	NA	NA	Na(+)/citrate cotransporter isoform X1 [Equus caballus]; Na(+)/citrate cotransporter isoform X2 [Equus caballus]	NA	0.0229	43	8.93	19.65	10.01	10.02	5.35
NC_009146.3	61333070	61333164	MS1_peak_5088	SHROOM3:First_intron	SHROOM3:NC_009146.3:61213355-61376769:-:43651	SHROOM3(SHROOM3)	NA	NA	NA	protein Shroom3 isoform X1 [Equus caballus]; protein Shroom3 isoform X2 [Equus caballus]; protein Shroom3 isoform X3 [Equus caballus]; protein Shroom3 isoform X4 [Equus caballus]	NA	0.0229	1234	1395.08	1342.91	1625.68	1495.65	1793.36
NC_009146.3	63442027	63442183	MS1_peak_5115	MTHFD2L:First_intron	MTHFD2L:NC_009146.3:63298506-63442910:-:804	MTHFD2L(MTHFD2L)	NA	NA	NA	bifunctional methylenetetrahydrofolate dehydrogenase/cyclohydrolase 2, mitochondrial isoform X1 [Equus caballus]; bifunctional methylenetetrahydrofolate dehydrogenase/cyclohydrolase 2, mitochondrial isoform X2 [Equus caballus]; bifunctional methylenetetrahydrofolate dehydrogenase/cyclohydrolase 2, mitochondrial isoform X3 [Equus caballus]; bifunctional methylenetetrahydrofolate dehydrogenase/cycl…	NA	0.0231	554	746.67	659.94	939.21	709.18	895.92
NC_009146.3	63687141	63687275	MS1_peak_5124	intergenic	CXCL8:NC_009146.3:63717744-63720938:-:33729	CXCL8(CXCL8)	243;GO:0001525,biological_process angiogenesis;GO:0001568,biological_process blood vessel development;GO:0001664,molecular_function G protein-coupled receptor binding;GO:0001775,biological_process cell activation;GO:0001906,biological_process cell killing;GO:0001944,biological_process vasculature development;GO:0002232,biological_process leukocyte chemotaxis involved in inflammatory response;GO:0…	IL8, CXCL8; interleukin 8; K10030	map04060,map04061,map04062,map04064,map04072,map04218,map04620,map04621,map04622,map04657,map04932,map04933,map05120,map05130,map05131,map05132,map05133,map05134,map05135,map05142,map05144,map05146,map05161,map05163,map05164,map05167,map05200,map05202,map05219,map05323	interleukin-8 precursor [Equus caballus]	NA	0.0232	1506	2173.02	2031.31	2534.86	2279.26	2512.69
NC_009154.3	49967617	49967802	MS1_peak_15820	MINK1:Other_intron	C11H17orf107:NC_009154.3:49956331-49957458:-:-10251	C11H17orf107(C11H17orf107)	NA	NA	NA	uncharacterized protein C17orf107 homolog [Equus caballus]	NA	0.0235	72	34.24	76.56	39.2	35.07	9.94
NC_009146.3	66533093	66533194	MS1_peak_5161	intergenic	LOC111772690:NC_009146.3:66522707-66528237:+:10436	LOC111772690(LOC111772690)	NA	NA	NA	NA	NA	0.0235	720	1245.45	930.28	1306.22	1248.76	1277.37
NC_009154.3	49934732	49934995	MS1_peak_15817	GP1BA:Promoter_1kb_2kb	GP1BA:NC_009154.3:49929315-49933478:-:-1385	GP1BA(GP1BA)	NA	NA	NA	platelet glycoprotein Ib alpha chain [Equus caballus]	NA	0.0235	21	25.31	25.75	45.04	41.51	49.69
NC_009154.3	49989371	49989507	MS1_peak_15822	MINK1:First_intron	MINK1:NC_009154.3:49958957-50009460:-:20020	MINK1(MINK1)	NA	NA	NA	misshapen-like kinase 1 isoform X1 [Equus caballus]; misshapen-like kinase 1 isoform X10 [Equus caballus]; misshapen-like kinase 1 isoform X11 [Equus caballus]; misshapen-like kinase 1 isoform X12 [Equus caballus]; misshapen-like kinase 1 isoform X13 [Equus caballus]; misshapen-like kinase 1 isoform X2 [Equus caballus]; misshapen-like kinase 1 isoform X3 [Equus caballus]; misshapen-like kinase 1 …	NA	0.0236	205	97.52	147.03	70.07	121.66	71.86
NC_009146.3	66731882	66732069	MS1_peak_5169	intergenic	CSN2:NC_009146.3:66736818-66745207:+:-4842	CSN2(CSN2)	173;GO:0001932,biological_process regulation of protein phosphorylation;GO:0001933,biological_process negative regulation of protein phosphorylation;GO:0001959,biological_process regulation of cytokine-mediated signaling pathway;GO:0001960,biological_process negative regulation of cytokine-mediated signaling pathway;GO:0003674,molecular_function molecular_function;GO:0004857,molecular_function en…	CSN2; beta-casein; K17107	map04917	beta-casein precursor [Equus caballus]	NA	0.0236	1019	1283.42	1206.05	1406.31	1388.31	1589.26
NC_009146.3	66738852	66738968	MS1_peak_5170	CSN2:Other_exon	CSN2:NC_009146.3:66736818-66745207:+:2092	CSN2(CSN2)	173;GO:0001932,biological_process regulation of protein phosphorylation;GO:0001933,biological_process negative regulation of protein phosphorylation;GO:0001959,biological_process regulation of cytokine-mediated signaling pathway;GO:0001960,biological_process negative regulation of cytokine-mediated signaling pathway;GO:0003674,molecular_function molecular_function;GO:0004857,molecular_function en…	CSN2; beta-casein; K17107	map04917	beta-casein precursor [Equus caballus]	NA	0.0236	1131	1656.38	1333.43	1820.03	1587.25	1895.03
NC_009146.3	66649569	66649792	MS1_peak_5166	intergenic	LOC106782989:NC_009146.3:66632348-66638599:+:17332	LOC106782989(LOC106782989)	NA	NA	NA	NA	NA	0.0236	337	410.93	350.97	426.23	473.74	539.69
NC_009146.3	66743740	66743880	MS1_peak_5174	CSN2:Other_intron	CSN2:NC_009146.3:66736818-66745207:+:6992	CSN2(CSN2)	173;GO:0001932,biological_process regulation of protein phosphorylation;GO:0001933,biological_process negative regulation of protein phosphorylation;GO:0001959,biological_process regulation of cytokine-mediated signaling pathway;GO:0001960,biological_process negative regulation of cytokine-mediated signaling pathway;GO:0003674,molecular_function molecular_function;GO:0004857,molecular_function en…	CSN2; beta-casein; K17107	map04917	beta-casein precursor [Equus caballus]	NA	0.0236	382	498.78	334.71	441.24	530.28	706.34
NC_009146.3	66800435	66800498	MS1_peak_5181	intergenic	CSN1S1:NC_009146.3:66753002-66777560:-:-22906	CSN1S1(CSN1S1)	151;GO:0001540,molecular_function amyloid-beta binding;GO:0003674,molecular_function molecular_function;GO:0005488,molecular_function binding;GO:0005575,cellular_component cellular_component;GO:0005576,cellular_component extracellular region;GO:0005615,cellular_component extracellular space;GO:0005622,cellular_component intracellular;GO:0005623,cellular_component cell;GO:0005737,cellular_componen…	NA	NA	alpha-S1-casein isoform X1 [Equus caballus]; alpha-S1-casein precursor [Equus caballus]	NA	0.0237	1260	2002.54	1588.86	2093.61	1935.76	2312.41
NC_009146.3	66776198	66776328	MS1_peak_5179	CSN1S1:First_intron	CSN1S1:NC_009146.3:66753002-66777560:-:1296	CSN1S1(CSN1S1)	151;GO:0001540,molecular_function amyloid-beta binding;GO:0003674,molecular_function molecular_function;GO:0005488,molecular_function binding;GO:0005575,cellular_component cellular_component;GO:0005576,cellular_component extracellular region;GO:0005615,cellular_component extracellular space;GO:0005622,cellular_component intracellular;GO:0005623,cellular_component cell;GO:0005737,cellular_componen…	NA	NA	alpha-S1-casein isoform X1 [Equus caballus]; alpha-S1-casein precursor [Equus caballus]	NA	0.0237	270	295.54	292.03	402.04	325.61	414.32
NC_009146.3	68985906	68986062	MS1_peak_5184	GNRHR:First_intron	GNRHR:NC_009146.3:68976213-68997102:+:9771	GNRHR(GNRHR)	94;GO:0001653,molecular_function peptide receptor activity;GO:0003674,molecular_function molecular_function;GO:0004888,molecular_function transmembrane signaling receptor activity;GO:0004930,molecular_function G protein-coupled receptor activity;GO:0004968,molecular_function gonadotropin-releasing hormone receptor activity;GO:0005488,molecular_function binding;GO:0005575,cellular_component cellul…	GNRHR; gonadotropin-releasing hormone receptor; K04280	map04080,map04912	gonadotropin-releasing hormone receptor [Equus caballus]	NA	0.0237	1103	2158.13	1746.06	2477.31	2060.99	2310.12
NC_009146.3	66757059	66757229	MS1_peak_5176	CSN1S1:Other_intron	CSN2:NC_009146.3:66736818-66745207:+:20326	CSN2(CSN2)	173;GO:0001932,biological_process regulation of protein phosphorylation;GO:0001933,biological_process negative regulation of protein phosphorylation;GO:0001959,biological_process regulation of cytokine-mediated signaling pathway;GO:0001960,biological_process negative regulation of cytokine-mediated signaling pathway;GO:0003674,molecular_function molecular_function;GO:0004857,molecular_function en…	CSN2; beta-casein; K17107	map04917	beta-casein precursor [Equus caballus]	NA	0.0237	153	164.52	90.11	177.67	207.53	238.5
NC_009154.3	50053910	50054526	MS1_peak_15830	LOC102149733:First_intron;TM4SF5:First_intron	TM4SF5:NC_009154.3:50048222-50058283:-:4064	TM4SF5(TM4SF5)	NA	NA	NA	transmembrane 4 L6 family member 5 isoform X1 [Equus caballus]; transmembrane 4 L6 family member 5 isoform X2 [Equus caballus]	NA	0.0238	11	0.74	9.49	0.83	1.43	0.76
NC_009146.3	70758422	70758443	MS1_peak_5189	LOC106783022:Promoter_1kb_2kb;EPHA5:First_intron	EPHA5:NC_009146.3:70757076-71084073:+:1356	EPHA5(EPHA5)	NA	NA	NA	ephrin type-A receptor 5 isoform X1 [Equus caballus]; ephrin type-A receptor 5 isoform X2 [Equus caballus]; ephrin type-A receptor 5 isoform X3 [Equus caballus]; ephrin type-A receptor 5 isoform X4 [Equus caballus]; ephrin type-A receptor 5 isoform X5 [Equus caballus]; ephrin type-A receptor 5 isoform X6 [Equus caballus]	NA	0.0238	794	1093.58	848.3	1066.83	1158.59	1269.73
NC_009146.3	77662686	77662826	MS1_peak_5197	IGFBP7:First_intron	IGFBP7:NC_009146.3:77616333-77684027:+:46423	IGFBP7(IGFBP7)	NA	NA	NA	insulin-like growth factor-binding protein 7 [Equus caballus]	NA	0.0238	1037	1494.84	1304.29	1598.99	1501.38	1824.7
NC_009146.3	77972815	77972954	MS1_peak_5202	HOPX:Other_intron;LOC111772903:Promoter_2kb_3kb	LOC111772903:NC_009146.3:77904925-77970737:-:-2147	LOC111772903(LOC111772903)	NA	NA	NA	NA	NA	0.0238	1381	2279.48	1790.78	2427.26	2191.95	2554.74
NC_009154.3	50087300	50087477	MS1_peak_15832	ZMYND15:Promoter_1kb_2kb;CXCL16:Other_intron	CXCL16:NC_009154.3:50086055-50090157:+:1333	CXCL16(CXCL16)	NA	NA	NA	C-X-C motif chemokine 16 [Equus caballus]	NA	0.0238	8	19.36	14.23	45.04	29.34	21.4
NC_009146.3	80379700	80379813	MS1_peak_5228	intergenic	LOC111772909:NC_009146.3:80383909-80391830:+:-4152	LOC111772909(LOC111772909)	NA	NA	NA	NA	NA	0.0241	1409	2071.03	1739.96	2237.92	2119.67	2313.94
NC_009146.3	80420568	80420900	MS1_peak_5230	LNX1:five_prime_UTR;LNX1:Other_exon	LNX1:NC_009146.3:80417299-80595431:+:3435	LNX1(LNX1)	NA	NA	NA	E3 ubiquitin-protein ligase LNX isoform X1 [Equus caballus]; E3 ubiquitin-protein ligase LNX isoform X2 [Equus caballus]	NA	0.0241	608	920.87	852.36	1044.31	953.21	1093.14
NC_009146.3	81008029	81008173	MS1_peak_5236	SCFD2:Other_intron	RASL11B:NC_009146.3:81073445-81077942:-:69840	RASL11B(RASL11B)	NA	NA	NA	ras-like protein family member 11B [Equus caballus]	NA	0.0242	342	406.46	355.72	420.39	476.6	548.86
NC_009146.3	82618894	82619113	MS1_peak_5259	TXK:First_intron	TXK:NC_009146.3:82612303-82673908:+:6700	TXK(TXK)	NA	NA	NA	tyrosine-protein kinase TXK isoform X1 [Equus caballus]; tyrosine-protein kinase TXK isoform X2 [Equus caballus]; tyrosine-protein kinase TXK isoform X3 [Equus caballus]	NA	0.0244	1030	1517.17	1231.12	1580.64	1518.55	1741.38
NC_009146.3	82437442	82437703	MS1_peak_5256	SLAIN2:First_intron	SLAIN2:NC_009146.3:82354662-82439222:-:1649	SLAIN2(SLAIN2)	NA	NA	NA	SLAIN motif-containing protein 2 isoform X1 [Equus caballus]; SLAIN motif-containing protein 2 isoform X2 [Equus caballus]	NA	0.0244	730	1131.55	869.3	1201.95	1160.02	1167.29
NC_009146.3	82687349	82687592	MS1_peak_5260	intergenic	NIPAL1:NC_009146.3:82688787-82710817:-:23346	NIPAL1(NIPAL1)	NA	NA	NA	magnesium transporter NIPA3 [Equus caballus]	NA	0.0245	482	640.96	575.92	751.53	712.04	694.11
NC_009146.3	87551947	87552087	MS1_peak_5275	SHISA3:First_exon;SHISA3:five_prime_UTR	SHISA3:NC_009146.3:87546863-87552117:-:99	SHISA3(SHISA3)	NA	NA	NA	protein shisa-3 homolog [Equus caballus]	NA	0.0245	1102	1421.14	1198.59	1554.78	1398.33	1746.73
NC_009154.3	50685247	50685382	MS1_peak_15860	ACAP1:First_intron	ACAP1:NC_009154.3:50684719-50695824:+:595	ACAP1(ACAP1)	NA	NA	NA	arf-GAP with coiled-coil, ANK repeat and PH domain-containing protein 1 isoform X1 [Equus caballus]; arf-GAP with coiled-coil, ANK repeat and PH domain-containing protein 1 isoform X2 [Equus caballus]	NA	0.0246	26	37.97	67.76	26.69	5.01	23.7
NC_009146.3	87734390	87734468	MS1_peak_5277	LOC102150863:First_intron;BEND4:five_prime_UTR;BEND4:First_exon	BEND4:NC_009146.3:87734096-87771191:+:333	BEND4(BEND4)	NA	NA	NA	BEN domain-containing protein 4 isoform X1 [Equus caballus]; BEN domain-containing protein 4 isoform X2 [Equus caballus]	NA	0.0246	481	640.22	577.28	724.84	704.89	723.92
NC_009154.3	50697455	50697623	MS1_peak_15863	KCTD11:First_exon;TMEM95:Promoter_1kb_2kb	KCTD11:NC_009154.3:50696477-50699323:+:1062	KCTD11(KCTD11)	NA	NA	NA	BTB/POZ domain-containing protein KCTD11 [Equus caballus]	NA	0.0247	54	26.06	71.14	20.85	36.5	10.7
NC_009146.3	88994016	88994025	MS1_peak_5298	LOC102150541:First_intron	NSUN7:NC_009146.3:88908592-88969142:-:-24878	NSUN7(NSUN7)	NA	NA	NA	putative methyltransferase NSUN7 isoform X1 [Equus caballus]; putative methyltransferase NSUN7 isoform X2 [Equus caballus]; putative methyltransferase NSUN7 isoform X3 [Equus caballus]; putative methyltransferase NSUN7 isoform X4 [Equus caballus]; putative methyltransferase NSUN7 isoform X5 [Equus caballus]	NA	0.0247	1017	1362.33	1227.05	1417.15	1477.04	1649.65
NC_009146.3	88978446	88978626	MS1_peak_5295	LOC102150541:First_intron	NSUN7:NC_009146.3:88908592-88969142:-:-9394	NSUN7(NSUN7)	NA	NA	NA	putative methyltransferase NSUN7 isoform X1 [Equus caballus]; putative methyltransferase NSUN7 isoform X2 [Equus caballus]; putative methyltransferase NSUN7 isoform X3 [Equus caballus]; putative methyltransferase NSUN7 isoform X4 [Equus caballus]; putative methyltransferase NSUN7 isoform X5 [Equus caballus]	NA	0.0247	1094	1463.57	1233.15	1727.44	1456.29	1598.43
NC_009146.3	88949305	88949475	MS1_peak_5293	NSUN7:Other_intron	LOC102150541:NC_009146.3:88968590-89007905:+:-19199	LOC102150541(LOC102150541)	NA	NA	NA	uncharacterized protein [Equus caballus]	NA	0.0247	468	602.25	544.08	719.84	618.3	720.1
NC_009146.3	88993856	88993993	MS1_peak_5297	LOC102150541:First_intron	NSUN7:NC_009146.3:88908592-88969142:-:-24782	NSUN7(NSUN7)	NA	NA	NA	putative methyltransferase NSUN7 isoform X1 [Equus caballus]; putative methyltransferase NSUN7 isoform X2 [Equus caballus]; putative methyltransferase NSUN7 isoform X3 [Equus caballus]; putative methyltransferase NSUN7 isoform X4 [Equus caballus]; putative methyltransferase NSUN7 isoform X5 [Equus caballus]	NA	0.0247	1523	2514.72	2017.08	2554.88	2467.47	2965.24
NC_009146.3	89273881	89274019	MS1_peak_5308	intergenic	CHRNA9:NC_009146.3:89246313-89258173:-:-15777	CHRNA9(CHRNA9)	NA	NA	NA	neuronal acetylcholine receptor subunit alpha-9 [Equus caballus]	NA	0.0248	764	1060.83	823.23	1164.42	1042.66	1162.7
NC_009146.3	89356613	89356853	MS1_peak_5312	RHOH:Other_intron	RHOH:NC_009146.3:89322777-89365546:-:8812	RHOH(RHOH)	NA	NA	NA	rho-related GTP-binding protein RhoH [Equus caballus]	NA	0.0248	739	1060.83	811.71	1079.34	1059.12	1209.33
NC_009146.3	89358396	89358757	MS1_peak_5313	RHOH:Other_intron	RHOH:NC_009146.3:89322777-89365546:-:6969	RHOH(RHOH)	NA	NA	NA	rho-related GTP-binding protein RhoH [Equus caballus]	NA	0.0248	797	1297.56	1036.66	1438.84	1170.04	1533.45
NC_009146.3	90594300	90594443	MS1_peak_5333	LOC111772924:First_intron	LOC111772924:NC_009146.3:90587048-90595775:-:1403	LOC111772924(LOC111772924)	NA	NA	NA	NA	NA	0.0249	920	1230.56	1056.98	1344.58	1255.2	1431.79
NC_009146.3	89853284	89853635	MS1_peak_5320	intergenic	SMIM14:NC_009146.3:89870600-89930247:+:-17140	SMIM14(SMIM14)	NA	NA	NA	small integral membrane protein 14 [Equus caballus]	NA	0.0249	1254	1664.57	1309.03	1697.41	1683.14	1969.18
NC_009146.3	90533450	90533644	MS1_peak_5330	intergenic	TLR1:NC_009146.3:90541503-90546404:+:-7955	TLR1(TLR1)	221;GO:0001774,biological_process microglial cell activation;GO:0001775,biological_process cell activation;GO:0001817,biological_process regulation of cytokine production;GO:0001819,biological_process positive regulation of cytokine production;GO:0001932,biological_process regulation of protein phosphorylation;GO:0001934,biological_process positive regulation of protein phosphorylation;GO:0002218…	TLR1, CD281; toll-like receptor 1; K05398; TLR6, CD286; toll-like receptor 6; K10169	map04145,map04620,map05132,map05142,map05152	toll-like receptor 1 isoform X1 [Equus caballus]; toll-like receptor 1 precursor [Equus caballus]	NA	0.0249	446	699.03	516.3	743.19	657.66	792.72
NC_009154.3	50848217	50848256	MS1_peak_15876	intergenic	TNFSF12:NC_009154.3:50865105-50873355:+:-16868	TNFSF12(TNFSF12)	116;GO:0001667,biological_process ameboidal-type cell migration;GO:0001936,biological_process regulation of endothelial cell proliferation;GO:0001938,biological_process positive regulation of endothelial cell proliferation;GO:0003674,molecular_function molecular_function;GO:0005102,molecular_function signaling receptor binding;GO:0005125,molecular_function cytokine activity;GO:0005488,molecular_f…	TNFSF12, TWEAK; tumor necrosis factor ligand superfamily member 12; K05474	map04060	tumor necrosis factor ligand superfamily member 12 [Equus caballus]; tumor necrosis factor ligand superfamily member 12 isoform X1 [Equus caballus]	NA	0.025	137	90.08	92.82	36.7	88.74	54.27
NC_009146.3	90754659	90754761	MS1_peak_5342	LOC102149076:First_intron	LOC102149076:NC_009146.3:90753065-90758922:-:4211	LOC102149076(LOC102149076)	NA	NA	NA	NA	NA	0.025	504	757.1	653.16	749.03	792.91	969.3
NC_009146.3	90658459	90658630	MS1_peak_5337	intergenic	KLF3:NC_009146.3:90614805-90650355:-:-8189	KLF3(KLF3)	NA	NA	NA	Krueppel-like factor 3 isoform X1 [Equus caballus]; Krueppel-like factor 3 isoform X2 [Equus caballus]	zf-C2H2	0.025	512	965.54	813.07	1067.66	955.36	1075.56
NC_009146.3	90848701	90848837	MS1_peak_5344	LOC111772926:First_exon	LOC111772926:NC_009146.3:90846936-90897045:+:1833	LOC111772926(LOC111772926)	NA	NA	NA	NA	NA	0.025	350	448.15	277.8	439.58	476.6	543.51
NC_009146.3	100217935	100218085	MS1_peak_5365	intergenic	LOC111772934:NC_009146.3:100168619-100183752:-:-34258	LOC111772934(LOC111772934)	NA	NA	NA	NA	NA	0.0253	803	1001.27	939.09	1191.94	1059.12	1162.7
NC_009146.3	100468755	100468899	MS1_peak_5369	intergenic	CCKAR:NC_009146.3:100439385-100448654:+:29442	CCKAR(CCKAR)	NA	NA	NA	cholecystokinin receptor type A [Equus caballus]	NA	0.0253	799	996.06	865.24	1156.91	972.53	1225.39
NC_009146.3	100395204	100395554	MS1_peak_5367	intergenic	TBC1D19:NC_009146.3:100233231-100373644:-:-21735	TBC1D19(TBC1D19)	NA	NA	NA	TBC1 domain family member 19 isoform X1 [Equus caballus]; TBC1 domain family member 19 isoform X2 [Equus caballus]; TBC1 domain family member 19 isoform X3 [Equus caballus]	NA	0.0253	717	1121.87	971.61	1271.18	1094.9	1290.36
NC_009146.3	101115784	101115972	MS1_peak_5384	SLC34A2:First_intron	SLC34A2:NC_009146.3:101093388-101125725:-:9846	SLC34A2(SLC34A2)	NA	NA	NA	sodium-dependent phosphate transport protein 2B isoform X1 [Equus caballus]; sodium-dependent phosphate transport protein 2B isoform X2 [Equus caballus]; sodium-dependent phosphate transport protein 2B isoform X3 [Equus caballus]	NA	0.0254	315	501.75	440.41	564.69	496.64	628.36
NC_009146.3	100897519	100897728	MS1_peak_5378	intergenic	SMIM20:NC_009146.3:100902675-100913921:-:16297	SMIM20(SMIM20)	NA	NA	NA	small integral membrane protein 20 [Equus caballus]	NA	0.0254	240	509.2	292.7	481.28	456.57	569.5
NC_009154.3	51090723	51090736	MS1_peak_15894	DNAH2:Other_intron	KDM6B:NC_009154.3:51099406-51121273:+:-8676	KDM6B(KDM6B)	NA	NA	NA	lysine-specific demethylase 6B isoform X1 [Equus caballus]; lysine-specific demethylase 6B isoform X2 [Equus caballus]; lysine-specific demethylase 6B isoform X3 [Equus caballus]	NA	0.0256	66	162.29	110.44	63.39	72.99	60.39
NC_009146.3	102613415	102613565	MS1_peak_5403	PPARGC1A:Other_intron	PPARGC1A:NC_009146.3:102091728-102699744:+:521762	PPARGC1A(PPARGC1A)	NA	NA	NA	peroxisome proliferator-activated receptor gamma coactivator 1-alpha isoform X1 [Equus caballus]; peroxisome proliferator-activated receptor gamma coactivator 1-alpha isoform X2 [Equus caballus]; peroxisome proliferator-activated receptor gamma coactivator 1-alpha isoform X3 [Equus caballus]; peroxisome proliferator-activated receptor gamma coactivator 1-alpha isoform X4 [Equus caballus]; peroxis…	AF-4	0.0256	846	1220.88	929.6	1193.61	1273.81	1363.75
NC_009146.3	105654496	105654672	MS1_peak_5407	SLIT2:Promoter_2kb_3kb	SLIT2:NC_009146.3:105294216-105652575:-:-2009	SLIT2(SLIT2)	NA	NA	NA	slit homolog 2 protein isoform X1 [Equus caballus]; slit homolog 2 protein isoform X2 [Equus caballus]; slit homolog 2 protein isoform X3 [Equus caballus]; slit homolog 2 protein isoform X4 [Equus caballus]	NA	0.0256	803	1224.6	991.94	1342.08	1142.13	1437.9
NC_009146.3	107762144	107762395	MS1_peak_5416	FAM184B:Other_intron	MED28:NC_009146.3:107772429-107784432:-:22162	MED28(MED28)	NA	NA	NA	mediator of RNA polymerase II transcription subunit 28 [Equus caballus]	NA	0.0258	486	579.17	535.27	687.31	638.34	677.29
NC_009146.3	108894653	108894812	MS1_peak_5424	intergenic	LOC102147832:NC_009146.3:108931611-108957499:-:62766	LOC102147832(LOC102147832)	NA	NA	NA	NA	NA	0.0258	886	1144.95	1015.65	1414.65	1075.58	1398.15
NC_009146.3	109107187	109107332	MS1_peak_5429	PROM1:Other_intron	PROM1:NC_009146.3:109063623-109189844:+:43636	PROM1(PROM1)	NA	NA	NA	prominin-1 isoform X1 [Equus caballus]; prominin-1 isoform X2 [Equus caballus]	NA	0.0258	629	925.34	749.38	1017.61	964.66	963.19
NC_009146.3	109147348	109147494	MS1_peak_5430	PROM1:Other_intron	LOC111773046:NC_009146.3:109164844-109164941:+:-17422	LOC111773046(LOC111773046)	NA	NA	NA	NA	NA	0.0258	770	1091.35	909.28	1302.04	1019.76	1242.21
NC_009146.3	109535872	109536015	MS1_peak_5441	LOC102148458:First_intron;FAM200B:Promoter_0kb_1kb	LOC102148458:NC_009146.3:109535589-109540991:+:354	LOC102148458(LOC102148458)	NA	NA	NA	NA	NA	0.0259	604	1142.72	981.78	1282.03	1091.32	1325.53
NC_009146.3	109345164	109345267	MS1_peak_5435	intergenic	LOC106783017:NC_009146.3:109314765-109317902:-:-27313	LOC106783017(LOC106783017)	NA	NA	NA	NA	NA	0.0259	110	289.59	229.69	331.14	301.99	337.12
NC_009146.3	115909568	115909782	MS1_peak_5480	JAKMIP1:First_intron	JAKMIP1:NC_009146.3:115823360-115971148:-:61472	JAKMIP1(JAKMIP1)	NA	NA	NA	janus kinase and microtubule-interacting protein 1 isoform X1 [Equus caballus]; janus kinase and microtubule-interacting protein 1 isoform X2 [Equus caballus]	NA	0.0262	1225	1945.97	1754.19	2214.56	1957.23	2240.56
NC_009146.3	116021919	116022179	MS1_peak_5483	intergenic	WFS1:NC_009146.3:116040287-116072385:+:-18237	WFS1(WFS1)	NA	NA	NA	wolframin [Equus caballus]	NA	0.0262	629	1016.91	825.26	1130.22	988.99	1104.61
NC_009146.3	115035642	115035780	MS1_peak_5477	STK32B:First_intron	STK32B:NC_009146.3:115035365-115372826:+:346	STK32B(STK32B)	NA	NA	NA	serine/threonine-protein kinase 32B [Equus caballus]	NA	0.0262	230	404.98	290.67	368.68	438.68	488.47
NC_009146.3	116055486	116055858	MS1_peak_5485	WFS1:Other_intron	WFS1:NC_009146.3:116040287-116072385:+:15385	WFS1(WFS1)	NA	NA	NA	wolframin [Equus caballus]	NA	0.0263	502	672.23	519.68	658.11	774.3	737.68
NC_009146.3	116432232	116432317	MS1_peak_5492	intergenic	BLOC1S4:NC_009146.3:116423497-116424845:+:8777	BLOC1S4(BLOC1S4)	NA	NA	NA	biogenesis of lysosome-related organelles complex 1 subunit 4 [Equus caballus]	NA	0.0263	498	726.57	619.28	722.34	784.32	876.04
NC_009146.3	116701358	116701508	MS1_peak_5508	TADA2B:First_intron	TADA2B:NC_009146.3:116693602-116710161:+:7831	TADA2B(TADA2B)	NA	NA	NA	transcriptional adapter 2-beta [Equus caballus]	MYB	0.0264	1496	1842.49	1552.95	2083.61	1913.57	2044.86
NC_009154.3	51319289	51319439	MS1_peak_15910	ALOX12B:Other_intron	ALOX12B:NC_009154.3:51313435-51325324:-:5959	ALOX12B(ALOX12B)	NA	NA	NA	arachidonate 12-lipoxygenase, 12R-type [Equus caballus]	NA	0.0265	45	11.91	35.91	5.84	14.31	16.82
NC_009146.3	117484584	117484739	MS1_peak_5515	intergenic	AFAP1:NC_009146.3:117316426-117477984:-:-6677	AFAP1(AFAP1)	NA	NA	NA	actin filament-associated protein 1 isoform X1 [Equus caballus]; actin filament-associated protein 1 isoform X2 [Equus caballus]	NA	0.0265	852	1150.9	926.89	1257	1147.86	1282.72
NC_009146.3	117497269	117497400	MS1_peak_5516	ABLIM2:Other_intron	AFAP1:NC_009146.3:117316426-117477984:-:-19350	AFAP1(AFAP1)	NA	NA	NA	actin filament-associated protein 1 isoform X1 [Equus caballus]; actin filament-associated protein 1 isoform X2 [Equus caballus]	NA	0.0265	1203	1573	1388.31	1841.71	1524.28	1888.15
NC_009146.3	116820951	116821084	MS1_peak_5512	SORCS2:Promoter_0kb_1kb	SORCS2:NC_009146.3:116821035-117304910:+:-17	SORCS2(SORCS2)	NA	NA	NA	VPS10 domain-containing receptor SorCS2 [Equus caballus]	NA	0.0265	471	701.26	590.15	753.2	765	749.91
NC_009146.3	117679247	117679439	MS1_peak_5520	SH3TC1:First_intron	SH3TC1:NC_009146.3:117669801-117728900:+:9542	SH3TC1(SH3TC1)	NA	NA	NA	SH3 domain and tetratricopeptide repeat-containing protein 1 isoform X1 [Equus caballus]; SH3 domain and tetratricopeptide repeat-containing protein 1 isoform X2 [Equus caballus]	NA	0.0265	570	329.79	577.95	601.39	712.76	694.87
NC_009146.3	117861547	117861716	MS1_peak_5524	ACOX3:Other_intron	LOC111772979:NC_009146.3:117870531-117872640:+:-8899	LOC111772979(LOC111772979)	NA	NA	NA	NA	NA	0.0266	838	1007.23	806.97	1101.02	1072	1113.78
NC_009146.3	118634074	118634354	MS1_peak_5531	DOK7:Other_intron	DOK7:NC_009146.3:118628293-118664464:-:30249	DOK7(DOK7)	NA	NA	NA	protein Dok-7 isoform X1 [Equus caballus]; protein Dok-7 isoform X2 [Equus caballus]; protein Dok-7 isoform X3 [Equus caballus]	NA	0.0266	704	992.34	813.07	1020.12	973.96	1228.45
NC_009146.3	119020339	119020411	MS1_peak_5539	HTT:First_intron	HTT:NC_009146.3:118867292-119029512:-:9136	HTT(HTT)	NA	NA	NA	huntingtin isoform X1 [Equus caballus]; huntingtin isoform X2 [Equus caballus]; huntingtin isoform X3 [Equus caballus]; huntingtin isoform X4 [Equus caballus]; huntingtin isoform X5 [Equus caballus]	NA	0.0267	1460	2097.09	1653.23	2271.28	1995.87	2392.68
NC_009146.3	119191238	119191451	MS1_peak_5544	NOP14:Other_intron	MFSD10:NC_009146.3:119205745-119210889:+:-14400	MFSD10(MFSD10)	NA	NA	NA	major facilitator superfamily domain-containing protein 10 [Equus caballus]	NA	0.0268	377	374.45	320.48	496.3	516.68	391.39
NC_009146.3	119358757	119358907	MS1_peak_5551	intergenic	TNIP2:NC_009146.3:119366165-119398766:+:-7332	TNIP2(TNIP2)	NA	NA	NA	TNFAIP3-interacting protein 2 [Equus caballus]	NA	0.0269	1032	1523.87	1290.06	1602.32	1619.45	1661.88
NC_009154.3	51521351	51521781	MS1_peak_15934	SLC25A35:Other_exon	SLC25A35:NC_009154.3:51518335-51523459:-:1892	SLC25A35(SLC25A35)	NA	NA	NA	solute carrier family 25 member 35 isoform X1 [Equus caballus]; solute carrier family 25 member 35 isoform X2 [Equus caballus]	NA	0.027	20	14.14	17.62	5	10.73	2.29
NC_009146.3	119821603	119821758	MS1_peak_5563	MXD4:Other_intron	MXD4:NC_009146.3:119815698-119831052:+:5982	MXD4(MXD4)	NA	NA	NA	max dimerization protein 4 isoform X1 [Equus caballus]; max dimerization protein 4 isoform X2 [Equus caballus]	bHLH	0.027	1251	1788.15	1540.08	2018.54	1707.48	2132.77
NC_009154.3	51521811	51521902	MS1_peak_15935	SLC25A35:five_prime_UTR;SLC25A35:Other_exon	SLC25A35:NC_009154.3:51518335-51523459:-:1602	SLC25A35(SLC25A35)	NA	NA	NA	solute carrier family 25 member 35 isoform X1 [Equus caballus]; solute carrier family 25 member 35 isoform X2 [Equus caballus]	NA	0.027	17	20.84	14.23	25.02	18.61	78.74
NC_009146.3	120280576	120280798	MS1_peak_5578	LOC111772987:First_exon	LOC111772987:NC_009146.3:120265743-120281384:-:696	LOC111772987(LOC111772987)	NA	NA	NA	NA	NA	0.0271	488	694.56	552.21	779.89	682.7	765.96
NC_009146.3	120289317	120289486	MS1_peak_5579	intergenic	LOC111772987:NC_009146.3:120265743-120281384:-:-8017	LOC111772987(LOC111772987)	NA	NA	NA	NA	NA	0.0271	281	296.29	204.62	297.78	327.04	486.94
NC_009154.3	51687193	51687441	MS1_peak_15948	NDEL1:Other_intron	LOC111775732:NC_009154.3:51716881-51718146:+:-29563	LOC111775732(LOC111775732)	NA	NA	NA	NA	NA	0.0272	79	6.7	31.17	10.84	19.32	12.23
NC_009146.3	120677317	120677594	MS1_peak_5589	intergenic	MAEA:NC_009146.3:120622325-120662145:-:-15310	MAEA(MAEA)	NA	NA	NA	E3 ubiquitin-protein transferase MAEA isoform X1 [Equus caballus]; E3 ubiquitin-protein transferase MAEA isoform X2 [Equus caballus]; E3 ubiquitin-protein transferase MAEA isoform X3 [Equus caballus]; E3 ubiquitin-protein transferase MAEA isoform X4 [Equus caballus]	NA	0.0272	228	308.94	210.04	318.63	332.05	374.57
NC_009154.3	51686802	51686975	MS1_peak_15947	NDEL1:Other_intron	LOC111775732:NC_009154.3:51716881-51718146:+:-29992	LOC111775732(LOC111775732)	NA	NA	NA	NA	NA	0.0272	3	11.17	8.81	24.19	10.73	28.28
NC_009154.3	51938889	51939315	MS1_peak_15951	intergenic	CCDC42:NC_009154.3:51906376-51925980:-:-13122	CCDC42(CCDC42)	NA	NA	NA	coiled-coil domain-containing protein 42 [Equus caballus]	NA	0.0273	97	36.48	62.33	37.53	42.22	17.58
NC_009146.3	120749321	120749564	MS1_peak_5594	CTBP1:Other_intron	CTBP1:NC_009146.3:120723274-120752449:+:26168	CTBP1(CTBP1)	NA	NA	NA	C-terminal-binding protein 1 isoform X1 [Equus caballus]; C-terminal-binding protein 1 isoform X2 [Equus caballus]; C-terminal-binding protein 1 isoform X3 [Equus caballus]	THAP	0.0273	682	832.28	728.37	930.87	886.66	958.6
NC_009146.3	120732172	120732319	MS1_peak_5593	CTBP1:First_intron	CTBP1:NC_009146.3:120723274-120752449:+:8971	CTBP1(CTBP1)	NA	NA	NA	C-terminal-binding protein 1 isoform X1 [Equus caballus]; C-terminal-binding protein 1 isoform X2 [Equus caballus]; C-terminal-binding protein 1 isoform X3 [Equus caballus]	THAP	0.0273	1517	2569.81	2151.91	2678.33	2660.68	2847.52
NC_009154.3	51978872	51979067	MS1_peak_15953	PIK3R6:Other_intron	MFSD6L:NC_009154.3:51951344-51953662:-:-25307	MFSD6L(MFSD6L)	NA	NA	NA	major facilitator superfamily domain-containing protein 6-like [Equus caballus]	NA	0.0273	24	27.54	15.58	40.87	47.95	39.75
NC_009146.3	120850673	120850846	MS1_peak_5598	RNF212:Other_intron	RNF212:NC_009146.3:120844445-120886694:+:6314	RNF212(RNF212)	NA	NA	NA	probable E3 SUMO-protein ligase RNF212 isoform X1 [Equus caballus]; probable E3 SUMO-protein ligase RNF212 isoform X2 [Equus caballus]; probable E3 SUMO-protein ligase RNF212 isoform X3 [Equus caballus]	NA	0.0274	420	588.85	523.07	648.94	654.79	655.88
NC_009146.3	121016851	121017202	MS1_peak_5607	GAK:Other_intron	GAK:NC_009146.3:121006707-121066919:+:10319	GAK(GAK)	NA	NA	NA	cyclin-G-associated kinase isoform X1 [Equus caballus]; cyclin-G-associated kinase isoform X2 [Equus caballus]; cyclin-G-associated kinase isoform X3 [Equus caballus]	NA	0.0274	513	783.9	640.29	847.46	805.79	843.17
NC_009146.3	120883800	120883873	MS1_peak_5600	RNF212:Other_intron	LOC111772990:NC_009146.3:120862379-120869291:-:-14545	LOC111772990(LOC111772990)	NA	NA	NA	NA	NA	0.0274	881	1438.26	1147.78	1451.35	1409.06	1661.12
NC_009146.3	120888414	120888613	MS1_peak_5601	intergenic	LOC111772990:NC_009146.3:120862379-120869291:-:-19222	LOC111772990(LOC111772990)	NA	NA	NA	NA	NA	0.0274	306	490.59	431.6	532.16	480.18	649
NC_009154.3	52051386	52051796	MS1_peak_15955	PIK3R5:First_intron	PIK3R5:NC_009154.3:52018841-52090547:-:38955	PIK3R5(PIK3R5)	NA	NA	NA	phosphoinositide 3-kinase regulatory subunit 5 isoform X1 [Equus caballus]; phosphoinositide 3-kinase regulatory subunit 5 isoform X2 [Equus caballus]; phosphoinositide 3-kinase regulatory subunit 5 isoform X3 [Equus caballus]; phosphoinositide 3-kinase regulatory subunit 5 isoform X4 [Equus caballus]; phosphoinositide 3-kinase regulatory subunit 5 isoform X5 [Equus caballus]	NA	0.0274	92	140.7	109.09	189.34	143.12	183.46
NC_009154.3	52067217	52067218	MS1_peak_15957	PIK3R5:First_intron	PIK3R5:NC_009154.3:52018841-52090547:-:23329	PIK3R5(PIK3R5)	NA	NA	NA	phosphoinositide 3-kinase regulatory subunit 5 isoform X1 [Equus caballus]; phosphoinositide 3-kinase regulatory subunit 5 isoform X2 [Equus caballus]; phosphoinositide 3-kinase regulatory subunit 5 isoform X3 [Equus caballus]; phosphoinositide 3-kinase regulatory subunit 5 isoform X4 [Equus caballus]; phosphoinositide 3-kinase regulatory subunit 5 isoform X5 [Equus caballus]	NA	0.0274	66	84.87	52.17	59.22	156.01	145.24
NC_009154.3	52067022	52067066	MS1_peak_15956	PIK3R5:First_intron	PIK3R5:NC_009154.3:52018841-52090547:-:23502	PIK3R5(PIK3R5)	NA	NA	NA	phosphoinositide 3-kinase regulatory subunit 5 isoform X1 [Equus caballus]; phosphoinositide 3-kinase regulatory subunit 5 isoform X2 [Equus caballus]; phosphoinositide 3-kinase regulatory subunit 5 isoform X3 [Equus caballus]; phosphoinositide 3-kinase regulatory subunit 5 isoform X4 [Equus caballus]; phosphoinositide 3-kinase regulatory subunit 5 isoform X5 [Equus caballus]	NA	0.0274	27	24.57	25.07	55.05	42.94	42.81
NC_009146.3	121236150	121236283	MS1_peak_5614	PDE6B:Other_intron	ATP5ME:NC_009146.3:121226573-121228483:+:9643	ATP5ME(ATP5ME)	NA	NA	NA	ATP synthase subunit e, mitochondrial [Equus caballus]	NA	0.0275	301	369.24	349.62	483.78	412.2	430.38
NC_009147.3	523668	523818	MS1_peak_5620	SEMA3C:Other_intron	SEMA3C:NC_009147.3:455046-616794:+:68697	SEMA3C(SEMA3C)	NA	NA	NA	semaphorin-3C isoform X1 [Equus caballus]; semaphorin-3C isoform X2 [Equus caballus]	NA	0.0276	1317	1491.11	1521.11	1826.7	1587.97	1937.84
NC_009147.3	435679	435867	MS1_peak_5618	intergenic	SEMA3C:NC_009147.3:455046-616794:+:-19272	SEMA3C(SEMA3C)	NA	NA	NA	semaphorin-3C isoform X1 [Equus caballus]; semaphorin-3C isoform X2 [Equus caballus]	NA	0.0276	788	1098.79	910.63	1076	1150.72	1337.76
NC_009147.3	538104	538287	MS1_peak_5623	SEMA3C:Other_intron	SEMA3C:NC_009147.3:455046-616794:+:83149	SEMA3C(SEMA3C)	NA	NA	NA	semaphorin-3C isoform X1 [Equus caballus]; semaphorin-3C isoform X2 [Equus caballus]	NA	0.0276	804	1645.21	1137.61	1598.15	1527.85	1769.67
NC_009147.3	702247	702430	MS1_peak_5625	CD36:First_intron	CD36:NC_009147.3:670391-739355:-:37016	CD36(CD36)	632;GO:0000003,biological_process reproduction;GO:0000122,biological_process negative regulation of transcription by RNA polymerase II;GO:0001101,biological_process response to acid chemical;GO:0001505,biological_process regulation of neurotransmitter levels;GO:0001540,molecular_function amyloid-beta binding;GO:0001676,biological_process long-chain fatty acid metabolic process;GO:0001775,biologic…					0.0277	978	1162.82	1110.51	1272.85	1276.67	1462.36
NC_009147.3	706000	706295	MS1_peak_5627	CD36:First_intron	CD36:NC_009147.3:670391-739355:-:33207	CD36(CD36)	632;GO:0000003,biological_process reproduction;GO:0000122,biological_process negative regulation of transcription by RNA polymerase II;GO:0001101,biological_process response to acid chemical;GO:0001505,biological_process regulation of neurotransmitter levels;GO:0001540,molecular_function amyloid-beta binding;GO:0001676,biological_process long-chain fatty acid metabolic process;GO:0001775,biologic…					0.0277	1765	2395.61	2200.7	2770.08	2313.61	3060.79
NC_009147.3	707670	707811	MS1_peak_5628	CD36:First_intron	CD36:NC_009147.3:670391-739355:-:31614	CD36(CD36)	632;GO:0000003,biological_process reproduction;GO:0000122,biological_process negative regulation of transcription by RNA polymerase II;GO:0001101,biological_process response to acid chemical;GO:0001505,biological_process regulation of neurotransmitter levels;GO:0001540,molecular_function amyloid-beta binding;GO:0001676,biological_process long-chain fatty acid metabolic process;GO:0001775,biologic…					0.0277	161	242.69	194.46	277.76	285.53	270.61
NC_009154.3	52309551	52309772	MS1_peak_15965	NTN1:Other_intron	LOC111775733:NC_009154.3:52275125-52277805:+:34536	LOC111775733(LOC111775733)	NA	NA	NA	NA	NA	0.0277	10	40.2	38.62	64.23	76.57	43.57
NC_009154.3	52317292	52317435	MS1_peak_15966	intergenic	LOC111775733:NC_009154.3:52275125-52277805:+:42238	LOC111775733(LOC111775733)	NA	NA	NA	NA	NA	0.0277	1	2.98	10.84	14.18	12.17	22.93
NC_009147.3	809634	810060	MS1_peak_5636	GNAT3:Promoter_2kb_3kb	GNAT3:NC_009147.3:811940-860756:+:-2092	GNAT3(GNAT3)	128;GO:0000166,molecular_function nucleotide binding;GO:0001580,biological_process detection of chemical stimulus involved in sensory perception of bitter taste;GO:0001664,molecular_function G protein-coupled receptor binding;GO:0001669,cellular_component acrosomal vesicle;GO:0001750,cellular_component photoreceptor outer segment;GO:0001882,molecular_function nucleoside binding;GO:0001883,molecul…	GNAT1_2; guanine nucleotide-binding protein G(t) subunit alpha 1/2; K04631; GNAT3; guanine nucleotide-binding protein G(t) subunit alpha 3; K19729	map04742,map04744,map04973	guanine nucleotide-binding protein G(t) subunit alpha-3 [Equus caballus]	NA	0.0278	712	1154.63	878.11	1222.8	1130.68	1209.33
NC_009154.3	52547271	52547576	MS1_peak_15971	STX8:Other_intron	LOC111775734:NC_009154.3:52555494-52558319:-:10895	LOC111775734(LOC111775734)	NA	NA	NA	NA	NA	0.0279	43	28.29	39.3	10.84	15.03	26.76
NC_009147.3	3199938	3200109	MS1_peak_5647	LOC106783034:Other_exon	LOC106783034:NC_009147.3:3182921-3205414:+:17102	LOC106783034(LOC106783034)	NA	NA	NA	NA	NA	0.0279	638	902.26	794.09	1060.99	918.86	985.36
NC_009147.3	3598846	3598996	MS1_peak_5654	CCDC146:First_intron	CCDC146:NC_009147.3:3498717-3613457:-:14535	CCDC146(CCDC146)	19;GO:0005575,cellular_component cellular_component;GO:0005622,cellular_component intracellular;GO:0005623,cellular_component cell;GO:0005737,cellular_component cytoplasm;GO:0005814,cellular_component centriole;GO:0005815,cellular_component microtubule organizing center;GO:0005856,cellular_component cytoskeleton;GO:0015630,cellular_component microtubule cytoskeleton;GO:0043226,cellular_component …	NA	NA	coiled-coil domain-containing protein 146 [Equus caballus]; coiled-coil domain-containing protein 146 isoform X1 [Equus caballus]; coiled-coil domain-containing protein 146 isoform X2 [Equus caballus]; coiled-coil domain-containing protein 146 isoform X3 [Equus caballus]	NA	0.028	1041	1296.82	1139.65	1410.48	1401.9	1464.66
NC_009147.3	3379357	3379545	MS1_peak_5649	intergenic	GSAP:NC_009147.3:3417147-3496785:+:-37695	GSAP(GSAP)	NA	NA	NA	gamma-secretase-activating protein isoform X1 [Equus caballus]; gamma-secretase-activating protein isoform X2 [Equus caballus]; gamma-secretase-activating protein isoform X3 [Equus caballus]; gamma-secretase-activating protein isoform X4 [Equus caballus]; gamma-secretase-activating protein isoform X5 [Equus caballus]	NA	0.028	547	748.16	550.17	760.71	772.16	822.53
NC_009147.3	5507369	5507381	MS1_peak_5670	KMT2E:Other_exon	KMT2E:NC_009147.3:5413713-5509186:+:93662	KMT2E(KMT2E)	NA	NA	NA	inactive histone-lysine N-methyltransferase 2E isoform X1 [Equus caballus]; inactive histone-lysine N-methyltransferase 2E isoform X2 [Equus caballus]; inactive histone-lysine N-methyltransferase 2E isoform X3 [Equus caballus]	NA	0.0281	520	802.51	598.28	828.27	786.47	875.28
NC_009154.3	53013505	53013613	MS1_peak_15979	GAS7:First_intron	GAS7:NC_009154.3:52856969-53075692:-:62132	GAS7(GAS7)	NA	NA	NA	growth arrest-specific protein 7 isoform X1 [Equus caballus]; growth arrest-specific protein 7 isoform X2 [Equus caballus]; growth arrest-specific protein 7 isoform X3 [Equus caballus]; growth arrest-specific protein 7 isoform X4 [Equus caballus]	NA	0.0281	21	65.51	48.78	95.09	80.15	74.91
NC_009147.3	5658708	5658814	MS1_peak_5675	SRPK2:First_intron	SRPK2:NC_009147.3:5511638-5740432:-:81670	SRPK2(SRPK2)	NA	NA	NA	SRSF protein kinase 2 isoform X1 [Equus caballus]; SRSF protein kinase 2 isoform X10 [Equus caballus]; SRSF protein kinase 2 isoform X11 [Equus caballus]; SRSF protein kinase 2 isoform X12 [Equus caballus]; SRSF protein kinase 2 isoform X13 [Equus caballus]; SRSF protein kinase 2 isoform X14 [Equus caballus]; SRSF protein kinase 2 isoform X15 [Equus caballus]; SRSF protein kinase 2 isoform X16 [E…	NA	0.0282	618	933.53	808.32	1020.12	930.31	1083.97
NC_009147.3	5806636	5806712	MS1_peak_5687	PUS7:Other_intron	PUS7:NC_009147.3:5784913-5831678:-:25003	PUS7(PUS7)	NA	NA	NA	pseudouridylate synthase 7 homolog isoform X1 [Equus caballus]; pseudouridylate synthase 7 homolog isoform X2 [Equus caballus]	NA	0.0283	469	650.64	559.66	749.86	639.77	762.91
NC_009147.3	5830591	5830673	MS1_peak_5691	PUS7:First_intron	PUS7:NC_009147.3:5784913-5831678:-:1045	PUS7(PUS7)	NA	NA	NA	pseudouridylate synthase 7 homolog isoform X1 [Equus caballus]; pseudouridylate synthase 7 homolog isoform X2 [Equus caballus]	NA	0.0284	622	716.15	653.16	925.86	737.09	827.12
NC_009147.3	6016823	6017178	MS1_peak_5697	ATXN7L1:Other_intron	LOC106783036:NC_009147.3:6098149-6152966:+:-81148	LOC106783036(LOC106783036)	NA	NA	NA	NA	NA	0.0284	1394	2008.5	1523.82	2011.04	1978.7	2292.54
NC_009147.3	5830485	5830556	MS1_peak_5690	PUS7:First_intron	PUS7:NC_009147.3:5784913-5831678:-:1157	PUS7(PUS7)	NA	NA	NA	pseudouridylate synthase 7 homolog isoform X1 [Equus caballus]; pseudouridylate synthase 7 homolog isoform X2 [Equus caballus]	NA	0.0284	697	1022.12	729.73	1099.36	1042.66	1000.64
NC_009147.3	6415221	6415401	MS1_peak_5705	LOC111773120:Other_intron	NAMPT:NC_009147.3:6433476-6469356:-:54044	NAMPT(NAMPT)	NA	NA	NA	nicotinamide phosphoribosyltransferase isoform X1 [Equus caballus]; nicotinamide phosphoribosyltransferase isoform X2 [Equus caballus]	NA	0.0285	918	1331.8	1136.26	1547.27	1265.94	1514.34
NC_009147.3	6927242	6927444	MS1_peak_5715	PIK3CG:First_intron	PIK3CG:NC_009147.3:6926965-6961251:+:378	PIK3CG(PIK3CG)	NA	NA	NA	phosphatidylinositol 4,5-bisphosphate 3-kinase catalytic subunit gamma isoform isoform X1 [Equus caballus]; phosphatidylinositol 4,5-bisphosphate 3-kinase catalytic subunit gamma isoform isoform X2 [Equus caballus]	NA	0.0285	153	278.42	189.72	333.64	268.36	295.07
NC_009147.3	7229520	7229746	MS1_peak_5719	COG5:Other_intron	LOC111773124:NC_009147.3:7156769-7180929:-:-48704	LOC111773124(LOC111773124)	NA	NA	NA	NA	NA	0.0286	967	1625.11	1037.34	1736.62	1403.34	1688.63
NC_009147.3	8325057	8325204	MS1_peak_5729	NRCAM:First_intron	NRCAM:NC_009147.3:8075146-8326756:-:1625	NRCAM(NRCAM)	NA	NA	NA	neuronal cell adhesion molecule isoform X1 [Equus caballus]; neuronal cell adhesion molecule isoform X10 [Equus caballus]; neuronal cell adhesion molecule isoform X11 [Equus caballus]; neuronal cell adhesion molecule isoform X12 [Equus caballus]; neuronal cell adhesion molecule isoform X13 [Equus caballus]; neuronal cell adhesion molecule isoform X14 [Equus caballus]; neuronal cell adhesion molec…	NA	0.0288	1217	1743.48	1540.08	1885.92	1824.12	1965.36
NC_009147.3	10813043	10813489	MS1_peak_5737	intergenic	LOC111773130:NC_009147.3:10820305-10850098:-:36831	LOC111773130(LOC111773130)	NA	NA	NA	NA	NA	0.0288	786	1122.62	867.95	1201.12	1106.35	1211.63
NC_009147.3	14267192	14267218	MS1_peak_5763	HECW1:Other_exon	STK17A:NC_009147.3:14400515-14439525:+:-133309	STK17A(STK17A)	NA	NA	NA	serine/threonine-protein kinase 17A [Equus caballus]	NA	0.029	1342	1914.7	1561.09	2065.26	1896.4	2122.83
NC_009147.3	13177931	13178075	MS1_peak_5755	GLI3:Other_intron	GLI3:NC_009147.3:13037248-13299621:-:121617	GLI3(GLI3)	NA	NA	NA	transcriptional activator GLI3 isoform X1 [Equus caballus]; transcriptional activator GLI3 isoform X2 [Equus caballus]; transcriptional activator GLI3 isoform X3 [Equus caballus]; transcriptional activator GLI3 isoform X4 [Equus caballus]	zf-C2H2	0.029	743	1064.55	949.93	1209.46	1044.81	1259.79
NC_009147.3	14407934	14408084	MS1_peak_5765	STK17A:First_intron	STK17A:NC_009147.3:14400515-14439525:+:7494	STK17A(STK17A)	NA	NA	NA	serine/threonine-protein kinase 17A [Equus caballus]	NA	0.0291	403	522.6	415.34	475.44	647.64	632.19
NC_009147.3	14430533	14430665	MS1_peak_5766	STK17A:Other_intron	STK17A:NC_009147.3:14400515-14439525:+:30084	STK17A(STK17A)	NA	NA	NA	serine/threonine-protein kinase 17A [Equus caballus]	NA	0.0291	510	787.62	559.66	753.2	757.13	927.26
NC_009147.3	14469707	14469777	MS1_peak_5769	COA1:First_intron	LOC102150644:NC_009147.3:14461198-14462471:+:8544	LOC102150644(LOC102150644)	NA	NA	NA	NA	NA	0.0291	201	259.07	161.26	251.07	315.59	310.36
NC_009147.3	14978112	14978211	MS1_peak_5791	YKT6:Other_intron	YKT6:NC_009147.3:14969680-14981009:+:8481	YKT6(YKT6)	NA	NA	NA	synaptobrevin homolog YKT6 [Equus caballus]	NA	0.0293	544	754.86	537.3	768.21	725.64	874.51
NC_009147.3	15524905	15525002	MS1_peak_5804	MYO1G:First_intron	MYO1G:NC_009147.3:15507630-15526343:-:1389	MYO1G(MYO1G)	NA	NA	NA	unconventional myosin-Ig [Equus caballus]	NA	0.0294	736	1185.15	935.02	1322.06	1053.4	1367.57
NC_009147.3	15525794	15526447	MS1_peak_5806	MYO1G:First_intron	MYO1G:NC_009147.3:15507630-15526343:-:222	MYO1G(MYO1G)	NA	NA	NA	unconventional myosin-Ig [Equus caballus]	NA	0.0295	632	849.41	706.01	886.66	880.22	982.3
NC_009147.3	15561083	15561425	MS1_peak_5809	CCM2:First_intron	CCM2:NC_009147.3:15547434-15597736:+:13820	CCM2(CCM2)	NA	NA	NA	cerebral cavernous malformations 2 protein isoform X1 [Equus caballus]; cerebral cavernous malformations 2 protein isoform X2 [Equus caballus]; cerebral cavernous malformations 2 protein isoform X3 [Equus caballus]; cerebral cavernous malformations 2 protein isoform X4 [Equus caballus]; cerebral cavernous malformations 2 protein isoform X5 [Equus caballus]	NA	0.0295	564	851.64	737.86	992.59	837.99	941.78
NC_009147.3	15561648	15561853	MS1_peak_5810	CCM2:First_intron	CCM2:NC_009147.3:15547434-15597736:+:14316	CCM2(CCM2)	NA	NA	NA	cerebral cavernous malformations 2 protein isoform X1 [Equus caballus]; cerebral cavernous malformations 2 protein isoform X2 [Equus caballus]; cerebral cavernous malformations 2 protein isoform X3 [Equus caballus]; cerebral cavernous malformations 2 protein isoform X4 [Equus caballus]; cerebral cavernous malformations 2 protein isoform X5 [Equus caballus]	NA	0.0295	722	1099.54	852.36	1146.07	1048.39	1243.73
NC_009147.3	15610248	15610394	MS1_peak_5812	NACAD:five_prime_UTR;NACAD:First_exon	NACAD:NC_009147.3:15599845-15610783:-:461	NACAD(NACAD)	NA	NA	NA	NAC-alpha domain-containing protein 1 isoform X1 [Equus caballus]; NAC-alpha domain-containing protein 1 isoform X2 [Equus caballus]	NA	0.0295	1144	1745.71	1415.41	1994.36	1720.36	1797.95
NC_009147.3	16028041	16028255	MS1_peak_5816	ADCY1:First_intron	ADCY1:NC_009147.3:16027477-16169399:+:671	ADCY1(ADCY1)	NA	NA	NA	adenylate cyclase type 1 [Equus caballus]	NA	0.0296	640	959.58	792.74	985.92	973.96	1099.26
NC_009147.3	17423676	17423846	MS1_peak_5818	TNS3:Other_intron	LOC111773345:NC_009147.3:17415525-17415615:-:-8146	LOC111773345(LOC111773345)	NA	NA	NA	NA	NA	0.0296	559	785.38	608.44	894.17	723.49	894.39
NC_009147.3	17850055	17850253	MS1_peak_5832	intergenic	PKD1L1:NC_009147.3:17855238-17971973:-:121818	PKD1L1(PKD1L1)	NA	NA	NA	polycystin-1-like protein 1 [Equus caballus]	NA	0.0297	565	857.6	730.4	954.22	783.61	1077.85
NC_009154.3	58659958	58660098	MS1_peak_16029	SPECC1:Other_intron	ADORA2B:NC_009154.3:58573640-58596766:-:-63262	ADORA2B(ADORA2B)	NA	NA	NA	adenosine receptor A2b isoform X1 [Equus caballus]; adenosine receptor A2b isoform X2 [Equus caballus]	NA	0.0298	47	0.74	28.46	0.83	5.72	0.76
NC_009154.3	58692467	58692605	MS1_peak_16031	SPECC1:Other_intron	ADORA2B:NC_009154.3:58573640-58596766:-:-95770	ADORA2B(ADORA2B)	NA	NA	NA	adenosine receptor A2b isoform X1 [Equus caballus]; adenosine receptor A2b isoform X2 [Equus caballus]	NA	0.0298	43	15.63	25.75	10.84	17.17	7.64
NC_009147.3	20011191	20011284	MS1_peak_5839	intergenic	LOC100052379:NC_009147.3:20037158-20038312:-:27074	LOC100052379(LOC100052379)	NA	NA	NA	NA	NA	0.0298	674	822.61	711.43	924.19	839.43	979.24
NC_009147.3	20123816	20124002	MS1_peak_5841	IKZF1:First_intron	IKZF1:NC_009147.3:20122308-20219653:+:1601	IKZF1(IKZF1)	NA	NA	NA	DNA-binding protein Ikaros isoform X1 [Equus caballus]; DNA-binding protein Ikaros isoform X10 [Equus caballus]; DNA-binding protein Ikaros isoform X11 [Equus caballus]; DNA-binding protein Ikaros isoform X12 [Equus caballus]; DNA-binding protein Ikaros isoform X13 [Equus caballus]; DNA-binding protein Ikaros isoform X2 [Equus caballus]; DNA-binding protein Ikaros isoform X3 [Equus caballus]; DNA…	zf-C2H2	0.0298	506	594.06	470.22	625.58	664.1	681.88
NC_009147.3	18114844	18114931	MS1_peak_5836	UPP1:Other_intron	UPP1:NC_009147.3:18100569-18123901:+:14318	UPP1(UPP1)	NA	NA	NA	uridine phosphorylase 1 isoform X1 [Equus caballus]; uridine phosphorylase 1 isoform X2 [Equus caballus]	NA	0.0298	402	690.1	622.67	772.39	723.49	774.37
NC_009147.3	18125423	18125554	MS1_peak_5838	intergenic	ABCA13:NC_009147.3:18146842-18568669:+:-21353	ABCA13(ABCA13)	NA	NA	NA	ATP-binding cassette sub-family A member 13 isoform X1 [Equus caballus]; ATP-binding cassette sub-family A member 13 isoform X2 [Equus caballus]	NA	0.0298	300	496.54	481.74	640.6	442.25	687.99
NC_009154.3	58708352	58708489	MS1_peak_16032	SPECC1:Other_intron	ADORA2B:NC_009154.3:58573640-58596766:-:-111654	ADORA2B(ADORA2B)	NA	NA	NA	adenosine receptor A2b isoform X1 [Equus caballus]; adenosine receptor A2b isoform X2 [Equus caballus]	NA	0.0299	13	6.7	4.74	1.67	2.86	0.76
NC_009154.3	58740037	58740189	MS1_peak_16034	SPECC1:Other_intron	ADORA2B:NC_009154.3:58573640-58596766:-:-143347	ADORA2B(ADORA2B)	NA	NA	NA	adenosine receptor A2b isoform X1 [Equus caballus]; adenosine receptor A2b isoform X2 [Equus caballus]	NA	0.0299	44	5.21	18.97	0.83	13.6	5.35
NC_009147.3	20988104	20988416	MS1_peak_5851	LOC111773147:Other_intron;COBL:First_intron	LOC111773147:NC_009147.3:20975177-20998844:+:13083	LOC111773147(LOC111773147)	NA	NA	NA	NA	NA	0.0299	597	849.41	750.73	900.84	880.93	1007.52
NC_009147.3	20794172	20794322	MS1_peak_5848	COBL:Other_intron	LOC111773146:NC_009147.3:20626757-20640681:-:-153566	LOC111773146(LOC111773146)	NA	NA	NA	NA	NA	0.0299	521	709.45	516.97	776.56	654.08	825.59
NC_009147.3	20500439	20500577	MS1_peak_5846	GRB10:Other_intron	GRB10:NC_009147.3:20372621-20577702:-:77193	GRB10(GRB10)	NA	NA	NA	growth factor receptor-bound protein 10 isoform X1 [Equus caballus]; growth factor receptor-bound protein 10 isoform X2 [Equus caballus]; growth factor receptor-bound protein 10 isoform X3 [Equus caballus]; growth factor receptor-bound protein 10 isoform X4 [Equus caballus]	NA	0.0299	319	252.37	262.89	331.14	347.08	438.79
NC_009154.3	58710332	58710454	MS1_peak_16033	SPECC1:Other_intron	ADORA2B:NC_009154.3:58573640-58596766:-:-113627	ADORA2B(ADORA2B)	NA	NA	NA	adenosine receptor A2b isoform X1 [Equus caballus]; adenosine receptor A2b isoform X2 [Equus caballus]	NA	0.0299	73	139.95	109.09	126.78	193.93	186.52
NC_009154.3	58777332	58777464	MS1_peak_16036	SPECC1:Other_intron	SPECC1:NC_009154.3:58628153-58889741:-:112342	SPECC1(SPECC1)	NA	NA	NA	cytospin-B isoform X1 [Equus caballus]; cytospin-B isoform X2 [Equus caballus]; cytospin-B isoform X3 [Equus caballus]; cytospin-B isoform X4 [Equus caballus]; cytospin-B isoform X5 [Equus caballus]; cytospin-B isoform X6 [Equus caballus]; cytospin-B isoform X7 [Equus caballus]; cytospin-B isoform X8 [Equus caballus]; cytospin-B isoform X9 [Equus caballus]	NA	0.03	39	100.5	67.08	99.26	136.68	116.96
NC_009147.3	29874452	29874586	MS1_peak_5877	intergenic	LOC106783058:NC_009147.3:29742572-29746836:+:131947	LOC106783058(LOC106783058)	NA	NA	NA	NA	NA	0.0301	638	995.32	718.89	1000.1	977.54	1057.98
NC_009147.3	29057633	29057836	MS1_peak_5874	intergenic	SEMA3A:NC_009147.3:28606086-28921183:-:-136551	SEMA3A(SEMA3A)	NA	NA	NA	semaphorin-3A isoform X1 [Equus caballus]; semaphorin-3A isoform X2 [Equus caballus]	NA	0.0301	375	608.95	424.15	629.75	558.19	687.23
NC_009154.3	58840011	58840146	MS1_peak_16041	SPECC1:First_intron	SPECC1:NC_009154.3:58628153-58889741:-:49662	SPECC1(SPECC1)	NA	NA	NA	cytospin-B isoform X1 [Equus caballus]; cytospin-B isoform X2 [Equus caballus]; cytospin-B isoform X3 [Equus caballus]; cytospin-B isoform X4 [Equus caballus]; cytospin-B isoform X5 [Equus caballus]; cytospin-B isoform X6 [Equus caballus]; cytospin-B isoform X7 [Equus caballus]; cytospin-B isoform X8 [Equus caballus]; cytospin-B isoform X9 [Equus caballus]	NA	0.0302	9	14.89	17.62	5	7.16	0.76
NC_009147.3	35854504	35854644	MS1_peak_5903	AKAP9:Other_intron	CYP51A1:NC_009147.3:35903666-35922588:-:68013	CYP51A1(CYP51A1)	NA	NA	NA	lanosterol 14-alpha demethylase [Equus caballus]	NA	0.0304	530	737	645.03	812.42	750.69	859.22
NC_009154.3	59066538	59066712	MS1_peak_16051	ULK2:Other_exon	ULK2:NC_009154.3:59011909-59096694:+:54716	ULK2(ULK2)	NA	NA	NA	serine/threonine-protein kinase ULK2 isoform X1 [Equus caballus]; serine/threonine-protein kinase ULK2 isoform X2 [Equus caballus]; serine/threonine-protein kinase ULK2 isoform X3 [Equus caballus]; serine/threonine-protein kinase ULK2 isoform X4 [Equus caballus]; serine/threonine-protein kinase ULK2 isoform X5 [Equus caballus]	NA	0.0305	235	142.19	130.77	121.78	104.48	102.43
NC_009154.3	59189025	59189098	MS1_peak_16056	ALDH3A2:Other_intron	SLC47A2:NC_009154.3:59165567-59185471:+:23494	SLC47A2(SLC47A2)	NA	NA	NA	multidrug and toxin extrusion protein 2 isoform X1 [Equus caballus]; multidrug and toxin extrusion protein 2 isoform X2 [Equus caballus]; multidrug and toxin extrusion protein 2 isoform X3 [Equus caballus]; multidrug and toxin extrusion protein 2 isoform X4 [Equus caballus]	NA	0.0306	97	90.82	55.56	47.54	51.52	44.34
NC_009147.3	36815874	36816044	MS1_peak_5920	SAMD9:First_intron	SAMD9:NC_009147.3:36795162-36817781:-:1821	SAMD9(SAMD9)	34;GO:0005575,cellular_component cellular_component;GO:0005622,cellular_component intracellular;GO:0005623,cellular_component cell;GO:0005737,cellular_component cytoplasm;GO:0005768,cellular_component endosome;GO:0005769,cellular_component early endosome;GO:0005829,cellular_component cytosol;GO:0006810,biological_process transport;GO:0006906,biological_process vesicle fusion;GO:0006996,biological…	NA	NA	sterile alpha motif domain-containing protein 9 [Equus caballus]; sterile alpha motif domain-containing protein 9 isoform X1 [Equus caballus]	NA	0.0306	200	229.29	187	115.11	151.71	162.82
NC_009147.3	38658366	38658574	MS1_peak_5935	PPP1R9A:Other_intron	LOC111773169:NC_009147.3:38643326-38651138:-:-7332	LOC111773169(LOC111773169)	NA	NA	NA	NA	NA	0.0308	611	863.55	737.86	959.23	844.43	1005.23
NC_009147.3	39104067	39104270	MS1_peak_5943	intergenic	DYNC1I1:NC_009147.3:39162372-39444908:+:-58203	DYNC1I1(DYNC1I1)	NA	NA	NA	cytoplasmic dynein 1 intermediate chain 1 isoform X1 [Equus caballus]; cytoplasmic dynein 1 intermediate chain 1 isoform X2 [Equus caballus]; cytoplasmic dynein 1 intermediate chain 1 isoform X3 [Equus caballus]; cytoplasmic dynein 1 intermediate chain 1 isoform X4 [Equus caballus]; cytoplasmic dynein 1 intermediate chain 1 isoform X5 [Equus caballus]	NA	0.0309	851	1351.9	1143.71	1452.18	1283.11	1599.96
NC_009154.3	59370809	59370872	MS1_peak_16062	SLC47A1:First_intron	SLC47A1:NC_009154.3:59340791-59378520:-:7679	SLC47A1(SLC47A1)	NA	NA	NA	multidrug and toxin extrusion protein 1 isoform X1 [Equus caballus]; multidrug and toxin extrusion protein 1 isoform X2 [Equus caballus]; multidrug and toxin extrusion protein 1 isoform X3 [Equus caballus]; multidrug and toxin extrusion protein 1 isoform X4 [Equus caballus]	NA	0.0309	53	128.79	143.64	230.21	231.86	104.73
NC_009147.3	40915594	40915849	MS1_peak_5954	LOC111773171:Promoter_0kb_1kb	LOC111773171:NC_009147.3:40916688-40920948:+:-966	LOC111773171(LOC111773171)	NA	NA	NA	ubiquitin carboxyl-terminal hydrolase 25-like [Equus caballus]	NA	0.031	1490	1874.5	1624.1	2082.77	1888.53	2195.45
NC_009147.3	41689490	41689592	MS1_peak_5961	LOC111773173:First_intron;LOC111773172:Other_intron	LOC111773173:NC_009147.3:41672413-41701829:+:17128	LOC111773173(LOC111773173)	NA	NA	NA	NA	NA	0.031	1259	1806.01	1330.72	1764.14	1753.28	2093.79
NC_009147.3	45402529	45402672	MS1_peak_5970	TMEM106B:First_intron	TMEM106B:NC_009147.3:45401830-45423804:+:770	TMEM106B(TMEM106B)	NA	NA	NA	transmembrane protein 106B [Equus caballus]	NA	0.0311	1011	1275.97	1101.7	1425.49	1321.75	1422.61
NC_009147.3	45833968	45834062	MS1_peak_5975	intergenic	LOC111773180:NC_009147.3:45822754-45825612:+:11261	LOC111773180(LOC111773180)	NA	NA	NA	NA	NA	0.0311	276	445.18	386.21	486.29	483.76	502.23
NC_009147.3	45830060	45830214	MS1_peak_5974	intergenic	LOC111773180:NC_009147.3:45822754-45825612:+:7383	LOC111773180(LOC111773180)	NA	NA	NA	NA	NA	0.0311	223	164.52	117.22	172.66	211.82	431.14
NC_009147.3	46052011	46052214	MS1_peak_5979	intergenic	LOC111773180:NC_009147.3:45822754-45825612:+:229358	LOC111773180(LOC111773180)	NA	NA	NA	NA	NA	0.0312	534	646.92	515.62	743.19	631.89	767.49
NC_009147.3	46380587	46380749	MS1_peak_5980	intergenic	ETV1:NC_009147.3:46811642-46901623:-:520954	ETV1(ETV1)	NA	NA	NA	ETS translocation variant 1 isoform X1 [Equus caballus]; ETS translocation variant 1 isoform X2 [Equus caballus]; ETS translocation variant 1 isoform X3 [Equus caballus]	ETS	0.0312	533	768.26	565.08	737.35	806.51	848.52
NC_009147.3	46389721	46390006	MS1_peak_5981	intergenic	ETV1:NC_009147.3:46811642-46901623:-:511759	ETV1(ETV1)	NA	NA	NA	ETS translocation variant 1 isoform X1 [Equus caballus]; ETS translocation variant 1 isoform X2 [Equus caballus]; ETS translocation variant 1 isoform X3 [Equus caballus]	ETS	0.0312	608	879.93	619.28	883.32	856.6	963.19
NC_009147.3	45854936	45855086	MS1_peak_5976	intergenic	LOC111773180:NC_009147.3:45822754-45825612:+:32257	LOC111773180(LOC111773180)	NA	NA	NA	NA	NA	0.0312	381	585.13	445.15	574.7	606.13	661.24
NC_009147.3	46020288	46020397	MS1_peak_5977	intergenic	LOC111773180:NC_009147.3:45822754-45825612:+:197588	LOC111773180(LOC111773180)	NA	NA	NA	NA	NA	0.0312	318	449.64	424.15	530.49	478.04	542.75
NC_009147.3	46050593	46050798	MS1_peak_5978	intergenic	LOC111773180:NC_009147.3:45822754-45825612:+:227941	LOC111773180(LOC111773180)	NA	NA	NA	NA	NA	0.0312	469	770.5	581.34	753.2	747.11	889.04
NC_009154.3	59582326	59582469	MS1_peak_16070	intergenic	MIR1180:NC_009154.3:59580504-59580574:+:1893	MIR1180(MIR1180)	NA	NA	NA	NA	NA	0.0312	20	48.39	29.13	66.73	51.52	62.68
NC_009147.3	52403670	52403836	MS1_peak_6002	ITGB8:First_intron;LOC111773186:Other_intron	LOC106783040:NC_009147.3:52399277-52399665:-:-4088	LOC106783040(LOC106783040)	NA	NA	NA	NA	NA	0.0314	598	899.28	782.58	970.9	918.86	1018.23
NC_009147.3	54298804	54299069	MS1_peak_6011	RAPGEF5:First_intron	RAPGEF5:NC_009147.3:54104252-54325307:-:26370	RAPGEF5(RAPGEF5)	51;GO:0003674,molecular_function molecular_function;GO:0005085,molecular_function guanyl-nucleotide exchange factor activity;GO:0005088,molecular_function Ras guanyl-nucleotide exchange factor activity;GO:0005488,molecular_function binding;GO:0005515,molecular_function protein binding;GO:0005575,cellular_component cellular_component;GO:0005622,cellular_component intracellular;GO:0005623,cellular_…	RAPGEF5; Rap guanine nucleotide exchange factor 5; K08019	map04014,map04015	Rap guanine nucleotide exchange factor 5 [Equus caballus]; rap guanine nucleotide exchange factor 5 isoform X1 [Equus caballus]	NA	0.0316	282	446.66	358.43	505.47	425.8	522.11
NC_009147.3	55262224	55262366	MS1_peak_6027	TRA2A:Other_intron;CCDC126:Promoter_1kb_2kb	TRA2A:NC_009147.3:55240870-55263605:-:1309	TRA2A(TRA2A)	NA	NA	NA	transformer-2 protein homolog alpha isoform X1 [Equus caballus]; transformer-2 protein homolog alpha isoform X2 [Equus caballus]	NA	0.0317	690	939.48	844.91	1043.47	925.3	1159.65
NC_009147.3	55295447	55295660	MS1_peak_6029	CCDC126:First_intron	CCDC126:NC_009147.3:55263717-55350796:+:31836	CCDC126(CCDC126)	NA	NA	NA	coiled-coil domain-containing protein 126 [Equus caballus]	NA	0.0318	695	944.69	792.06	1060.15	962.51	1017.46
NC_009147.3	56148958	56149080	MS1_peak_6033	PALS2:Promoter_0kb_1kb	PALS2:NC_009147.3:56149856-56254714:+:-836	PALS2(PALS2)	NA	NA	NA	protein PALS2 isoform X1 [Equus caballus]; protein PALS2 isoform X2 [Equus caballus]; protein PALS2 isoform X3 [Equus caballus]; protein PALS2 isoform X4 [Equus caballus]	NA	0.0318	591	710.94	535.27	728.18	793.63	781.25
NC_009147.3	56514780	56515004	MS1_peak_6037	OSBPL3:Promoter_1kb_2kb	OSBPL3:NC_009147.3:56342911-56513383:-:-1509	OSBPL3(OSBPL3)	NA	NA	NA	oxysterol-binding protein-related protein 3 isoform X1 [Equus caballus]; oxysterol-binding protein-related protein 3 isoform X2 [Equus caballus]; oxysterol-binding protein-related protein 3 isoform X3 [Equus caballus]; oxysterol-binding protein-related protein 3 isoform X4 [Equus caballus]	NA	0.0318	1178	1674.99	1328.01	1701.58	1646.65	1933.25
NC_009154.3	59790055	59790075	MS1_peak_16080	SLC5A10:Other_intron	SLC5A10:NC_009154.3:59735550-59809684:-:19618	SLC5A10(SLC5A10)	55;GO:0003674,molecular_function molecular_function;GO:0005215,molecular_function transporter activity;GO:0005355,molecular_function glucose transmembrane transporter activity;GO:0005402,molecular_function carbohydrate:cation symporter activity;GO:0005412,molecular_function glucose:sodium symporter activity;GO:0005575,cellular_component cellular_component;GO:0005623,cellular_component cell;GO:000…	NA	NA	sodium/mannose cotransporter SLC5A10 [Equus caballus]	NA	0.0318	25	15.63	21	28.36	53.67	38.22
NC_009147.3	57410423	57410606	MS1_peak_6047	intergenic	MIR148A:NC_009147.3:57356761-57356829:-:-53685	MIR148A(MIR148A)	NA	NA	NA	NA	NA	0.0319	731	932.78	834.07	1030.96	984.7	1069.44
NC_009147.3	57461927	57462128	MS1_peak_6052	intergenic	LOC111773198:NC_009147.3:57483728-57514572:-:52544	LOC111773198(LOC111773198)	NA	NA	NA	NA	NA	0.032	635	505.48	885.56	358.67	636.9	454.07
NC_009147.3	57591372	57591546	MS1_peak_6056	intergenic	SNX10:NC_009147.3:57619411-57695460:+:-27951	SNX10(SNX10)	NA	NA	NA	sorting nexin-10 isoform X1 [Equus caballus]; sorting nexin-10 isoform X2 [Equus caballus]; sorting nexin-10 isoform X3 [Equus caballus]	NA	0.032	972	1203.76	970.94	1442.18	1176.48	1301.07
NC_009147.3	57500303	57500518	MS1_peak_6053	LOC111773198:Other_intron	LOC111773198:NC_009147.3:57483728-57514572:-:14161	LOC111773198(LOC111773198)	NA	NA	NA	NA	NA	0.032	515	900.03	632.16	870.81	814.38	1038.87
NC_009154.3	60270838	60270931	MS1_peak_16096	DRC3:Other_intron	DRC3:NC_009154.3:60252116-60291381:-:20496	DRC3(DRC3)	NA	NA	NA	dynein regulatory complex subunit 3 isoform X1 [Equus caballus]; dynein regulatory complex subunit 3 isoform X2 [Equus caballus]; dynein regulatory complex subunit 3 isoform X3 [Equus caballus]; dynein regulatory complex subunit 3 isoform X4 [Equus caballus]	NA	0.0322	58	34.24	39.3	25.02	25.76	18.35
NC_009147.3	58367935	58368108	MS1_peak_6074	HOXA7:Other_exon	HOXA3:NC_009147.3:58319227-58364745:-:-3276	HOXA3(HOXA3)	NA	NA	NA	homeobox protein Hox-A3 [Equus caballus]	Homeobox	0.0322	656	716.15	722.27	912.52	772.16	894.39
NC_009147.3	58370551	58370751	MS1_peak_6076	HOXA7:First_exon;HOXA7:five_prime_UTR	HOXA7:NC_009147.3:58366621-58372806:-:2154	HOXA7(HOXA7)	NA	NA	NA	homeobox protein Hox-A7 [Equus caballus]	Homeobox	0.0322	246	323.09	355.72	499.63	314.87	461.72
NC_009154.3	60324010	60324152	MS1_peak_16098	TOM1L2:First_intron	TOM1L2:NC_009154.3:60291808-60410319:+:32273	TOM1L2(TOM1L2)	NA	NA	NA	TOM1-like protein 2 isoform X1 [Equus caballus]; TOM1-like protein 2 isoform X2 [Equus caballus]; TOM1-like protein 2 isoform X3 [Equus caballus]; TOM1-like protein 2 isoform X4 [Equus caballus]; TOM1-like protein 2 isoform X5 [Equus caballus]; TOM1-like protein 2 isoform X6 [Equus caballus]; TOM1-like protein 2 isoform X7 [Equus caballus]	NA	0.0323	21	10.42	16.94	10.01	3.58	3.82
NC_009147.3	58380930	58381162	MS1_peak_6080	intergenic	MIR196B:NC_009147.3:58381197-58381281:-:234	MIR196B(MIR196B)	NA	NA	NA	NA	NA	0.0323	406	481.65	408.57	518.82	536	579.44
NC_009154.3	60413743	60413883	MS1_peak_16105	SREBF1:Promoter_2kb_3kb	SREBF1:NC_009154.3:60416545-60437097:+:-2731	SREBF1(SREBF1)	NA	NA	NA	sterol regulatory element-binding protein 1 isoform X1 [Equus caballus]; sterol regulatory element-binding protein 1 isoform X2 [Equus caballus]; sterol regulatory element-binding protein 1 isoform X3 [Equus caballus]; sterol regulatory element-binding protein 1 isoform X4 [Equus caballus]; sterol regulatory element-binding protein 1 isoform X5 [Equus caballus]; sterol regulatory element-binding …	bHLH	0.0324	55	24.57	21.68	12.51	18.61	15.29
NC_009147.3	58961859	58962060	MS1_peak_6094	JAZF1:Other_intron	TAX1BP1:NC_009147.3:58858508-58936568:+:103451	TAX1BP1(TAX1BP1)	NA	NA	NA	tax1-binding protein 1 isoform X1 [Equus caballus]; tax1-binding protein 1 isoform X2 [Equus caballus]	TF_others	0.0324	560	798.04	665.36	869.98	832.98	849.29
NC_009147.3	58843402	58843696	MS1_peak_6091	intergenic	LOC111773089:NC_009147.3:58849203-58850200:+:-5653	LOC111773089(LOC111773089)	NA	NA	NA	NA	NA	0.0324	1139	1797.08	1458.77	2179.53	1678.85	1839.23
NC_009154.3	60407723	60407783	MS1_peak_16104	TOM1L2:three_prime_UTR;TOM1L2:Other_exon	SREBF1:NC_009154.3:60416545-60437097:+:-8791	SREBF1(SREBF1)	NA	NA	NA	sterol regulatory element-binding protein 1 isoform X1 [Equus caballus]; sterol regulatory element-binding protein 1 isoform X2 [Equus caballus]; sterol regulatory element-binding protein 1 isoform X3 [Equus caballus]; sterol regulatory element-binding protein 1 isoform X4 [Equus caballus]; sterol regulatory element-binding protein 1 isoform X5 [Equus caballus]; sterol regulatory element-binding …	bHLH	0.0324	17	32.01	58.95	120.11	43.65	58.86
NC_009154.3	60418162	60418384	MS1_peak_16107	SREBF1:First_intron	SREBF1:NC_009154.3:60416545-60437097:+:1728	SREBF1(SREBF1)	NA	NA	NA	sterol regulatory element-binding protein 1 isoform X1 [Equus caballus]; sterol regulatory element-binding protein 1 isoform X2 [Equus caballus]; sterol regulatory element-binding protein 1 isoform X3 [Equus caballus]; sterol regulatory element-binding protein 1 isoform X4 [Equus caballus]; sterol regulatory element-binding protein 1 isoform X5 [Equus caballus]; sterol regulatory element-binding …	bHLH	0.0325	65	46.9	69.11	32.53	32.92	38.99
NC_009147.3	59948553	59948781	MS1_peak_6103	intergenic	TRIL:NC_009147.3:59969707-59974517:-:25849	TRIL(TRIL)	NA	NA	NA	TLR4 interactor with leucine rich repeats [Equus caballus]	NA	0.0325	777	986.38	814.42	1045.14	1036.94	1100.79
NC_009147.3	59940290	59940478	MS1_peak_6101	intergenic	TRIL:NC_009147.3:59969707-59974517:-:34132	TRIL(TRIL)	NA	NA	NA	TLR4 interactor with leucine rich repeats [Equus caballus]	NA	0.0325	253	291.08	237.82	337.81	343.5	344
NC_009154.3	60430110	60430449	MS1_peak_16111	SREBF1:Other_exon	MIR33B:NC_009154.3:60435455-60435511:+:-5175	MIR33B(MIR33B)	NA	NA	NA	NA	NA	0.0326	37	7.44	19.65	1.67	10.73	9.17
NC_009147.3	60673672	60673957	MS1_peak_6115	WIPF3:Other_intron	WIPF3:NC_009147.3:60618984-60710021:+:54830	WIPF3(WIPF3)	NA	NA	NA	WAS/WASL-interacting protein family member 3 [Equus caballus]	NA	0.0327	127	138.47	119.25	186.84	179.62	176.58
NC_009154.3	60476177	60476315	MS1_peak_16115	RAI1:Other_intron	MIR33B:NC_009154.3:60435455-60435511:+:40791	MIR33B(MIR33B)	NA	NA	NA	NA	NA	0.0328	229	95.29	111.8	102.6	86.59	70.33
NC_009147.3	60923975	60924192	MS1_peak_6120	intergenic	MTURN:NC_009147.3:60892893-60919981:+:31190	MTURN(MTURN)	NA	NA	NA	maturin [Equus caballus]	NA	0.0328	722	964.05	748.7	995.09	983.27	1064.86
NC_009147.3	61073751	61074096	MS1_peak_6123	ZNRF2:First_intron	LOC102148639:NC_009147.3:60987617-61026364:-:-47559	LOC102148639(LOC102148639)	NA	NA	NA	NA	NA	0.0328	398	573.22	492.58	625.58	589.67	660.47
NC_009154.3	60517891	60518136	MS1_peak_16117	RAI1:First_intron	RAI1:NC_009154.3:60437746-60556231:-:38217	RAI1(RAI1)	NA	NA	NA	retinoic acid-induced protein 1 isoform X1 [Equus caballus]; retinoic acid-induced protein 1 isoform X2 [Equus caballus]	NA	0.0328	63	172.71	105.02	165.15	178.91	207.16
NC_009147.3	62101493	62101643	MS1_peak_6141	ITPRID1:First_intron	ITPRID1:NC_009147.3:62087799-62203822:+:13769	ITPRID1(ITPRID1)	NA	NA	NA	protein ITPRID1 [Equus caballus]	NA	0.033	720	754.86	646.39	753.2	878.07	1038.87
NC_009147.3	63189940	63190144	MS1_peak_6155	FKBP9:First_intron	FKBP9:NC_009147.3:63186263-63226366:+:3779	FKBP9(FKBP9)	NA	NA	NA	peptidyl-prolyl cis-trans isomerase FKBP9 [Equus caballus]	NA	0.0331	147	386.36	334.03	432.9	391.45	465.54
NC_009147.3	64872619	64872770	MS1_peak_6168	intergenic	LOC111773329:NC_009147.3:64800967-64801074:+:71727	LOC111773329(LOC111773329)	NA	NA	NA	NA	NA	0.0333	1699	2367.32	1979.14	2598.25	2226.3	2833.76
NC_009154.3	60852566	60852573	MS1_peak_16130	NT5M:First_exon	NT5M:NC_009154.3:60814912-60852706:-:136	NT5M(NT5M)	NA	NA	NA	LOW QUALITY PROTEIN: 5'(3')-deoxyribonucleotidase, mitochondrial [Equus caballus]	NA	0.0334	40	25.31	17.62	12.51	15.03	9.94
NC_009147.3	65806105	65806428	MS1_peak_6173	intergenic	LOC111773217:NC_009147.3:65773444-65778427:+:32822	LOC111773217(LOC111773217)	NA	NA	NA	NA	NA	0.0334	1098	1401.78	1182.33	1580.64	1370.42	1609.9
NC_009147.3	66397912	66398298	MS1_peak_6179	AOAH:five_prime_UTR;AOAH:First_exon	AOAH:NC_009147.3:66217932-66398356:-:250	AOAH(AOAH)	NA	NA	NA	acyloxyacyl hydrolase isoform X1 [Equus caballus]; acyloxyacyl hydrolase isoform X2 [Equus caballus]; acyloxyacyl hydrolase isoform X3 [Equus caballus]	NA	0.0335	440	404.23	295.41	464.6	405.04	706.34
NC_009147.3	71496298	71496427	MS1_peak_6200	intergenic	LOC111773093:NC_009147.3:71541035-71552687:+:-44672	LOC111773093(LOC111773093)	NA	NA	NA	NA	NA	0.0336	407	631.29	468.87	653.11	634.04	665.06
NC_009154.3	61090227	61090393	MS1_peak_16139	MPRIP:First_intron	MPRIP:NC_009154.3:60977426-61122383:-:32072	MPRIP(MPRIP)	NA	NA	NA	LOW QUALITY PROTEIN: myosin phosphatase Rho-interacting protein [Equus caballus]	NA	0.0336	62	116.88	71.82	129.29	140.26	126.13
NC_009147.3	72358582	72358868	MS1_peak_6203	intergenic	MDFIC:NC_009147.3:72443623-72532753:+:-84897	MDFIC(MDFIC)	NA	NA	NA	myoD family inhibitor domain-containing protein isoform X1 [Equus caballus]; myoD family inhibitor domain-containing protein isoform X2 [Equus caballus]	NA	0.0337	870	1080.18	974.32	1168.59	1185.07	1221.57
NC_009147.3	72523766	72523862	MS1_peak_6206	MDFIC:Other_intron	MDFIC:NC_009147.3:72443623-72532753:+:80191	MDFIC(MDFIC)	NA	NA	NA	myoD family inhibitor domain-containing protein isoform X1 [Equus caballus]; myoD family inhibitor domain-containing protein isoform X2 [Equus caballus]	NA	0.0337	670	886.63	802.9	959.23	914.57	1071.74
NC_009147.3	73140185	73140444	MS1_peak_6208	intergenic	LOC111773094:NC_009147.3:73197958-73234921:+:-57643	LOC111773094(LOC111773094)	NA	NA	NA	NA	NA	0.0338	305	471.23	423.47	534.66	491.63	547.33
NC_009154.3	61160036	61160119	MS1_peak_16147	intergenic	MPRIP:NC_009154.3:60977426-61122383:-:-37694	MPRIP(MPRIP)	NA	NA	NA	LOW QUALITY PROTEIN: myosin phosphatase Rho-interacting protein [Equus caballus]	NA	0.0339	19	32.01	25.07	6.67	16.46	10.7
NC_009154.3	61153219	61153396	MS1_peak_16146	intergenic	MPRIP:NC_009154.3:60977426-61122383:-:-30924	MPRIP(MPRIP)	NA	NA	NA	LOW QUALITY PROTEIN: myosin phosphatase Rho-interacting protein [Equus caballus]	NA	0.0339	95	40.94	66.4	35.03	45.08	31.34
NC_009154.3	61150591	61150723	MS1_peak_16145	intergenic	MPRIP:NC_009154.3:60977426-61122383:-:-28274	MPRIP(MPRIP)	NA	NA	NA	LOW QUALITY PROTEIN: myosin phosphatase Rho-interacting protein [Equus caballus]	NA	0.0339	66	102.73	97.57	125.12	147.42	133.78
NC_009154.3	61169466	61169645	MS1_peak_16149	intergenic	TNFRSF13B:NC_009154.3:61203909-61243971:+:-34353	TNFRSF13B(TNFRSF13B)	NA	NA	NA	tumor necrosis factor receptor superfamily member 13B [Equus caballus]	NA	0.034	42	17.12	23.71	20.85	7.87	5.35
NC_009154.3	61219625	61219766	MS1_peak_16152	TNFRSF13B:First_intron	TNFRSF13B:NC_009154.3:61203909-61243971:+:15786	TNFRSF13B(TNFRSF13B)	NA	NA	NA	tumor necrosis factor receptor superfamily member 13B [Equus caballus]	NA	0.0341	23	16.38	12.87	5	8.59	6.88
NC_009154.3	61227362	61227666	MS1_peak_16153	TNFRSF13B:First_intron	TNFRSF13B:NC_009154.3:61203909-61243971:+:23605	TNFRSF13B(TNFRSF13B)	NA	NA	NA	tumor necrosis factor receptor superfamily member 13B [Equus caballus]	NA	0.0341	96	61.79	43.36	34.2	44.37	32.87
NC_009147.3	78604951	78605160	MS1_peak_6231	FEZF1:Other_exon;LOC111773234:Promoter_0kb_1kb	LOC111773234:NC_009147.3:78605477-78610468:+:-421	LOC111773234(LOC111773234)	NA	NA	NA	NA	NA	0.0342	1691	2111.98	1912.74	2359.7	2159.75	2513.46
NC_009147.3	78605306	78605535	MS1_peak_6232	FEZF1:Other_exon;LOC111773234:Promoter_0kb_1kb;FEZF1:five_prime_UTR	LOC111773234:NC_009147.3:78605477-78610468:+:-56	LOC111773234(LOC111773234)	NA	NA	NA	NA	NA	0.0342	783	1077.95	998.72	1277.02	1122.81	1176.46
NC_009154.3	61315632	61315958	MS1_peak_16158	intergenic	LOC111775749:NC_009154.3:61324624-61329686:-:13890	LOC111775749(LOC111775749)	NA	NA	NA	NA	NA	0.0343	22	17.87	17.62	4.17	14.31	2.29
NC_009147.3	80825441	80826230	MS1_peak_6245	LOC100071620:First_intron	LOC100071620:NC_009147.3:80823660-80826303:-:467	LOC100071620(LOC100071620)	NA	NA	NA	NA	NA	0.0343	651	796.55	713.46	900	829.41	931.85
NC_009147.3	83315713	83316171	MS1_peak_6253	SND1:Other_intron	LRRC4:NC_009147.3:83319539-83322394:-:6451	LRRC4(LRRC4)	NA	NA	NA	leucine-rich repeat-containing protein 4 [Equus caballus]	NA	0.0343	1014	1339.25	1042.76	1353.76	1423.37	1432.55
NC_009147.3	80825044	80825241	MS1_peak_6244	LOC100071620:Other_exon	LOC100071620:NC_009147.3:80823660-80826303:-:1160	LOC100071620(LOC100071620)	NA	NA	NA	NA	NA	0.0343	536	882.91	747.34	930.87	848.01	1041.92
NC_009147.3	83358089	83358278	MS1_peak_6256	SND1:Other_intron	LRRC4:NC_009147.3:83319539-83322394:-:-35789	LRRC4(LRRC4)	NA	NA	NA	leucine-rich repeat-containing protein 4 [Equus caballus]	NA	0.0344	452	562.05	376.72	648.94	568.92	578.68
NC_009154.3	61449006	61449225	MS1_peak_16164	intergenic	MIR9108:NC_009154.3:61453220-61453335:-:4219	MIR9108(MIR9108)	NA	NA	NA	NA	NA	0.0345	23	42.43	46.07	22.52	20.04	13.76
NC_009154.3	61464876	61465048	MS1_peak_16168	intergenic	MIR9108:NC_009154.3:61453220-61453335:-:-11627	MIR9108(MIR9108)	NA	NA	NA	NA	NA	0.0346	17	44.67	34.56	59.22	68.7	50.45
NC_009154.3	61473435	61473698	MS1_peak_16169	intergenic	MAP2K3:NC_009154.3:61484159-61510874:+:-10592	MAP2K3(MAP2K3)	NA	NA	NA	dual specificity mitogen-activated protein kinase kinase 3 [Equus caballus]	NA	0.0346	21	78.17	49.46	110.1	59.4	112.37
NC_009147.3	84630259	84630388	MS1_peak_6293	UBE2H:Other_exon;UBE2H:three_prime_UTR	MIR183:NC_009147.3:84575893-84575962:-:-54361	MIR183(MIR183)	NA	NA	NA	NA	NA	0.0347	877	1213.44	1059.02	1350.42	1188.65	1403.5
NC_009147.3	84761904	84762099	MS1_peak_6298	intergenic	ZC3HC1:NC_009147.3:84774372-84790765:-:28763	ZC3HC1(ZC3HC1)	NA	NA	NA	zinc finger C3HC-type protein 1 isoform X1 [Equus caballus]; zinc finger C3HC-type protein 1 isoform X2 [Equus caballus]	NA	0.0348	394	571.73	429.57	597.22	606.13	588.61
NC_009147.3	84762895	84762919	MS1_peak_6299	intergenic	ZC3HC1:NC_009147.3:84774372-84790765:-:27857	ZC3HC1(ZC3HC1)	NA	NA	NA	zinc finger C3HC-type protein 1 isoform X1 [Equus caballus]; zinc finger C3HC-type protein 1 isoform X2 [Equus caballus]	NA	0.0348	331	341.7	268.31	379.52	392.16	453.31
NC_009147.3	85150843	85150993	MS1_peak_6306	MEST:First_intron	MEST:NC_009147.3:85146513-85165192:+:4405	MEST(MEST)	NA	NA	NA	mesoderm-specific transcript homolog protein isoform X1 [Equus caballus]; mesoderm-specific transcript homolog protein isoform X2 [Equus caballus]	NA	0.0349	770	881.42	813.74	1061.82	915.28	1036.57
NC_009154.3	61585639	61585986	MS1_peak_16179	KCNJ12:First_intron	KCNJ12:NC_009154.3:61565723-61605793:+:20089	KCNJ12(KCNJ12)	NA	NA	NA	ATP-sensitive inward rectifier potassium channel 12 [Equus caballus]	NA	0.035	15	0.74	12.87	0.83	3.58	1.53
NC_009147.3	85456447	85456559	MS1_peak_6313	LOC106783112:Other_exon	MIR29B:NC_009147.3:85443040-85443121:-:-13382	MIR29B(MIR29B)	NA	NA	NA	NA	NA	0.035	591	857.6	650.45	917.52	809.37	943.31
NC_009154.3	61576262	61576608	MS1_peak_16178	KCNJ12:First_intron	KCNJ12:NC_009154.3:61565723-61605793:+:10712	KCNJ12(KCNJ12)	NA	NA	NA	ATP-sensitive inward rectifier potassium channel 12 [Equus caballus]	NA	0.035	32	38.71	13.55	38.37	57.97	65.74
NC_009147.3	85970412	85970575	MS1_peak_6326	intergenic	PODXL:NC_009147.3:85972670-86016831:-:46337	PODXL(PODXL)	NA	NA	NA	podocalyxin [Equus caballus]	NA	0.0351	535	721.36	601.67	722.34	793.63	812.59
NC_009147.3	88444088	88444099	MS1_peak_6337	intergenic	SLC35B4:NC_009147.3:88385216-88412428:-:-31665	SLC35B4(SLC35B4)	NA	NA	NA	nucleotide sugar transporter SLC35B4 [Equus caballus]	NA	0.0352	618	865.04	714.82	944.21	877.35	931.08
NC_009155.3	451286	451375	MS1_peak_16191	HIPK3:Other_intron	MIR1902:NC_009155.3:411919-411999:-:-39331	MIR1902(MIR1902)	NA	NA	NA	NA	NA	0.0353	24	0.74	15.58	0.83	4.29	4.59
NC_009155.3	87591	87670	MS1_peak_16189	intergenic	C12H11orf91:NC_009155.3:102226-104205:+:-14595	C12H11orf91(C12H11orf91)	NA	NA	NA	uncharacterized protein C11orf91 homolog [Equus caballus]	NA	0.0353	89	52.11	49.46	25.86	50.09	26.76
NC_009147.3	91732503	91732571	MS1_peak_6355	CREB3L2:Other_intron	DGKI:NC_009147.3:91243595-91672754:-:-59783	DGKI(DGKI)	NA	NA	NA	diacylglycerol kinase iota isoform X1 [Equus caballus]; diacylglycerol kinase iota isoform X2 [Equus caballus]	NA	0.0355	964	1227.58	977.71	1320.4	1198.67	1408.85
NC_009147.3	91767116	91767266	MS1_peak_6361	CREB3L2:First_intron	CREB3L2:NC_009147.3:91696680-91809277:-:42085	CREB3L2(CREB3L2)	NA	NA	NA	cyclic AMP-responsive element-binding protein 3-like protein 2 [Equus caballus]	TF_bZIP	0.0355	390	477.93	402.47	568.86	505.95	528.22
NC_009147.3	91801602	91801745	MS1_peak_6364	CREB3L2:First_intron	CREB3L2:NC_009147.3:91696680-91809277:-:7603	CREB3L2(CREB3L2)	NA	NA	NA	cyclic AMP-responsive element-binding protein 3-like protein 2 [Equus caballus]	TF_bZIP	0.0355	1648	2330.84	1797.55	2510.67	2176.21	2604.43
NC_009147.3	91780537	91780677	MS1_peak_6362	CREB3L2:First_intron	CREB3L2:NC_009147.3:91696680-91809277:-:28669	CREB3L2(CREB3L2)	NA	NA	NA	cyclic AMP-responsive element-binding protein 3-like protein 2 [Equus caballus]	TF_bZIP	0.0355	788	1315.43	1059.69	1370.44	1212.98	1526.57
NC_009147.3	92033088	92033096	MS1_peak_6369	intergenic	TRIM24:NC_009147.3:92088700-92193163:+:-55607	TRIM24(TRIM24)	NA	NA	NA	transcription intermediary factor 1-alpha isoform X1 [Equus caballus]; transcription intermediary factor 1-alpha isoform X2 [Equus caballus]; transcription intermediary factor 1-alpha isoform X3 [Equus caballus]	SAND	0.0356	989	1322.87	1198.59	1604.83	1290.98	1491.41
NC_009147.3	92513320	92513491	MS1_peak_6371	KIAA1549:First_intron	KIAA1549:NC_009147.3:92389188-92514531:-:1125	KIAA1549(KIAA1549)	NA	NA	NA	UPF0606 protein KIAA1549 homolog [Equus caballus]	TF_others	0.0356	1087	1561.09	1144.39	1656.54	1429.1	1724.56
NC_009155.3	887439	887648	MS1_peak_16209	LOC102147515:Other_exon	LOC106781401:NC_009155.3:895026-915099:+:-7482	LOC106781401(LOC106781401)	NA	NA	NA	NA	NA	0.0357	21	20.84	21	14.18	8.59	1.53
NC_009147.3	92991170	92991277	MS1_peak_6388	HIPK2:Other_intron	CLEC2L:NC_009147.3:92916053-92936288:+:75170	CLEC2L(CLEC2L)	NA	NA	NA	C-type lectin domain family 2 member L isoform X1 [Equus caballus]; C-type lectin domain family 2 member L isoform X2 [Equus caballus]	NA	0.0357	647	844.2	704.66	849.12	869.48	1029.69
NC_009147.3	93288895	93288996	MS1_peak_6393	TBXAS1:Other_intron	PARP12:NC_009147.3:93305837-93353297:-:64351	PARP12(PARP12)	NA	NA	NA	protein mono-ADP-ribosyltransferase PARP12 [Equus caballus]	TF_others	0.0358	542	649.15	529.85	754.87	656.23	730.03
NC_009147.3	93103889	93104317	MS1_peak_6389	HIPK2:First_intron	HIPK2:NC_009147.3:92942262-93127083:-:22979	HIPK2(HIPK2)	NA	NA	NA	homeodomain-interacting protein kinase 2 isoform X1 [Equus caballus]; homeodomain-interacting protein kinase 2 isoform X2 [Equus caballus]; homeodomain-interacting protein kinase 2 isoform X3 [Equus caballus]; homeodomain-interacting protein kinase 2 isoform X4 [Equus caballus]; homeodomain-interacting protein kinase 2 isoform X5 [Equus caballus]; homeodomain-interacting protein kinase 2 isoform …	NA	0.0358	784	1143.46	934.35	1264.51	1107.07	1233.8
NC_009147.3	93499443	93499557	MS1_peak_6398	LOC111773266:First_intron	LOC111773266:NC_009147.3:93499198-93517724:+:302	LOC111773266(LOC111773266)	NA	NA	NA	NA	NA	0.0358	1110	1610.97	1338.17	1678.23	1540.74	1916.44
NC_009147.3	93692257	93692397	MS1_peak_6403	DENND2A:Other_exon;DENND2A:three_prime_UTR	MKRN1:NC_009147.3:93646019-93667998:-:-24329	MKRN1(MKRN1)	NA	NA	NA	E3 ubiquitin-protein ligase makorin-1 [Equus caballus]	zf-CCCH	0.0359	338	212.91	275.09	149.31	218.26	211.75
[truncated: 3,704 more rows]
