# Supplementary material for: H3K4me3 CUT&Tag and Transcriptome Analysis Reveal the Epigenetic Regulatory Landscape in Mammary Gland Tissues of Yili Horses at Different Lactation Stages
Source: Animals (Basel). 2026 Mar 12;16(6):891. doi: 10.3390/ani16060891 (PMC13023263; doi:10.3390/ani16060891)
Supplement: Supplementary file 1 [file animals-16-00891-s001.zip › Table S9 Upregulated and downregulated motif enrichment analysis.xlsx]

## Sheet: Sheet1
Motif Name	Consensus	P value	LogP value	Target sequences with motif	Ratio of target sequences with motif	Background sequences with motif	Ratio of background sequences with motif
ELF3(ETS)/PDAC-ELF3-ChIP-Seq(GSE64557)/Homer	ANCAGGAAGT	1e-17	-39.76	308	0.0782	2136.4	0.0467
ELF5(ETS)/T47D-ELF5-ChIP-Seq(GSE30407)/Homer	ACVAGGAAGT	1e-14	-33	311	0.0789	2281.2	0.0498
Jun-AP1(bZIP)/K562-cJun-ChIP-Seq(GSE31477)/Homer	GATGASTCATCN	1e-13	-31.34	111	0.0282	575.4	0.0126
GRHL2(CP2)/HBE-GRHL2-ChIP-Seq(GSE46194)/Homer	AAACYKGTTWDACMRGTTTB	1e-13	-31.12	146	0.037	854.4	0.0187
NF1(CTF)/LNCAP-NF1-ChIP-Seq(Unpublished)/Homer	CYTGGCABNSTGCCAR	1e-12	-29.75	299	0.0759	2231.7	0.0487
EHF(ETS)/LoVo-EHF-ChIP-Seq(GSE49402)/Homer	AVCAGGAAGT	1e-12	-28.97	499	0.1266	4196.4	0.0916
Fosl2(bZIP)/3T3L1-Fosl2-ChIP-Seq(GSE56872)/Homer	NATGASTCABNN	1e-12	-28.28	144	0.0365	871.4	0.019
NF1-halfsite(CTF)/LNCaP-NF1-ChIP-Seq(Unpublished)/Homer	YTGCCAAG	1e-10	-24.67	907	0.2301	8601.5	0.1878
Fra2(bZIP)/Striatum-Fra2-ChIP-Seq(GSE43429)/Homer	GGATGACTCATC	1e-10	-23.82	174	0.0442	1192.5	0.026
JunB(bZIP)/DendriticCells-Junb-ChIP-Seq(GSE36099)/Homer	RATGASTCAT	1e-9	-22.84	185	0.0469	1307.7	0.0286
Fra1(bZIP)/BT549-Fra1-ChIP-Seq(GSE46166)/Homer	NNATGASTCATH	1e-9	-22.71	181	0.0459	1273.9	0.0278
BATF(bZIP)/Th17-BATF-ChIP-Seq(GSE39756)/Homer	DATGASTCAT	1e-9	-21.93	207	0.0525	1525.2	0.0333
Fos(bZIP)/TSC-Fos-ChIP-Seq(GSE110950)/Homer	NDATGASTCAYN	1e-8	-20.28	181	0.0459	1316.2	0.0287
STAT1(Stat)/HelaS3-STAT1-ChIP-Seq(GSE12782)/Homer	NATTTCCNGGAAAT	1e-8	-20.05	103	0.0261	631.1	0.0138
IRF1(IRF)/PBMC-IRF1-ChIP-Seq(GSE43036)/Homer	GAAAGTGAAAGT	1e-8	-19.4	42	0.0107	170.4	0.0037
CEBP(bZIP)/ThioMac-CEBPb-ChIP-Seq(GSE21512)/Homer	ATTGCGCAAC	1e-8	-19.14	151	0.0383	1063.9	0.0232
NFIL3(bZIP)/HepG2-NFIL3-ChIP-Seq(Encode)/Homer	VTTACGTAAYNNNNN	1e-8	-18.96	133	0.0337	905.6	0.0198
Stat3(Stat)/mES-Stat3-ChIP-Seq(GSE11431)/Homer	CTTCCGGGAA	1e-8	-18.94	221	0.0561	1718.1	0.0375
SPDEF(ETS)/VCaP-SPDEF-ChIP-Seq(SRA014231)/Homer	ASWTCCTGBT	1e-8	-18.83	426	0.1081	3758.9	0.0821
STAT5(Stat)/mCD4+-Stat5-ChIP-Seq(GSE12346)/Homer	RTTTCTNAGAAA	1e-7	-17.64	114	0.0289	758.7	0.0166
Atf3(bZIP)/GBM-ATF3-ChIP-Seq(GSE33912)/Homer	DATGASTCATHN	1e-7	-17.11	203	0.0515	1587.2	0.0347
ISRE(IRF)/ThioMac-LPS-Expression(GSE23622)/Homer	AGTTTCASTTTC	1e-7	-16.96	24	0.0061	73	0.0016
AP-1(bZIP)/ThioMac-PU.1-ChIP-Seq(GSE21512)/Homer	VTGACTCATC	1e-7	-16.34	234	0.0594	1905.6	0.0416
IRF2(IRF)/Erythroblas-IRF2-ChIP-Seq(GSE36985)/Homer	GAAASYGAAASY	1e-6	-15.96	42	0.0107	193.3	0.0042
Elf4(ETS)/BMDM-Elf4-ChIP-Seq(GSE88699)/Homer	ACTTCCKGKT	1e-6	-15.24	420	0.1066	3821.4	0.0834
Stat3+il21(Stat)/CD4-Stat3-ChIP-Seq(GSE19198)/Homer	SVYTTCCNGGAARB	1e-6	-14.84	268	0.068	2282.8	0.0498
GRE(NR),IR3/RAW264.7-GRE-ChIP-Seq(Unpublished)/Homer	VAGRACAKWCTGTYC	1e-5	-13.7	100	0.0254	696.3	0.0152
PR(NR)/T47D-PR-ChIP-Seq(GSE31130)/Homer	VAGRACAKNCTGTBC	1e-5	-13.61	769	0.1951	7623.4	0.1665
ETV1(ETS)/GIST48-ETV1-ChIP-Seq(GSE22441)/Homer	AACCGGAAGT	1e-5	-13.58	601	0.1525	5806.1	0.1268
Bach2(bZIP)/OCILy7-Bach2-ChIP-Seq(GSE44420)/Homer	TGCTGAGTCA	1e-5	-12.84	89	0.0226	612.4	0.0134
IRF3(IRF)/BMDM-Irf3-ChIP-Seq(GSE67343)/Homer	AGTTTCAKTTTC	1e-5	-12.61	63	0.016	390.5	0.0085
ETS1(ETS)/Jurkat-ETS1-ChIP-Seq(GSE17954)/Homer	ACAGGAAGTG	1e-5	-12.57	441	0.1119	4148.4	0.0906
ERG(ETS)/VCaP-ERG-ChIP-Seq(GSE14097)/Homer	ACAGGAAGTG	1e-5	-12.09	663	0.1682	6552.5	0.1431
STAT4(Stat)/CD4-Stat4-ChIP-Seq(GSE22104)/Homer	NYTTCCWGGAAR	1e-5	-12.08	275	0.0698	2440.8	0.0533
Tlx?(NR)/NPC-H3K4me1-ChIP-Seq(GSE16256)/Homer	CTGGCAGSCTGCCA	1e-5	-11.96	247	0.0627	2159.4	0.0472
EWS:ERG-fusion(ETS)/CADO_ES1-EWS:ERG-ChIP-Seq(SRA014231)/Homer	ATTTCCTGTN	1e-5	-11.62	231	0.0586	2008.2	0.0439
Fli1(ETS)/CD8-FLI-ChIP-Seq(GSE20898)/Homer	NRYTTCCGGH	1e-4	-10.96	514	0.1304	5001.3	0.1092
HLF(bZIP)/HSC-HLF.Flag-ChIP-Seq(GSE69817)/Homer	RTTATGYAAB	1e-4	-10.91	156	0.0396	1282.4	0.028
ARE(NR)/LNCAP-AR-ChIP-Seq(GSE27824)/Homer	RGRACASNSTGTYCYB	1e-4	-10.61	120	0.0304	941.5	0.0206
Etv2(ETS)/ES-ER71-ChIP-Seq(GSE59402)/Homer	NNAYTTCCTGHN	1e-4	-10.56	368	0.0934	3465.4	0.0757
RXR(NR),DR1/3T3L1-RXR-ChIP-Seq(GSE13511)/Homer	TAGGGCAAAGGTCA	1e-4	-10.19	535	0.1358	5268.5	0.115
GABPA(ETS)/Jurkat-GABPa-ChIP-Seq(GSE17954)/Homer	RACCGGAAGT	1e-4	-10.16	400	0.1015	3822.6	0.0835
HuR(?)/HEK293-HuR-CLIP-Seq(GSE87887)/Homer	BTTTGGTTTG	1e-4	-9.958	557	0.1413	5519.2	0.1205
Bcl6(Zf)/Liver-Bcl6-ChIP-Seq(GSE31578)/Homer	NNNCTTTCCAGGAAA	1e-4	-9.836	434	0.1101	4200.3	0.0917
PGR(NR)/EndoStromal-PGR-ChIP-Seq(GSE69539)/Homer	AAGAACATWHTGTTC	1e-4	-9.738	68	0.0173	475.1	0.0104
NF-E2(bZIP)/K562-NFE2-ChIP-Seq(GSE31477)/Homer	GATGACTCAGCA	1e-4	-9.64	28	0.0071	141	0.0031
Unknown2/Drosophila-Promoters/Homer	CATCMCTA	1e-4	-9.485	573	0.1454	5721	0.1249
PHA-4(Forkhead)/cElegans-Embryos-PHA4-ChIP-Seq(modEncode)/Homer	KTGTTTGC	1e-3	-9.047	756	0.1918	7757.8	0.1694
KLF5(Zf)/LoVo-KLF5-ChIP-Seq(GSE49402)/Homer	DGGGYGKGGC	1e-3	-8.697	841	0.2134	8725.2	0.1905
Trl(Zf)/S2-GAGAfactor-ChIP-Seq(GSE40646)/Homer	RGAGAGAG	1e-3	-8.385	1252	0.3177	13371.6	0.292
KLF14(Zf)/HEK293-KLF14.GFP-ChIP-Seq(GSE58341)/Homer	RGKGGGCGKGGC	1e-3	-8.298	1038	0.2634	10961.8	0.2394
ELF1(ETS)/Jurkat-ELF1-ChIP-Seq(SRA014231)/Homer	AVCCGGAAGT	1e-3	-8.262	268	0.068	2513.3	0.0549
AT5G60130(ABI3VP1)/col-AT5G60130-DAP-Seq(GSE60143)/Homer	WTTYTAAGVAAA	1e-3	-7.971	228	0.0579	2107.9	0.046
AT3G51470(DBP)/col-AT3G51470-DAP-Seq(GSE60143)/Homer	TTWHGGTGCACC	1e-3	-7.838	552	0.1401	5593	0.1221
PU.1(ETS)/ThioMac-PU.1-ChIP-Seq(GSE21512)/Homer	AGAGGAAGTG	1e-3	-7.681	188	0.0477	1704.4	0.0372
p63(p53)/Keratinocyte-p63-ChIP-Seq(GSE17611)/Homer	NNDRCATGYCYNRRCATGYH	1e-3	-7.563	144	0.0365	1259.7	0.0275
Sox6(HMG)/Myotubes-Sox6-ChIP-Seq(GSE32627)/Homer	CCATTGTTNY	1e-3	-7.495	359	0.0911	3518	0.0768
GAGA-repeat/Arabidopsis-Promoters/Homer	CTCTCTCTCY	1e-3	-7.488	465	0.118	4664.1	0.1018
GRE(NR),IR3/A549-GR-ChIP-Seq(GSE32465)/Homer	NRGVACABNVTGTYCY	1e-3	-7.434	61	0.0155	452.3	0.0099
SpiB(ETS)/OCILY3-SPIB-ChIP-Seq(GSE56857)/Homer	AAAGRGGAAGTG	1e-3	-7.309	75	0.019	586	0.0128
IRF4(IRF)/GM12878-IRF4-ChIP-Seq(GSE32465)/Homer	ACTGAAACCA	1e-3	-7.284	111	0.0282	937.5	0.0205
KLF3(Zf)/MEF-Klf3-ChIP-Seq(GSE44748)/Homer	NRGCCCCRCCCHBNN	1e-3	-7.258	286	0.0726	2749.1	0.06
Zfp281(Zf)/ES-Zfp281-ChIP-Seq(GSE81042)/Homer	CCCCTCCCCCAC	1e-3	-7.236	58	0.0147	428.2	0.0093
Sp5(Zf)/mES-Sp5.Flag-ChIP-Seq(GSE72989)/Homer	RGKGGGCGGAGC	1e-3	-7.225	595	0.151	6106.1	0.1333
SUT1?/SacCer-Promoters/Homer	CCCCGCGC	1e-3	-7.217	3240	0.8221	36729	0.802
GATA15(C2C2gata)/col-GATA15-DAP-Seq(GSE60143)/Homer	KATGATCA	1e-3	-7.171	307	0.0779	2977.2	0.065
WT1(Zf)/Kidney-WT1-ChIP-Seq(GSE90016)/Homer	MCTCCCMCRCAB	1e-3	-7.114	334	0.0848	3269.6	0.0714
KLF10(Zf)/HEK293-KLF10.GFP-ChIP-Seq(GSE58341)/Homer	GGGGGTGTGTCC	1e-3	-7.094	286	0.0726	2757.1	0.0602
GATA19(C2C2gata)/colamp-GATA19-DAP-Seq(GSE60143)/Homer	ATCSGATCVG	1e-3	-7.069	23	0.0058	126.8	0.0028
Klf9(Zf)/GBM-Klf9-ChIP-Seq(GSE62211)/Homer	GCCACRCCCACY	1e-2	-6.859	216	0.0548	2028.3	0.0443
IRF8(IRF)/BMDM-IRF8-ChIP-Seq(GSE77884)/Homer	GRAASTGAAAST	1e-2	-6.839	74	0.0188	587.3	0.0128
AP-2gamma(AP2)/MCF7-TFAP2C-ChIP-Seq(GSE21234)/Homer	SCCTSAGGSCAW	1e-2	-6.826	870	0.2208	9198.6	0.2009
SPL1(SBP)/colamp-SPL1-DAP-Seq(GSE60143)/Homer	HYGTACDTWH	1e-2	-6.824	399	0.1012	3987.6	0.0871
PU.1-IRF(ETS:IRF)/Bcell-PU.1-ChIP-Seq(GSE21512)/Homer	MGGAAGTGAAAC	1e-2	-6.787	337	0.0855	3319.1	0.0725
MafK(bZIP)/C2C12-MafK-ChIP-Seq(GSE36030)/Homer	GCTGASTCAGCA	1e-2	-6.782	101	0.0256	852.5	0.0186
ZNF467(Zf)/HEK293-ZNF467.GFP-ChIP-Seq(GSE58341)/Homer	TGGGGAAGGGCM	1e-2	-6.76	465	0.118	4710.8	0.1029
TBP3(MYBrelated)/col-TBP3-DAP-Seq(GSE60143)/Homer	VYTAGGGCAN	1e-2	-6.739	229	0.0581	2170.4	0.0474
SPL15(SBP)/colamp-SPL15-DAP-Seq(GSE60143)/Homer	WDWMMGTACADW	1e-2	-6.698	309	0.0784	3023	0.066
Sox2(HMG)/mES-Sox2-ChIP-Seq(GSE11431)/Homer	BCCATTGTTC	1e-2	-6.61	220	0.0558	2081.1	0.0454
KLF6(Zf)/PDAC-KLF6-ChIP-Seq(GSE64557)/Homer	MKGGGYGTGGCC	1e-2	-6.482	706	0.1791	7393.1	0.1614
CREB5(bZIP)/LNCaP-CREB5.V5-ChIP-Seq(GSE137775)/Homer	VVATGACGTCAT	1e-2	-6.448	94	0.0239	792.3	0.0173
SRS7(SRS)/colamp-SRS7-DAP-Seq(GSE60143)/Homer	HATAGGTTTH	1e-2	-6.421	1013	0.257	10845.9	0.2368
Sp2(Zf)/HEK293-Sp2.eGFP-ChIP-Seq(Encode)/Homer	YGGCCCCGCCCC	1e-2	-6.238	998	0.2532	10693.3	0.2335
Sox3(HMG)/NPC-Sox3-ChIP-Seq(GSE33059)/Homer	CCWTTGTY	1e-2	-6.165	422	0.1071	4279.8	0.0935
AP-2alpha(AP2)/Hela-AP2alpha-ChIP-Seq(GSE31477)/Homer	ATGCCCTGAGGC	1e-2	-6.033	691	0.1753	7263.4	0.1586
MYB81(MYB)/col-MYB81-DAP-Seq(GSE60143)/Homer	NWAACSGWTWNN	1e-2	-5.915	284	0.0721	2797.2	0.0611
DAG2(C2C2dof)/col-DAG2-DAP-Seq(GSE60143)/Homer	WWTTHACTTTTT	1e-2	-5.89	216	0.0548	2072.2	0.0452
Erra(NR)/HepG2-Erra-ChIP-Seq(GSE31477)/Homer	CAAAGGTCAG	1e-2	-5.879	1029	0.2611	11079.6	0.2419
TEAD1(TEAD)/HepG2-TEAD1-ChIP-Seq(Encode)/Homer	CYRCATTCCA	1e-2	-5.798	249	0.0632	2428.2	0.053
Klf4(Zf)/mES-Klf4-ChIP-Seq(GSE11431)/Homer	GCCACACCCA	1e-2	-5.793	223	0.0566	2152	0.047
Unknown6/Drosophila-Promoters/Homer	AATTTTAAAA	1e-2	-5.718	56	0.0142	440.3	0.0096
BOS1(MYB)/col-BOS1-DAP-Seq(GSE60143)/Homer	NNRCCTAACT	1e-2	-5.71	235	0.0596	2284	0.0499
OCT:OCT(POU,Homeobox)/NPC-OCT6-ChIP-Seq(GSE43916)/Homer	YATGCATATRCATRT	1e-2	-5.682	8	0.002	28.4	0.0006
Pitx1(Homeobox)/Chicken-Pitx1-ChIP-Seq(GSE38910)/Homer	TAATCCCN	1e-2	-5.606	1035	0.2626	11176	0.244
DPL-1(E2F)/cElegans-Adult-ChIP-Seq(modEncode)/Homer	TAGCGCGC	1e-2	-5.559	447	0.1134	4595.9	0.1004
MYB57(MYB)/col-MYB57-DAP-Seq(GSE60143)/Homer	TTACCTAACT	1e-2	-5.493	93	0.0236	810.6	0.0177
Pit1(Homeobox)/GCrat-Pit1-ChIP-Seq(GSE58009)/Homer	ATGMATATDC	1e-2	-5.488	112	0.0284	1004	0.0219
KLF1(Zf)/HUDEP2-KLF1-CutnRun(GSE136251)/Homer	VDGGGYGGGGCY	1e-2	-5.47	575	0.1459	6018.6	0.1314
Arnt:Ahr(bHLH)/MCF7-Arnt-ChIP-Seq(Lo_et_al.)/Homer	TBGCACGCAA	1e-2	-5.469	296	0.0751	2952.6	0.0645
AMYB(HTH)/Testes-AMYB-ChIP-Seq(GSE44588)/Homer	TGGCAGTTGG	1e-2	-5.458	511	0.1297	5309.2	0.1159
Atf2(bZIP)/3T3L1-Atf2-ChIP-Seq(GSE56872)/Homer	NRRTGACGTCAT	1e-2	-5.429	107	0.0272	954.8	0.0209
SPL11(SBP)/col100-SPL11-DAP-Seq(GSE60143)/Homer	YTGTACTTBH	1e-2	-5.416	128	0.0325	1170.3	0.0256
SeqBias: CG bias	SSSSSSSSSS	1e-2	-5.401	3683	0.9345	42294.9	0.9236
PPARa(NR),DR1/Liver-Ppara-ChIP-Seq(GSE47954)/Homer	VNAGGKCAAAGGTCA	1e-2	-5.353	413	0.1048	4236.1	0.0925
AR-halfsite(NR)/LNCaP-AR-ChIP-Seq(GSE27824)/Homer	CCAGGAACAG	1e-2	-5.323	1629	0.4133	18000.5	0.3931
Bcl11a(Zf)/HSPC-BCL11A-ChIP-Seq(GSE104676)/Homer	TYTGACCASWRG	1e-2	-5.292	330	0.0837	3332.9	0.0728
MYB116(MYB)/colamp-MYB116-DAP-Seq(GSE60143)/Homer	AGTTAGGCAN	1e-2	-5.234	175	0.0444	1669.4	0.0365
Zelda(Zf)/Embryo-zld-ChIP-Seq(GSE65441)/Homer	KBCTACCTGW	1e-2	-5.2	181	0.0459	1734.8	0.0379
Tcfcp2l1(CP2)/mES-Tcfcp2l1-ChIP-Seq(GSE11431)/Homer	NRAACCRGTTYRAACCRGYT	1e-2	-5.199	69	0.0175	579.3	0.0126
Foxf1(Forkhead)/Lung-Foxf1-ChIP-Seq(GSE77951)/Homer	WWATRTAAACAN	1e-2	-5.189	134	0.034	1241.7	0.0271
ETV4(ETS)/HepG2-ETV4-ChIP-Seq(ENCODE)/Homer	ACCGGAAGTG	1e-2	-5.164	528	0.134	5522	0.1206
Sox4(HMG)/proB-Sox4-ChIP-Seq(GSE50066)/Homer	YCTTTGTTCC	1e-2	-5.151	219	0.0556	2141.5	0.0468
AT3G12130(C3H)/colamp-AT3G12130-DAP-Seq(GSE60143)/Homer	TMACTTTTTV	1e-2	-5.138	464	0.1177	4815	0.1051
X-box(HTH)/NPC-H3K4me1-ChIP-Seq(GSE16256)/Homer	GGTTGCCATGGCAA	1e-2	-5.114	39	0.0099	292.1	0.0064
CTCF(Zf)/CD4+-CTCF-ChIP-Seq(Barski_et_al.)/Homer	AYAGTGCCMYCTRGTGGCCA	1e-2	-5.047	82	0.0208	713.1	0.0156
SPL9(SBP)/colamp-SPL9-DAP-Seq(GSE60143)/Homer	BTGTACTT	1e-2	-5.046	602	0.1528	6355.3	0.1388
GATA12(C2C2gata)/col-GATA12-DAP-Seq(GSE60143)/Homer	YAGATCTRAW	1e-2	-5.039	147	0.0373	1383.2	0.0302
LBD23(LOBAS2)/colamp-LBD23-DAP-Seq(GSE60143)/Homer	GCGNAWWWTNCGCYW	1e-2	-5.011	376	0.0954	3854.5	0.0842
bZIP69(bZIP)/col-bZIP69-DAP-Seq(GSE60143)/Homer	GACAGCTGKCAW	1e-2	-4.982	68	0.0173	575.3	0.0126
LBD19(LOBAS2)/colamp-LBD19-DAP-Seq(GSE60143)/Homer	CCKGAAWTTCMGGAW	1e-2	-4.974	521	0.1322	5459.3	0.1192
At1g75490(AP2EREBP)/colamp-At1g75490-DAP-Seq(GSE60143)/Homer	CACCGMCT	1e-2	-4.873	783	0.1987	8402.5	0.1835
Mef2d(MADS)/Retina-Mef2d-ChIP-Seq(GSE61391)/Homer	GCTATTTTTAGC	1e-2	-4.849	26	0.0066	178.9	0.0039
GATA20(C2C2gata)/colamp-GATA20-DAP-Seq(GSE60143)/Homer	TNGATCNDNM	1e-2	-4.801	508	0.1289	5329.4	0.1164
ZNF519(Zf)/HEK293-ZNF519.GFP-ChIP-Seq(GSE58341)/Homer	GAGSCCGAGC	1e-2	-4.734	183	0.0464	1778.4	0.0388
p53(p53)/Saos-p53-ChIP-Seq(GSE15780)/Homer	RRCATGYCYRGRCATGYYYN	1e-2	-4.715	34	0.0086	253.3	0.0055
p53(p53)/Saos-p53-ChIP-Seq/Homer	RRCATGYCYRGRCATGYYYN	1e-2	-4.715	34	0.0086	253.3	0.0055
Foxa2(Forkhead)/Liver-Foxa2-ChIP-Seq(GSE25694)/Homer	CYTGTTTACWYW	1e-2	-4.676	166	0.0421	1600.6	0.035
E2F3(E2F)/MEF-E2F3-ChIP-Seq(GSE71376)/Homer	BTKGGCGGGAAA	1e-2	-4.639	373	0.0946	3848.6	0.084
DOWN-motif
Motif Name	Consensus	P-value	Log P-value	# of Target Sequences with Motif(of 4881)	% of Target Sequences with Motif	# of Background Sequences with Motif(of 44769)	% of Background Sequences with Motif
CTCF(Zf)/CD4+-CTCF-ChIP-Seq(Barski_et_al.)/Homer	AYAGTGCCMYCTRGTGGCCA	1e-38	-89.74	185	0.0379	541.7	0.0121
NF1-halfsite(CTF)/LNCaP-NF1-ChIP-Seq(Unpublished)/Homer	YTGCCAAG	1e-36	-83.82	1384	0.2835	9229.3	0.207
EHF(ETS)/LoVo-EHF-ChIP-Seq(GSE49402)/Homer	AVCAGGAAGT	1e-36	-83.44	786	0.161	4552.3	0.1021
Elf4(ETS)/BMDM-Elf4-ChIP-Seq(GSE88699)/Homer	ACTTCCKGKT	1e-34	-80.55	700	0.1434	3957.8	0.0887
STAT5(Stat)/mCD4+-Stat5-ChIP-Seq(GSE12346)/Homer	RTTTCTNAGAAA	1e-32	-75.67	229	0.0469	848	0.019
NF1(CTF)/LNCAP-NF1-ChIP-Seq(Unpublished)/Homer	CYTGGCABNSTGCCAR	1e-31	-71.62	421	0.0862	2091.1	0.0469
BORIS(Zf)/K562-CTCFL-ChIP-Seq(GSE32465)/Homer	CNNBRGCGCCCCCTGSTGGC	1e-28	-64.53	270	0.0553	1172	0.0263
ERG(ETS)/VCaP-ERG-ChIP-Seq(GSE14097)/Homer	ACAGGAAGTG	1e-27	-62.42	1033	0.2116	6818.7	0.1529
ELF3(ETS)/PDAC-ELF3-ChIP-Seq(GSE64557)/Homer	ANCAGGAAGT	1e-26	-61.31	460	0.0942	2477.7	0.0556
EWS:ERG-fusion(ETS)/CADO_ES1-EWS:ERG-ChIP-Seq(SRA014231)/Homer	ATTTCCTGTN	1e-25	-59.73	430	0.0881	2285.9	0.0513
STAT1(Stat)/HelaS3-STAT1-ChIP-Seq(GSE12782)/Homer	NATTTCCNGGAAAT	1e-25	-58.89	190	0.0389	729.6	0.0164
GRHL2(CP2)/HBE-GRHL2-ChIP-Seq(GSE46194)/Homer	AAACYKGTTWDACMRGTTTB	1e-24	-55.88	224	0.0459	954.3	0.0214
ETV1(ETS)/GIST48-ETV1-ChIP-Seq(GSE22441)/Homer	AACCGGAAGT	1e-23	-54.95	891	0.1825	5837.2	0.1309
ELF5(ETS)/T47D-ELF5-ChIP-Seq(GSE30407)/Homer	ACVAGGAAGT	1e-23	-54.06	448	0.0918	2484.2	0.0557
Stat3+il21(Stat)/CD4-Stat3-ChIP-Seq(GSE19198)/Homer	SVYTTCCNGGAARB	1e-22	-52.91	441	0.0903	2449.7	0.0549
GABPA(ETS)/Jurkat-GABPa-ChIP-Seq(GSE17954)/Homer	RACCGGAAGT	1e-22	-51.34	609	0.1247	3714.2	0.0833
ETV4(ETS)/HepG2-ETV4-ChIP-Seq(ENCODE)/Homer	ACCGGAAGTG	1e-21	-49.86	793	0.1624	5164	0.1158
Fli1(ETS)/CD8-FLI-ChIP-Seq(GSE20898)/Homer	NRYTTCCGGH	1e-21	-49.04	760	0.1557	4921.8	0.1104
Etv2(ETS)/ES-ER71-ChIP-Seq(GSE59402)/Homer	NNAYTTCCTGHN	1e-20	-46.43	578	0.1184	3562.3	0.0799
Stat3(Stat)/mES-Stat3-ChIP-Seq(GSE11431)/Homer	CTTCCGGGAA	1e-20	-46.15	347	0.0711	1868.5	0.0419
ETS1(ETS)/Jurkat-ETS1-ChIP-Seq(GSE17954)/Homer	ACAGGAAGTG	1e-19	-43.83	665	0.1362	4280	0.096
STAT4(Stat)/CD4-Stat4-ChIP-Seq(GSE22104)/Homer	NYTTCCWGGAAR	1e-18	-43.69	480	0.0983	2869.7	0.0643
PU.1(ETS)/ThioMac-PU.1-ChIP-Seq(GSE21512)/Homer	AGAGGAAGTG	1e-17	-41.11	317	0.0649	1720.4	0.0386
SPDEF(ETS)/VCaP-SPDEF-ChIP-Seq(SRA014231)/Homer	ASWTCCTGBT	1e-16	-38.11	607	0.1243	3941.7	0.0884
bZIP18(bZIP)/colamp-bZIP18-DAP-Seq(GSE60143)/Homer	KGMCAGCTND	1e-14	-34.5	3033	0.6213	25205	0.5652
Fosl2(bZIP)/3T3L1-Fosl2-ChIP-Seq(GSE56872)/Homer	NATGASTCABNN	1e-14	-32.61	190	0.0389	944.3	0.0212
EWS:FLI1-fusion(ETS)/SK_N_MC-EWS:FLI1-ChIP-Seq(SRA014231)/Homer	VACAGGAAAT	1e-13	-31.4	376	0.077	2294.3	0.0514
JunB(bZIP)/DendriticCells-Junb-ChIP-Seq(GSE36099)/Homer	RATGASTCAT	1e-13	-30.48	261	0.0535	1463.2	0.0328
Fos(bZIP)/TSC-Fos-ChIP-Seq(GSE110950)/Homer	NDATGASTCAYN	1e-12	-29.92	257	0.0526	1442.8	0.0324
HIC1(Zf)/Treg-ZBTB29-ChIP-Seq(GSE99889)/Homer	TGCCAGCB	1e-12	-29.91	1528	0.313	11847.9	0.2657
ELF1(ETS)/Jurkat-ELF1-ChIP-Seq(SRA014231)/Homer	AVCCGGAAGT	1e-12	-29.72	377	0.0772	2331.6	0.0523
IRF2(IRF)/Erythroblas-IRF2-ChIP-Seq(GSE36985)/Homer	GAAASYGAAASY	1e-12	-28.59	60	0.0123	183.6	0.0041
ETS(ETS)/Promoter/Homer	AACCGGAAGT	1e-12	-28.52	233	0.0477	1290.7	0.0289
Jun-AP1(bZIP)/K562-cJun-ChIP-Seq(GSE31477)/Homer	GATGASTCATCN	1e-12	-28.08	137	0.0281	640.2	0.0144
Atf3(bZIP)/GBM-ATF3-ChIP-Seq(GSE33912)/Homer	DATGASTCATHN	1e-12	-28.06	295	0.0604	1746.3	0.0392
Fra2(bZIP)/Striatum-Fra2-ChIP-Seq(GSE43429)/Homer	GGATGACTCATC	1e-12	-28.02	235	0.0481	1311.9	0.0294
AP-1(bZIP)/ThioMac-PU.1-ChIP-Seq(GSE21512)/Homer	VTGACTCATC	1e-11	-27.53	341	0.0698	2098.1	0.047
BATF(bZIP)/Th17-BATF-ChIP-Seq(GSE39756)/Homer	DATGASTCAT	1e-11	-27.2	285	0.0584	1686.4	0.0378
Ets1-distal(ETS)/CD4+-PolII-ChIP-Seq(Barski_et_al.)/Homer	MACAGGAAGT	1e-11	-27.16	202	0.0414	1089.4	0.0244
Fra1(bZIP)/BT549-Fra1-ChIP-Seq(GSE46166)/Homer	NNATGASTCATH	1e-11	-26.94	245	0.0502	1398.4	0.0314
Sp5(Zf)/mES-Sp5.Flag-ChIP-Seq(GSE72989)/Homer	RGKGGGCGGAGC	1e-11	-26.38	659	0.135	4627.1	0.1038
Sox7(HMG)/ESC-Sox7-ChIP-Seq(GSE133899)/Homer	VVRRAACAATGG	1e-11	-25.66	143	0.0293	703.7	0.0158
KLF1(Zf)/HUDEP2-KLF1-CutnRun(GSE136251)/Homer	VDGGGYGGGGCY	1e-11	-25.65	660	0.1352	4655.6	0.1044
Sox6(HMG)/Myotubes-Sox6-ChIP-Seq(GSE32627)/Homer	CCATTGTTNY	1e-10	-25.24	581	0.119	4026.8	0.0903
Sox17(HMG)/Endoderm-Sox17-ChIP-Seq(GSE61475)/Homer	CCATTGTTYB	1e-10	-25.03	286	0.0586	1729.9	0.0388
AP-2gamma(AP2)/MCF7-TFAP2C-ChIP-Seq(GSE21234)/Homer	SCCTSAGGSCAW	1e-10	-24.98	1038	0.2126	7821.1	0.1754
KLF3(Zf)/MEF-Klf3-ChIP-Seq(GSE44748)/Homer	NRGCCCCRCCCHBNN	1e-10	-24.7	328	0.0672	2051.5	0.046
Sox15(HMG)/CPA-Sox15-ChIP-Seq(GSE62909)/Homer	RAACAATGGN	1e-10	-24.63	391	0.0801	2536.8	0.0569
ISRE(IRF)/ThioMac-LPS-Expression(GSE23622)/Homer	AGTTTCASTTTC	1e-10	-23.91	33	0.0068	74.7	0.0017
Elk1(ETS)/Hela-Elk1-ChIP-Seq(GSE31477)/Homer	HACTTCCGGY	1e-10	-23.28	384	0.0787	2510.4	0.0563
Bach2(bZIP)/OCILy7-Bach2-ChIP-Seq(GSE44420)/Homer	TGCTGAGTCA	1e-10	-23.2	130	0.0266	642.9	0.0144
IRF1(IRF)/PBMC-IRF1-ChIP-Seq(GSE43036)/Homer	GAAAGTGAAAGT	1e-9	-22.61	55	0.0113	186.2	0.0042
PHA-4(Forkhead)/cElegans-Embryos-PHA4-ChIP-Seq(modEncode)/Homer	KTGTTTGC	1e-9	-22.43	1092	0.2237	8373.2	0.1878
IRF3(IRF)/BMDM-Irf3-ChIP-Seq(GSE67343)/Homer	AGTTTCAKTTTC	1e-9	-22.11	103	0.0211	476.8	0.0107
PU.1-IRF(ETS:IRF)/Bcell-PU.1-ChIP-Seq(GSE21512)/Homer	MGGAAGTGAAAC	1e-9	-22.07	505	0.1034	3496.9	0.0784
AP-2alpha(AP2)/Hela-AP2alpha-ChIP-Seq(GSE31477)/Homer	ATGCCCTGAGGC	1e-9	-21.97	823	0.1686	6113.4	0.1371
Tlx?(NR)/NPC-H3K4me1-ChIP-Seq(GSE16256)/Homer	CTGGCAGSCTGCCA	1e-9	-21.31	343	0.0703	2233.9	0.0501
IRF8(IRF)/BMDM-IRF8-ChIP-Seq(GSE77884)/Homer	GRAASTGAAAST	1e-8	-20.23	123	0.0252	627.3	0.0141
Sp2(Zf)/HEK293-Sp2.eGFP-ChIP-Seq(Encode)/Homer	YGGCCCCGCCCC	1e-8	-20.12	1096	0.2245	8498	0.1906
Bcl6(Zf)/Liver-Bcl6-ChIP-Seq(GSE31578)/Homer	NNNCTTTCCAGGAAA	1e-8	-19.7	652	0.1336	4764.1	0.1068
SUT1?/SacCer-Promoters/Homer	CCCCGCGC	1e-8	-19.24	3804	0.7792	33166.1	0.7437
AR-halfsite(NR)/LNCaP-AR-ChIP-Seq(GSE27824)/Homer	CCAGGAACAG	1e-8	-19.16	2144	0.4392	17779	0.3987
SpiB(ETS)/OCILY3-SPIB-ChIP-Seq(GSE56857)/Homer	AAAGRGGAAGTG	1e-7	-18.27	114	0.0234	588.9	0.0132
Klf4(Zf)/mES-Klf4-ChIP-Seq(GSE11431)/Homer	GCCACACCCA	1e-7	-18.06	268	0.0549	1721.4	0.0386
Tbx5(T-box)/HL1-Tbx5.biotin-ChIP-Seq(GSE21529)/Homer	AGGTGTCA	1e-7	-17.43	1746	0.3576	14310.7	0.3209
KLF5(Zf)/LoVo-KLF5-ChIP-Seq(GSE49402)/Homer	DGGGYGKGGC	1e-7	-16.88	891	0.1825	6876.5	0.1542
Elk4(ETS)/Hela-Elk4-ChIP-Seq(GSE31477)/Homer	NRYTTCCGGY	1e-7	-16.28	366	0.075	2532.2	0.0568
KLF14(Zf)/HEK293-KLF14.GFP-ChIP-Seq(GSE58341)/Homer	RGKGGGCGKGGC	1e-7	-16.19	1076	0.2204	8494.3	0.1905
Sox4(HMG)/proB-Sox4-ChIP-Seq(GSE50066)/Homer	YCTTTGTTCC	1e-6	-15.33	352	0.0721	2445.9	0.0548
SPL15(SBP)/colamp-SPL15-DAP-Seq(GSE60143)/Homer	WDWMMGTACADW	1e-6	-15.03	445	0.0912	3207.8	0.0719
HLF(bZIP)/HSC-HLF.Flag-ChIP-Seq(GSE69817)/Homer	RTTATGYAAB	1e-6	-14.8	219	0.0449	1411.5	0.0317
NFIL3(bZIP)/HepG2-NFIL3-ChIP-Seq(Encode)/Homer	VTTACGTAAYNNNNN	1e-6	-14.74	163	0.0334	989	0.0222
Foxf1(Forkhead)/Lung-Foxf1-ChIP-Seq(GSE77951)/Homer	WWATRTAAACAN	1e-6	-14.05	214	0.0438	1388.7	0.0311
bZIP52(bZIP)/colamp-bZIP52-DAP-Seq(GSE60143)/Homer	NDNHCAGCTGTCANN	1e-6	-13.89	722	0.1479	5561.9	0.1247
NAM(NAC)/col-NAM-DAP-Seq(GSE60143)/Homer	RGTTRCGTRW	1e-5	-13.33	538	0.1102	4033.9	0.0905
PR(NR)/T47D-PR-ChIP-Seq(GSE31130)/Homer	VAGRACAKNCTGTBC	1e-5	-13.24	1011	0.2071	8072.1	0.181
Sox2(HMG)/mES-Sox2-ChIP-Seq(GSE11431)/Homer	BCCATTGTTC	1e-5	-13.21	330	0.0676	2326.7	0.0522
EKLF(Zf)/Erythrocyte-Klf1-ChIP-Seq(GSE20478)/Homer	NWGGGTGTGGCY	1e-5	-13.19	148	0.0303	903.2	0.0203
Foxa2(Forkhead)/Liver-Foxa2-ChIP-Seq(GSE25694)/Homer	CYTGTTTACWYW	1e-5	-13.19	274	0.0561	1878.1	0.0421
FOXA1(Forkhead)/LNCAP-FOXA1-ChIP-Seq(GSE27824)/Homer	WAAGTAAACA	1e-5	-13.13	297	0.0608	2063.5	0.0463
SeqBias: CG bias	SSSSSSSSSS	1e-5	-13.01	4472	0.916	39979.1	0.8965
SPL1(SBP)/colamp-SPL1-DAP-Seq(GSE60143)/Homer	HYGTACDTWH	1e-5	-13	551	0.1129	4154.9	0.0932
Klf9(Zf)/GBM-Klf9-ChIP-Seq(GSE62211)/Homer	GCCACRCCCACY	1e-5	-12.9	228	0.0467	1522.2	0.0341
PU.1:IRF8(ETS:IRF)/pDC-Irf8-ChIP-Seq(GSE66899)/Homer	GGAAGTGAAAST	1e-5	-12.76	83	0.017	440.2	0.0099
SPL9(SBP)/colamp-SPL9-DAP-Seq(GSE60143)/Homer	BTGTACTT	1e-5	-12.71	819	0.1678	6441.4	0.1444
KLF6(Zf)/PDAC-KLF6-ChIP-Seq(GSE64557)/Homer	MKGGGYGTGGCC	1e-5	-12.38	746	0.1528	5831.3	0.1308
MyoG(bHLH)/C2C12-MyoG-ChIP-Seq(GSE36024)/Homer	AACAGCTG	1e-5	-12.29	799	0.1637	6289.8	0.141
ANAC038(NAC)/col-ANAC038-DAP-Seq(GSE60143)/Homer	ACACGTWAYC	1e-5	-12.18	804	0.1647	6337.4	0.1421
FOXK1(Forkhead)/HEK293-FOXK1-ChIP-Seq(GSE51673)/Homer	NVWTGTTTAC	1e-5	-12.18	299	0.0612	2105.4	0.0472
PRDM1(Zf)/Hela-PRDM1-ChIP-Seq(GSE31477)/Homer	ACTTTCACTTTC	1e-5	-11.97	178	0.0365	1154.5	0.0259
Smad2(MAD)/ES-SMAD2-ChIP-Seq(GSE29422)/Homer	CTGTCTGG	1e-5	-11.85	1027	0.2104	8283	0.1857
Sox10(HMG)/SciaticNerve-Sox3-ChIP-Seq(GSE35132)/Homer	CCWTTGTYYB	1e-5	-11.67	616	0.1262	4755.2	0.1066
NF1:FOXA1(CTF,Forkhead)/LNCAP-FOXA1-ChIP-Seq(GSE27824)/Homer	WNTGTTTRYTTTGGCA	1e-5	-11.6	30	0.0061	110.4	0.0025
THRb(NR)/Liver-NR1A2-ChIP-Seq(GSE52613)/Homer	TRAGGTCA	1e-4	-11.45	2106	0.4314	17899.1	0.4014
Six2(Homeobox)/NephronProgenitor-Six2-ChIP-Seq(GSE39837)/Homer	GWAAYHTGAKMC	1e-4	-11.43	339	0.0694	2452.1	0.055
FOXP1(Forkhead)/H9-FOXP1-ChIP-Seq(GSE31006)/Homer	NYYTGTTTACHN	1e-4	-11.4	136	0.0279	845.7	0.019
GRE(NR),IR3/A549-GR-ChIP-Seq(GSE32465)/Homer	NRGVACABNVTGTYCY	1e-4	-11.4	79	0.0162	429.5	0.0096
Smad3(MAD)/NPC-Smad3-ChIP-Seq(GSE36673)/Homer	TWGTCTGV	1e-4	-11.37	1562	0.32	13025.9	0.2921
Unknown2/Drosophila-Promoters/Homer	CATCMCTA	1e-4	-11.3	725	0.1485	5701.9	0.1279
RARa(NR)/K562-RARa-ChIP-Seq(Encode)/Homer	TTGAMCTTTG	1e-4	-11.27	1310	0.2683	10798.6	0.2421
At5g04390(C2H2)/col200-At5g04390-DAP-Seq(GSE60143)/Homer	AGTGANDN	1e-4	-11.04	2542	0.5207	21889.7	0.4908
Foxo1(Forkhead)/RAW-Foxo1-ChIP-Seq(Fan_et_al.)/Homer	CTGTTTAC	1e-4	-10.69	813	0.1665	6488.9	0.1455
ZNF416(Zf)/HEK293-ZNF416.GFP-ChIP-Seq(GSE58341)/Homer	WDNCTGGGCA	1e-4	-10.57	897	0.1837	7222.6	0.162
Sox3(HMG)/NPC-Sox3-ChIP-Seq(GSE33059)/Homer	CCWTTGTY	1e-4	-10.43	624	0.1278	4878.1	0.1094
ARE(NR)/LNCAP-AR-ChIP-Seq(GSE27824)/Homer	RGRACASNSTGTYCYB	1e-4	-10.38	145	0.0297	933.6	0.0209
Atf1(bZIP)/K562-ATF1-ChIP-Seq(GSE31477)/Homer	GATGACGTCA	1e-4	-10.06	262	0.0537	1867.5	0.0419
Sox21(HMG)/ESC-SOX21-ChIP-Seq(GSE110505)/Homer	BCCWTTGTBYKV	1e-4	-9.95	590	0.1209	4610.5	0.1034
NAP(NAC)/col-NAP-DAP-Seq(GSE60143)/Homer	ARGTTACGTRTN	1e-4	-9.916	369	0.0756	2751	0.0617
E2FA(E2FDP)/colamp-E2FA-DAP-Seq(GSE60143)/Homer	WWTGGCGCCAWWWNN	1e-4	-9.912	219	0.0449	1525.8	0.0342
NF-E2(bZIP)/K562-NFE2-ChIP-Seq(GSE31477)/Homer	GATGACTCAGCA	1e-4	-9.902	34	0.007	145.9	0.0033
Foxo3(Forkhead)/U2OS-Foxo3-ChIP-Seq(E-MTAB-2701)/Homer	DGTAAACA	1e-4	-9.726	216	0.0442	1506.1	0.0338
ATAF1(NAC)/col-ATAF1-DAP-Seq(GSE60143)/Homer	YACGTMAY	1e-4	-9.675	1257	0.2575	10431.2	0.2339
Sp1(Zf)/Promoter/Homer	GGCCCCGCCCCC	1e-4	-9.618	186	0.0381	1270.5	0.0285
GATA20(C2C2gata)/colamp-GATA20-DAP-Seq(GSE60143)/Homer	TNGATCNDNM	1e-4	-9.569	700	0.1434	5571.1	0.1249
RORgt(NR)/EL4-RORgt.Flag-ChIP-Seq(GSE56019)/Homer	AAYTAGGTCA	1e-4	-9.528	59	0.0121	313.3	0.007
RORgt(NR)/EL4-RORgt.Flag-ChIP-Seq(GSE56019)/Homer	AAYTAGGTCA	1e-4	-9.528	59	0.0121	313.3	0.007
Atf2(bZIP)/3T3L1-Atf2-ChIP-Seq(GSE56872)/Homer	NRRTGACGTCAT	1e-4	-9.493	140	0.0287	913.5	0.0205
STZ(C2H2)/colamp-STZ-DAP-Seq(GSE60143)/Homer	HNBTCACT	1e-3	-9.208	2581	0.5287	22386.4	0.502
FOXA1(Forkhead)/MCF7-FOXA1-ChIP-Seq(GSE26831)/Homer	WAAGTAAACA	1e-3	-9.144	215	0.044	1514.8	0.034
MYB81(MYB)/col-MYB81-DAP-Seq(GSE60143)/Homer	NWAACSGWTWNN	1e-3	-9.113	418	0.0856	3190.6	0.0715
Bcl11a(Zf)/HSPC-BCL11A-ChIP-Seq(GSE104676)/Homer	TYTGACCASWRG	1e-3	-9.028	436	0.0893	3345	0.075
Tgif2(Homeobox)/mES-Tgif2-ChIP-Seq(GSE55404)/Homer	TGTCANYT	1e-3	-8.818	1510	0.3093	12738.1	0.2856
SeqBias: GA-repeat	GAGAGAGAGA	1e-3	-8.79	2869	0.5877	25062.5	0.562
Bach1(bZIP)/K562-Bach1-ChIP-Seq(GSE31477)/Homer	AWWNTGCTGAGTCAT	1e-3	-8.619	28	0.0057	118.4	0.0027
c-Jun-CRE(bZIP)/K562-cJun-ChIP-Seq(GSE31477)/Homer	ATGACGTCATCY	1e-3	-8.608	115	0.0236	739.7	0.0166
At1g75490(AP2EREBP)/colamp-At1g75490-DAP-Seq(GSE60143)/Homer	CACCGMCT	1e-3	-8.558	840	0.1721	6840.9	0.1534
ZNF322(Zf)/HEK293-ZNF322.GFP-ChIP-Seq(GSE58341)/Homer	GAGCCTGGTACTGWGCCTGR	1e-3	-8.544	231	0.0473	1661.2	0.0372
FoxL2(Forkhead)/Ovary-FoxL2-ChIP-Seq(GSE60858)/Homer	WWTRTAAACAVG	1e-3	-8.541	192	0.0393	1346.6	0.0302
CREB5(bZIP)/LNCaP-CREB5.V5-ChIP-Seq(GSE137775)/Homer	VVATGACGTCAT	1e-3	-8.496	119	0.0244	772.8	0.0173
MYB88(MYB)/col-MYB88-DAP-Seq(GSE60143)/Homer	HNACGCTCCT	1e-3	-8.412	1323	0.271	11103.2	0.249
bZIP69(bZIP)/col-bZIP69-DAP-Seq(GSE60143)/Homer	GACAGCTGKCAW	1e-3	-8.404	95	0.0195	592	0.0133
CEBP(bZIP)/ThioMac-CEBPb-ChIP-Seq(GSE21512)/Homer	ATTGCGCAAC	1e-3	-8.332	196	0.0401	1384.9	0.0311
NFE2L2(bZIP)/HepG2-NFE2L2-ChIP-Seq(Encode)/Homer	AWWWTGCTGAGTCAT	1e-3	-8.256	21	0.0043	79.6	0.0018
Fox:Ebox(Forkhead,bHLH)/Panc1-Foxa2-ChIP-Seq(GSE47459)/Homer	NNNVCTGWGYAAACASN	1e-3	-8.168	359	0.0735	2733.3	0.0613
STAT6(Stat)/Macrophage-Stat6-ChIP-Seq(GSE38377)/Homer	TTCCKNAGAA	1e-3	-8.117	206	0.0422	1471.3	0.033
AT1G76870(Trihelix)/col-AT1G76870-DAP-Seq(GSE60143)/Homer	AAAACCRGWW	1e-3	-8.07	119	0.0244	781.1	0.0175
PGR(NR)/EndoStromal-PGR-ChIP-Seq(GSE69539)/Homer	AAGAACATWHTGTTC	1e-3	-8.051	80	0.0164	485.8	0.0109
NGA4(ABI3VP1)/col-NGA4-DAP-Seq(GSE60143)/Homer	TKNTCAGGTG	1e-3	-8.023	1517	0.3107	12861.6	0.2884
CRX(Homeobox)/Retina-Crx-ChIP-Seq(GSE20012)/Homer	GCTAATCC	1e-3	-7.873	731	0.1497	5932.1	0.133
HuR(?)/HEK293-HuR-CLIP-Seq(GSE87887)/Homer	BTTTGGTTTG	1e-3	-7.822	825	0.169	6754.7	0.1515
FOXK2(Forkhead)/U2OS-FOXK2-ChIP-Seq(E-MTAB-2204)/Homer	SCHTGTTTACAT	1e-3	-7.793	208	0.0426	1497	0.0336
MYB70(MYB)/col-MYB70-DAP-Seq(GSE60143)/Homer	WTAACNGTTA	1e-3	-7.751	407	0.0834	3155.7	0.0708
AT2G31460(REMB3)/col-AT2G31460-DAP-Seq(GSE60143)/Homer	WNWARWDGAAATGAT	1e-3	-7.72	92	0.0188	581.3	0.013
HOXB13(Homeobox)/ProstateTumor-HOXB13-ChIP-Seq(GSE56288)/Homer	TTTTATKRGG	1e-3	-7.673	270	0.0553	2010.7	0.0451
Tbx6(T-box)/ESC-Tbx6-ChIP-Seq(GSE93524)/Homer	DAGGTGTBAA	1e-3	-7.555	521	0.1067	4136.6	0.0928
KLF10(Zf)/HEK293-KLF10.GFP-ChIP-Seq(GSE58341)/Homer	GGGGGTGTGTCC	1e-3	-7.546	294	0.0602	2214.2	0.0497
RAR:RXR(NR),DR0/ES-RAR-ChIP-Seq(GSE56893)/Homer	AGGTCAAGGTCA	1e-3	-7.503	70	0.0143	420.5	0.0094
RORg(NR)/Liver-Rorc-ChIP-Seq(GSE101115)/Homer	WAABTAGGTCAV	1e-3	-7.474	42	0.0086	220.9	0.005
bZIP50(bZIP)/colamp-bZIP50-DAP-Seq(GSE60143)/Homer	GATGACGTCA	1e-3	-7.4	399	0.0817	3103.2	0.0696
ANAC046(NAC)/colamp-ANAC046-DAP-Seq(GSE60143)/Homer	ACACGYWAYC	1e-3	-7.337	679	0.1391	5512.1	0.1236
E2A(bHLH)/proBcell-E2A-ChIP-Seq(GSE21978)/Homer	DNRCAGCTGY	1e-3	-7.316	1123	0.23	9410.8	0.211
MYB33(MYB)/col-MYB33-DAP-Seq(GSE60143)/Homer	DDTYNGTTAN	1e-3	-7.311	501	0.1026	3977.1	0.0892
Ascl1(bHLH)/NeuralTubes-Ascl1-ChIP-Seq(GSE55840)/Homer	NNVVCAGCTGBN	1e-3	-7.252	1142	0.2339	9583.4	0.2149
GATA15(C2C2gata)/col-GATA15-DAP-Seq(GSE60143)/Homer	KATGATCA	1e-3	-7.233	414	0.0848	3238	0.0726
Ap4(bHLH)/AML-Tfap4-ChIP-Seq(GSE45738)/Homer	NAHCAGCTGD	1e-3	-7.139	845	0.1731	6973.1	0.1564
Tcf12(bHLH)/GM12878-Tcf12-ChIP-Seq(GSE32465)/Homer	VCAGCTGYTG	1e-3	-7.094	750	0.1536	6145.1	0.1378
At5g29000(G2like)/col-At5g29000-DAP-Seq(GSE60143)/Homer	RGAATATTCYHH	1e-3	-6.953	65	0.0133	392.7	0.0088
AT2G20400(G2like)/colamp-AT2G20400-DAP-Seq(GSE60143)/Homer	DNVGAATATTCBNHN	1e-2	-6.867	35	0.0072	179.3	0.004
ETS:RUNX(ETS,Runt)/Jurkat-RUNX1-ChIP-Seq(GSE17954)/Homer	RCAGGATGTGGT	1e-2	-6.836	60	0.0123	357.9	0.008
Atf7(bZIP)/3T3L1-Atf7-ChIP-Seq(GSE56872)/Homer	NGRTGACGTCAY	1e-2	-6.816	185	0.0379	1340	0.03
Six1(Homeobox)/Myoblast-Six1-ChIP-Chip(GSE20150)/Homer	GKVTCADRTTWC	1e-2	-6.773	88	0.018	569.8	0.0128
SPL11(SBP)/col100-SPL11-DAP-Seq(GSE60143)/Homer	YTGTACTTBH	1e-2	-6.737	182	0.0373	1318	0.0296
THRb(NR)/HepG2-THRb.Flag-ChIP-Seq(Encode)/Homer	GGTCACCTGAGGTCA	1e-2	-6.678	411	0.0842	3239.3	0.0726
Erra(NR)/HepG2-Erra-ChIP-Seq(GSE31477)/Homer	CAAAGGTCAG	1e-2	-6.585	1257	0.2575	10657.2	0.239
AT2G15740(C2H2)/col-AT2G15740-DAP-Seq(GSE60143)/Homer	DHNDWATCGATD	1e-2	-6.581	207	0.0424	1528.7	0.0343
VIP1(bZIP)/col-VIP1-DAP-Seq(GSE60143)/Homer	NTTGACAGCTGTCAN	1e-2	-6.581	125	0.0256	863.4	0.0194
SeqBias: polyA-repeat	AAAAAAAAAA	1e-2	-6.563	4624	0.9472	41782.5	0.9369
MYB73(MYB)/col-MYB73-DAP-Seq(GSE60143)/Homer	NNNNHAACNGHHDHN	1e-2	-6.512	518	0.1061	4166.1	0.0934
Smad4(MAD)/ESC-SMAD4-ChIP-Seq(GSE29422)/Homer	VBSYGTCTGG	1e-2	-6.399	1018	0.2085	8550	0.1917
CRE(bZIP)/Promoter/Homer	CSGTGACGTCAC	1e-2	-6.388	124	0.0254	860.9	0.0193
Maz(Zf)/HepG2-Maz-ChIP-Seq(GSE31477)/Homer	GGGGGGGG	1e-2	-6.364	783	0.1604	6482.6	0.1454
GRE(NR),IR3/RAW264.7-GRE-ChIP-Seq(Unpublished)/Homer	VAGRACAKWCTGTYC	1e-2	-6.36	107	0.0219	726.6	0.0163
Rfx6(HTH)/Min6b1-Rfx6.HA-ChIP-Seq(GSE62844)/Homer	TGTTKCCTAGCAACM	1e-2	-6.329	583	0.1194	4740	0.1063
AT1G72740(MYBrelated)/colamp-AT1G72740-DAP-Seq(GSE60143)/Homer	NNWWAMCCTAAHWNN	1e-2	-6.308	313	0.0641	2424.6	0.0544
TEAD4(TEA)/Tropoblast-Tead4-ChIP-Seq(GSE37350)/Homer	CCWGGAATGY	1e-2	-6.264	351	0.0719	2748.2	0.0616
Atoh1(bHLH)/Cerebellum-Atoh1-ChIP-Seq(GSE22111)/Homer	VNRVCAGCTGGY	1e-2	-6.209	699	0.1432	5757.7	0.1291
FOXM1(Forkhead)/MCF7-FOXM1-ChIP-Seq(GSE72977)/Homer	TRTTTACTTW	1e-2	-6.203	236	0.0483	1782.1	0.04
At4g31060(AP2EREBP)/colamp-At4g31060-DAP-Seq(GSE60143)/Homer	CACCGACAAW	1e-2	-6.202	148	0.0303	1058.5	0.0237
Mef2b(MADS)/HEK293-Mef2b.V5-ChIP-Seq(GSE67450)/Homer	GCTATTTTTGGM	1e-2	-6.173	181	0.0371	1328.5	0.0298
GATA(Zf),IR3/iTreg-Gata3-ChIP-Seq(GSE20898)/Homer	NNNNNBAGATAWYATCTVHN	1e-2	-6.161	35	0.0072	187.5	0.0042
DREB2(AP2EREBP)/col-DREB2-DAP-Seq(GSE60143)/Homer	TMACCGACATWA	1e-2	-6.128	162	0.0332	1175	0.0263
At1g22810(AP2EREBP)/colamp-At1g22810-DAP-Seq(GSE60143)/Homer	BCACCGACANNN	1e-2	-6.099	174	0.0356	1273	0.0285
AT5G05550(Trihelix)/col-AT5G05550-DAP-Seq(GSE60143)/Homer	HDNHDTCKCCGGMGA	1e-2	-6.09	672	0.1376	5529.2	0.124
Hoxd13(Homeobox)/ChickenMSG-Hoxd13.Flag-ChIP-Seq(GSE86088)/Homer	NCYAATAAAA	1e-2	-6	367	0.0752	2897.4	0.065
TGA6(bZIP)/colamp-TGA6-DAP-Seq(GSE60143)/Homer	TGACGTCABC	1e-2	-5.996	236	0.0483	1790.9	0.0402
Unknown3/Arabidopsis-Promoters/Homer	AYTAAACCGG	1e-2	-5.922	70	0.0143	448.3	0.0101
Mef2d(MADS)/Retina-Mef2d-ChIP-Seq(GSE61391)/Homer	GCTATTTTTAGC	1e-2	-5.891	46	0.0094	269.5	0.006
Pax8(Paired,Homeobox)/Thyroid-Pax8-ChIP-Seq(GSE26938)/Homer	GTCATGCHTGRCTGS	1e-2	-5.88	220	0.0451	1661.8	0.0373
PPARE(NR),DR1/3T3L1-Pparg-ChIP-Seq(GSE13511)/Homer	TGACCTTTGCCCCA	1e-2	-5.871	492	0.1008	3978.2	0.0892
CEJ1(AP2EREBP)/col-CEJ1-DAP-Seq(GSE60143)/Homer	WWTGTCGGTG	1e-2	-5.857	392	0.0803	3118.2	0.0699
Foxa3(Forkhead)/Liver-Foxa3-ChIP-Seq(GSE77670)/Homer	BSNTGTTTACWYWGN	1e-2	-5.828	84	0.0172	558.8	0.0125
Pit1(Homeobox)/GCrat-Pit1-ChIP-Seq(GSE58009)/Homer	ATGMATATDC	1e-2	-5.777	166	0.034	1218	0.0273
OBP1(C2C2dof)/col-OBP1-DAP-Seq(GSE60143)/Homer	NHHACTTTWT	1e-2	-5.767	691	0.1415	5717.8	0.1282
SCL(bHLH)/HPC7-Scl-ChIP-Seq(GSE13511)/Homer	AVCAGCTG	1e-2	-5.728	2606	0.5338	22933.1	0.5142
At1g19210(AP2EREBP)/colamp-At1g19210-DAP-Seq(GSE60143)/Homer	HCACCGACCAHN	1e-2	-5.689	622	0.1274	5119.8	0.1148
AZF1(C2H2)/colamp-AZF1-DAP-Seq(GSE60143)/Homer	DKSWCACT	1e-2	-5.667	2582	0.5289	22720.9	0.5095
ANAC047(NAC)/colamp-ANAC047-DAP-Seq(GSE60143)/Homer	WACACGTAACTT	1e-2	-5.636	269	0.0551	2082.7	0.0467
dof24(C2C2dof)/col-dof24-DAP-Seq(GSE60143)/Homer	TWMCTTTTTG	1e-2	-5.626	576	0.118	4722.6	0.1059
Knotted(Homeobox)/Corn-KN1-ChIP-Seq(GSE39161)/Homer	GAYGNGACRGGN	1e-2	-5.626	699	0.1432	5797.3	0.13
EMB1789(C3H)/col-EMB1789-DAP-Seq(GSE60143)/Homer	TWTTTACCGYND	1e-2	-5.585	95	0.0195	650.7	0.0146
Nkx3.1(Homeobox)/LNCaP-Nkx3.1-ChIP-Seq(GSE28264)/Homer	AAGCACTTAA	1e-2	-5.567	957	0.196	8076.1	0.1811
JunD(bZIP)/K562-JunD-ChIP-Seq/Homer	ATGACGTCATCN	1e-2	-5.507	30	0.0061	160.4	0.0036
p73(p53)/Trachea-p73-ChIP-Seq(PRJNA310161)/Homer	NRRRCAWGTCCDGRCATGYY	1e-2	-5.465	26	0.0053	133.8	0.003
TBP3(MYBrelated)/col-TBP3-DAP-Seq(GSE60143)/Homer	VYTAGGGCAN	1e-2	-5.442	291	0.0596	2277.3	0.0511
ERE(NR),IR3/MCF7-ERa-ChIP-Seq(Unpublished)/Homer	VAGGTCACNSTGACC	1e-2	-5.429	154	0.0315	1131.2	0.0254
HLH-1(bHLH)/cElegans-Embryo-HLH1-ChIP-Seq(modEncode)/Homer	RACAGCTGTTBH	1e-2	-5.375	404	0.0828	3247.1	0.0728
RFX(HTH)/K562-RFX3-ChIP-Seq(SRA012198)/Homer	CGGTTGCCATGGCAAC	1e-2	-5.334	38	0.0078	219	0.0049
AT3G12130(C3H)/colamp-AT3G12130-DAP-Seq(GSE60143)/Homer	TMACTTTTTV	1e-2	-5.292	681	0.1395	5663.7	0.127
HEB(bHLH)/mES-Heb-ChIP-Seq(GSE53233)/Homer	VCAGCTGBNN	1e-2	-5.288	1408	0.2884	12123.1	0.2718
Nrf2(bZIP)/Lymphoblast-Nrf2-ChIP-Seq(GSE37589)/Homer	HTGCTGAGTCAT	1e-2	-5.203	25	0.0051	129.4	0.0029
E-box/Drosophila-Promoters/Homer	AACAGCTGTTHN	1e-2	-5.202	142	0.0291	1040.4	0.0233
TGA1(bZIP)/colamp-TGA1-DAP-Seq(GSE60143)/Homer	TGACGTCAKC	1e-2	-5.197	155	0.0317	1148	0.0257
Reverb(NR),DR2/RAW-Reverba.biotin-ChIP-Seq(GSE45914)/Homer	GTRGGTCASTGGGTCA	1e-2	-5.115	90	0.0184	622.3	0.014
MafK(bZIP)/C2C12-MafK-ChIP-Seq(GSE36030)/Homer	GCTGASTCAGCA	1e-2	-5.064	122	0.025	881.6	0.0198
HNF4a(NR),DR1/HepG2-HNF4a-ChIP-Seq(GSE25021)/Homer	CARRGKBCAAAGTYCA	1e-2	-5.032	227	0.0465	1754.9	0.0394
REF6(Zf)/Arabidopsis-REF6-ChIP-Seq(GSE106942)/Homer	TVCTCTGTTT	1e-2	-4.967	266	0.0545	2087	0.0468
Tcfcp2l1(CP2)/mES-Tcfcp2l1-ChIP-Seq(GSE11431)/Homer	NRAACCRGTTYRAACCRGYT	1e-2	-4.958	90	0.0184	626.8	0.0141
Hoxa13(Homeobox)/ChickenMSG-Hoxa13.Flag-ChIP-Seq(GSE86088)/Homer	CYHATAAAAN	1e-2	-4.919	603	0.1235	5006.9	0.1123
IRF4(IRF)/GM12878-IRF4-ChIP-Seq(GSE32465)/Homer	ACTGAAACCA	1e-2	-4.897	157	0.0322	1174.4	0.0263
Mef2a(MADS)/HL1-Mef2a.biotin-ChIP-Seq(GSE21529)/Homer	CYAAAAATAG	1e-2	-4.881	94	0.0193	660.2	0.0148
AtGRF6(GRF)/col-AtGRF6-DAP-Seq(GSE60143)/Homer	NTGTCAGADNNNNNN	1e-2	-4.869	601	0.1231	4992.1	0.1119
Sox9(HMG)/Limb-SOX9-ChIP-Seq(GSE73225)/Homer	AGGVNCCTTTGT	1e-2	-4.864	367	0.0752	2957.3	0.0663
NFY(CCAAT)/Promoter/Homer	RGCCAATSRG	1e-2	-4.776	281	0.0576	2224.1	0.0499
TFE3(bHLH)/MEF-TFE3-ChIP-Seq(GSE75757)/Homer	GTCACGTGACYV	1e-2	-4.773	42	0.0086	257.9	0.0058
RORa(NR)/Liver-Rora-ChIP-Seq(GSE101115)/Homer	AAWCTAGGTCARDNN	1e-2	-4.715	54	0.0111	349.2	0.0078
FoxD3(forkhead)/ZebrafishEmbryo-Foxd3.biotin-ChIP-seq(GSE106676)/Homer	TGTTTAYTTAGC	1e-2	-4.714	187	0.0383	1431.7	0.0321
MITF(bHLH)/MastCells-MITF-ChIP-Seq(GSE48085)/Homer	RTCATGTGAC	1e-2	-4.701	451	0.0924	3694.7	0.0828
At1g36060(AP2EREBP)/colamp-At1g36060-DAP-Seq(GSE60143)/Homer	NNWWKGTCGGTG	1e-2	-4.694	258	0.0528	2032.9	0.0456
ARF2(ARF)/col-ARF2-DAP-Seq(GSE60143)/Homer	TTGTCGGMWN	1e-2	-4.678	1348	0.2761	11646.6	0.2612
LBD18(LOBAS2)/colamp-LBD18-DAP-Seq(GSE60143)/Homer	CKGAWWTTCHGS	1e-2	-4.677	910	0.1864	7735.4	0.1735
Mef2c(MADS)/GM12878-Mef2c-ChIP-Seq(GSE32465)/Homer	DCYAAAAATAGM	1e-2	-4.672	74	0.0152	506.5	0.0114
Myf5(bHLH)/GM-Myf5-ChIP-Seq(GSE24852)/Homer	BAACAGCTGT	1e-2	-4.669	461	0.0944	3783.4	0.0848
